# Supplementary material for: Ultralow-frequency neural entrainment to pain
Source: PLoS Biol. 2020 Apr 13;18(4):e3000491. doi: 10.1371/journal.pbio.3000491 (PMC7179945; doi:10.1371/journal.pbio.3000491)
Supplement: S1 Data — (ZIP) [file pbio.3000491.s013.zip]

Archive with 3 entries (2 files):
- S1_Data/
- S1_Data/Data for main figures.xlsx
- S1_Data/Data for supporting information figures.xlsx
