# Supplementary material for: Ultralow-frequency neural entrainment to pain
Source: PLoS Biol. 2020 Apr 13;18(4):e3000491. doi: 10.1371/journal.pbio.3000491 (PMC7179945; doi:10.1371/journal.pbio.3000491)
Supplement: S1 Data — (ZIP) [file pbio.3000491.s013.zip › S1_Data/Data for main figures.xlsx]

## Sheet: Fig 1
	Panel A
	VAS rating: high pain																																	VAS rating: low pain
Time (s)	s1	s2	s3	s4	s5	s6	s7	s8	s9	s10	s11	s12	s13	s14	s15	s16	s17	s18	s19	s20	s21	s22	s23	s24	s25	s26	s27	s28	s29	s30	Mean	SEM		s1	s2	s3	s4	s5	s6	s7	s8	s9	s10	s11	s12	s13	s14	s15	s16
0	0.760595	0.751507	0.721547	0.744622	0.830612	1.67851	1.41927	0.403241	1.27727	0.332075	1.96103	2.36928	3.25952	1.74916	2.49372	1.55031	1.77207	1.5611	1.02408	3.05791	0.336405	1.13809	0.7708	2.55741	2.65452	1.32185	0.286324	0.982856	0.294664	0.20444	1.34216	0.158506		0.260378	0.846293	0.76452	1.0241	0.607875	1.13642	0.841034	0.277037	0.773347	0.103606	2.01373	0.692292	2.23234	0.692559	2.33519	1.63857
0.00195312	0.769448	0.759376	0.73005	0.753443	0.839657	1.69587	1.43482	0.408337	1.29151	0.335984	1.98207	2.3943	3.29367	1.76859	2.5213	1.56743	1.79054	1.57736	1.03572	3.09071	0.340085	1.15114	0.780932	2.58601	2.68201	1.33754	0.289776	0.994729	0.298976	0.206531	1.35693	0.160155		0.263107	0.855089	0.772876	1.03489	0.614489	1.14823	0.849858	0.280748	0.781496	0.1047	2.03486	0.70023	2.25604	0.699994	2.35974	1.656
0.00390625	0.778312	0.767244	0.738555	0.762267	0.848701	1.71323	1.45037	0.413448	1.30576	0.339903	2.0031	2.41932	3.32783	1.78802	2.54887	1.58454	1.80903	1.59363	1.04739	3.12351	0.343765	1.16422	0.791093	2.61463	2.7095	1.35325	0.293239	1.0066	0.303286	0.208622	1.37171	0.161804		0.265835	0.863884	0.781233	1.04569	0.621106	1.16004	0.858683	0.284469	0.789644	0.105794	2.056	0.708172	2.27974	0.70743	2.3843	1.67344
0.00585938	0.787186	0.775112	0.747061	0.771092	0.857743	1.73059	1.46592	0.418583	1.32	0.343845	2.02414	2.44435	3.36199	1.80745	2.57644	1.60166	1.82754	1.60989	1.05909	3.15631	0.347444	1.17731	0.801288	2.64325	2.73699	1.36896	0.296711	1.01848	0.307593	0.210713	1.38649	0.163453		0.268564	0.87268	0.789589	1.05648	0.62773	1.17185	0.867507	0.288195	0.797793	0.106888	2.07713	0.716118	2.30343	0.714865	2.40885	1.69087
0.0078125	0.79607	0.78298	0.755567	0.779916	0.866783	1.74795	1.48147	0.423743	1.33425	0.347819	2.04518	2.46941	3.39615	1.82689	2.60401	1.61877	1.84604	1.62615	1.07082	3.18911	0.351124	1.19042	0.811511	2.67188	2.76448	1.38469	0.300196	1.03036	0.311903	0.212804	1.40128	0.165102		0.271293	0.881476	0.797945	1.06728	0.634365	1.18366	0.876332	0.291931	0.805942	0.107982	2.09827	0.724065	2.32713	0.7223	2.4334	1.7083
0.00976562	0.804965	0.790848	0.764072	0.788741	0.875822	1.76531	1.49702	0.428918	1.34849	0.351825	2.06622	2.49447	3.4303	1.84632	2.63159	1.63589	1.86455	1.64242	1.08257	3.22192	0.354804	1.20354	0.821753	2.70051	2.79196	1.40042	0.3037	1.04225	0.316229	0.214895	1.41608	0.16675		0.274022	0.890272	0.806301	1.07807	0.641012	1.19547	0.885156	0.295681	0.814091	0.109076	2.1194	0.73202	2.35083	0.729736	2.45796	1.72573
0.0117188	0.813872	0.798716	0.772578	0.797566	0.884861	1.78267	1.51257	0.434099	1.36275	0.355854	2.08725	2.51956	3.46446	1.86575	2.65919	1.65301	1.88305	1.65868	1.09433	3.25473	0.358484	1.21665	0.832011	2.72915	2.81945	1.41618	0.307227	1.05415	0.320582	0.216987	1.43088	0.168398		0.27675	0.899067	0.814658	1.08887	0.647666	1.20729	0.893981	0.299449	0.822239	0.11017	2.14054	0.739987	2.37452	0.737171	2.48251	1.74317
0.0136719	0.822788	0.806584	0.781084	0.80639	0.893899	1.80003	1.52812	0.43928	1.37701	0.359893	2.10829	2.54466	3.49862	1.88519	2.68679	1.67015	1.90156	1.67494	1.1061	3.28756	0.362164	1.22977	0.842285	2.75779	2.84694	1.43197	0.310772	1.06606	0.324961	0.219078	1.44569	0.170045		0.279479	0.907863	0.823014	1.09966	0.654323	1.2191	0.902806	0.303234	0.830388	0.111264	2.16168	0.747965	2.39822	0.744607	2.50706	1.7606
0.015625	0.831711	0.814452	0.78959	0.815215	0.902938	1.81739	1.54368	0.444467	1.39129	0.363938	2.12933	2.56977	3.53277	1.90462	2.71441	1.6873	1.92006	1.69121	1.11789	3.32041	0.365844	1.24289	0.852573	2.78643	2.87443	1.44777	0.314328	1.07798	0.329349	0.221169	1.46051	0.171693		0.282208	0.916659	0.83137	1.11046	0.660979	1.23091	0.91163	0.307037	0.838537	0.112358	2.18281	0.75595	2.42192	0.752042	2.53161	1.77803
0.0175781	0.840642	0.822321	0.798095	0.824043	0.911977	1.83475	1.55926	0.449668	1.40557	0.367991	2.15037	2.59489	3.56693	1.92405	2.74205	1.70446	1.93857	1.70748	1.12968	3.35327	0.369524	1.25601	0.862877	2.81508	2.90192	1.46357	0.317886	1.0899	0.333727	0.22326	1.47533	0.173341		0.284937	0.925454	0.839727	1.12125	0.667636	1.24272	0.920455	0.310855	0.846685	0.113452	2.20395	0.763937	2.44562	0.759478	2.55617	1.79546
0.0195312	0.849583	0.830189	0.806601	0.832879	0.921015	1.85211	1.57485	0.454895	1.41985	0.372056	2.17141	2.62002	3.60109	1.94348	2.76969	1.72162	1.95707	1.72377	1.14149	3.38614	0.373204	1.26913	0.873193	2.84375	2.92941	1.47937	0.321445	1.10182	0.338091	0.225351	1.49015	0.17499		0.287665	0.93425	0.848083	1.13204	0.674292	1.25454	0.929279	0.314681	0.854834	0.114546	2.22508	0.771925	2.46931	0.766913	2.58072	1.8129
0.0214844	0.858537	0.838057	0.815107	0.841728	0.930054	1.86946	1.59047	0.460146	1.43414	0.376133	2.19246	2.64517	3.63525	1.96292	2.79735	1.73879	1.97558	1.74007	1.15331	3.41902	0.376884	1.28224	0.883522	2.87244	2.9569	1.49517	0.325004	1.11375	0.342454	0.227442	1.50498	0.176638		0.290394	0.943046	0.856439	1.14284	0.680949	1.26638	0.938104	0.318511	0.862983	0.11564	2.24622	0.779912	2.49301	0.774348	2.60527	1.83033
0.0234375	0.86751	0.845925	0.823613	0.85059	0.939093	1.88682	1.6061	0.465413	1.44842	0.380218	2.21352	2.67032	3.6694	1.98235	2.825	1.75595	1.99408	1.75637	1.16515	3.45191	0.380564	1.29536	0.893863	2.90114	2.98438	1.51098	0.328563	1.1257	0.346826	0.229533	1.51982	0.178287		0.293123	0.951842	0.864796	1.15363	0.687606	1.27822	0.946929	0.32234	0.871132	0.116734	2.26736	0.7879	2.51671	0.781784	2.62983	1.84776
0.0253906	0.876499	0.853793	0.832118	0.859461	0.948131	1.90418	1.62174	0.470684	1.4627	0.384306	2.2346	2.69548	3.70356	2.00178	2.85266	1.77312	2.01259	1.77268	1.17701	3.48483	0.384243	1.30848	0.904211	2.92984	3.01187	1.52679	0.332122	1.13766	0.351209	0.231624	1.53467	0.179935		0.295852	0.960637	0.873152	1.16443	0.694262	1.29007	0.955753	0.32617	0.87928	0.117828	2.28849	0.795888	2.54041	0.789219	2.65438	1.8652
0.0273438	0.885498	0.861661	0.840624	0.868337	0.95717	1.92154	1.63739	0.475956	1.47699	0.388394	2.25568	2.72064	3.73773	2.02121	2.88032	1.79029	2.03109	1.78898	1.18887	3.51775	0.387923	1.3216	0.914563	2.95856	3.03936	1.54262	0.335684	1.14962	0.355599	0.233716	1.54951	0.181584		0.298581	0.969433	0.881508	1.17522	0.700919	1.30192	0.964578	0.330004	0.887429	0.118922	2.30963	0.803876	2.5641	0.796655	2.67893	1.88263
0.0292969	0.894499	0.869529	0.84913	0.877222	0.966208	1.9389	1.65305	0.481228	1.49127	0.392482	2.27678	2.74579	3.77191	2.04065	2.90797	1.80746	2.0496	1.80529	1.20076	3.55068	0.391603	1.33472	0.924917	2.98729	3.06685	1.55845	0.339256	1.1616	0.359994	0.235807	1.56436	0.183234		0.301309	0.978229	0.889865	1.18602	0.707575	1.31378	0.973403	0.333845	0.895578	0.120016	2.33076	0.811863	2.5878	0.80409	2.70348	1.90006
0.03125	0.903503	0.877397	0.857636	0.88612	0.975247	1.95627	1.66872	0.4865	1.50556	0.396572	2.29789	2.77096	3.8061	2.06008	2.93563	1.82464	2.0681	1.82159	1.21266	3.58361	0.395283	1.34783	0.935279	3.01604	3.09434	1.5743	0.342844	1.17358	0.364394	0.237898	1.57922	0.184883		0.304038	0.987025	0.898221	1.19681	0.714232	1.32563	0.98223	0.337702	0.903726	0.121111	2.3519	0.819851	2.6115	0.811526	2.72804	1.9175
0.0332031	0.912515	0.885266	0.866142	0.895032	0.984286	1.97366	1.68438	0.491772	1.51984	0.400671	2.31902	2.79612	3.8403	2.07951	2.96328	1.84181	2.08661	1.8379	1.22458	3.61654	0.398963	1.36096	0.945656	3.04482	3.12183	1.59016	0.346448	1.18557	0.368801	0.239989	1.59408	0.186532		0.306767	0.99582	0.906577	1.20761	0.720889	1.33749	0.991064	0.341572	0.911875	0.122205	2.37304	0.827839	2.63519	0.818961	2.75259	1.93495
0.0351562	0.921537	0.893134	0.874647	0.903952	0.993324	1.99106	1.70005	0.497044	1.53413	0.404781	2.34015	2.82131	3.87449	2.09895	2.99094	1.85898	2.10511	1.85421	1.23653	3.6495	0.402643	1.37408	0.956051	3.07361	3.14932	1.60603	0.350061	1.19756	0.373218	0.24208	1.60895	0.188182		0.309496	1.00462	0.914934	1.2184	0.727545	1.34934	0.99991	0.345452	0.920027	0.123299	2.39417	0.835826	2.65889	0.826396	2.77714	1.95242
0.0371094	0.930572	0.901002	0.883153	0.912874	1.00236	2.00846	1.71573	0.502317	1.54841	0.408905	2.36129	2.8465	3.90869	2.11839	3.0186	1.87614	2.12362	1.87051	1.24851	3.68249	0.406323	1.38722	0.966463	3.10241	3.1768	1.62194	0.353678	1.20955	0.377648	0.244174	1.62382	0.189832		0.312224	1.01341	0.92329	1.2292	0.734202	1.36119	1.00877	0.349335	0.928186	0.124393	2.41531	0.843814	2.68259	0.833832	2.8017	1.96992
0.0390625	0.939616	0.90887	0.891659	0.921797	1.0114	2.02587	1.73143	0.507595	1.5627	0.413038	2.38242	2.87171	3.94289	2.13785	3.04625	1.8933	2.14212	1.88682	1.26051	3.71551	0.410003	1.40036	0.97689	3.13122	3.20429	1.63788	0.357295	1.22154	0.382098	0.246276	1.63871	0.191483		0.314953	1.02221	0.931646	1.23999	0.740858	1.37305	1.01763	0.353217	0.936358	0.125487	2.43644	0.851802	2.70629	0.841267	2.82625	1.98742
0.0410156	0.948672	0.916738	0.900165	0.930719	1.02044	2.04328	1.74715	0.512887	1.57698	0.417185	2.40356	2.89692	3.97709	2.15732	3.07391	1.91047	2.16063	1.90313	1.27254	3.74856	0.413683	1.41351	0.987338	3.16004	3.23178	1.65384	0.360911	1.23353	0.386566	0.24839	1.6536	0.193133		0.317682	1.031	0.940003	1.2508	0.747515	1.3849	1.02651	0.3571	0.944542	0.126581	2.45758	0.859789	2.72998	0.848703	2.8508	2.00494
0.0429688	0.957747	0.924606	0.90867	0.939642	1.02948	2.06069	1.76289	0.518205	1.59126	0.421351	2.42469	2.92213	4.01129	2.1768	3.10157	1.92765	2.17913	1.91943	1.2846	3.78162	0.417363	1.42667	0.997811	3.18887	3.25927	1.66982	0.364528	1.24552	0.39105	0.250516	1.6685	0.194782		0.320411	1.0398	0.948359	1.26162	0.754172	1.39675	1.03539	0.360984	0.952733	0.127675	2.47872	0.867777	2.75368	0.856138	2.87537	2.02245
0.0449219	0.966845	0.932474	0.917176	0.948565	1.03852	2.07809	1.77865	0.523547	1.60555	0.425543	2.44583	2.94737	4.04549	2.19628	3.12922	1.94485	2.19764	1.93574	1.29669	3.81469	0.421042	1.43983	1.00831	3.21771	3.28676	1.6858	0.368145	1.25752	0.395549	0.25265	1.6834	0.196432		0.32314	1.04859	0.956715	1.27245	0.760828	1.40861	1.04428	0.36487	0.960927	0.128769	2.49987	0.875765	2.77738	0.863574	2.89994	2.03996
0.046875	0.975962	0.940342	0.925682	0.957491	1.04756	2.0955	1.79442	0.528905	1.61984	0.429757	2.46698	2.97261	4.07969	2.21578	3.15688	1.96209	2.21614	1.95204	1.30879	3.84778	0.424722	1.45299	1.01883	3.24656	3.31425	1.70179	0.371762	1.26953	0.40006	0.254786	1.69832	0.198081		0.325868	1.05739	0.965072	1.28329	0.767485	1.42046	1.05317	0.368765	0.969121	0.129863	2.52103	0.883752	2.80107	0.871009	2.92453	2.05747
0.0488281	0.985088	0.948211	0.934188	0.966425	1.05659	2.11291	1.81019	0.534267	1.63415	0.433988	2.48816	2.99788	4.11389	2.23528	3.18453	1.97936	2.23465	1.96835	1.32091	3.88088	0.428402	1.46615	1.02936	3.27542	3.34174	1.7178	0.375379	1.28156	0.40458	0.256923	1.71324	0.199731		0.328597	1.06619	0.973428	1.29415	0.774141	1.43231	1.06208	0.372674	0.977315	0.130957	2.5422	0.89174	2.82477	0.878444	2.94912	2.07499
0.0507812	0.99422	0.956079	0.942693	0.975372	1.06563	2.13032	1.82598	0.53963	1.64846	0.438235	2.50936	3.02316	4.14809	2.2548	3.21219	1.99665	2.25315	1.98467	1.33304	3.91399	0.432082	1.47931	1.0399	3.30429	3.36923	1.73381	0.378996	1.29362	0.40911	0.25906	1.72817	0.201381		0.331326	1.07498	0.981784	1.30503	0.780798	1.44417	1.07098	0.376598	0.98551	0.132051	2.56338	0.899728	2.84847	0.88588	2.97372	2.09252
0.0527344	1.00336	0.963947	0.951199	0.984332	1.07467	2.14773	1.84176	0.544993	1.66279	0.442495	2.53059	3.04846	4.18229	2.27433	3.23985	2.01396	2.27166	2.001	1.34519	3.94711	0.435762	1.49247	1.05043	3.3332	3.39671	1.74983	0.382612	1.3057	0.413651	0.261196	1.74311	0.203031		0.334055	1.08378	0.990141	1.31595	0.787455	1.45602	1.07989	0.380531	0.993704	0.133145	2.58457	0.907715	2.87217	0.893315	2.99831	2.11007
0.0546875	1.01252	0.971815	0.959705	0.993301	1.08371	2.16513	1.85754	0.550357	1.67711	0.446762	2.55184	3.07377	4.21649	2.29386	3.2675	2.03127	2.29016	2.01734	1.35737	3.98023	0.439442	1.50563	1.06096	3.36216	3.4242	1.76586	0.386229	1.3178	0.418204	0.263333	1.75805	0.204681		0.336783	1.09257	0.998497	1.3269	0.794111	1.46788	1.0888	0.38447	1.0019	0.134239	2.60575	0.915703	2.89586	0.900751	3.02291	2.12765
0.0566406	1.0217	0.979683	0.968211	1.00227	1.09275	2.18254	1.87332	0.555726	1.69143	0.451032	2.57312	3.09912	4.25069	2.31339	3.29516	2.04859	2.30867	2.03368	1.36958	4.01335	0.443122	1.51879	1.0715	3.39117	3.45169	1.78189	0.389846	1.3299	0.422764	0.26547	1.77301	0.206333		0.339512	1.10137	1.00685	1.33788	0.800768	1.47973	1.09771	0.388418	1.01009	0.135333	2.62694	0.923693	2.91956	0.908186	3.0475	2.14524
0.0585938	1.0309	0.987551	0.976717	1.01124	1.10179	2.19995	1.8891	0.56111	1.70576	0.455302	2.5944	3.1245	4.28489	2.33292	3.32282	2.06593	2.32717	2.05003	1.38181	4.04647	0.446802	1.53195	1.08204	3.42021	3.47918	1.79794	0.393463	1.34201	0.427326	0.267606	1.78796	0.207984		0.342241	1.11016	1.01521	1.34888	0.807425	1.49158	1.10662	0.392381	1.01829	0.136427	2.64815	0.931688	2.94326	0.915622	3.0721	2.16283
0.0605469	1.04011	0.995419	0.985222	1.02022	1.11083	2.21736	1.90488	0.566518	1.72008	0.459572	2.61569	3.14991	4.31909	2.35245	3.35047	2.08328	2.34568	2.06638	1.39406	4.07959	0.450482	1.54512	1.0926	3.44927	3.50667	1.814	0.39708	1.35411	0.431889	0.269743	1.80293	0.209636		0.34497	1.11896	1.02357	1.3599	0.814081	1.50344	1.11553	0.396358	1.02648	0.137521	2.66938	0.939691	2.96696	0.923057	3.09669	2.18042
0.0625	1.04933	1.00329	0.993728	1.02919	1.11988	2.23477	1.92066	0.571952	1.73441	0.463842	2.637	3.17535	4.35329	2.37198	3.37814	2.10063	2.3642	2.08273	1.40635	4.11271	0.454162	1.55828	1.10317	3.47833	3.53416	1.83005	0.400697	1.36621	0.436455	0.27188	1.81789	0.211288		0.347699	1.12776	1.03192	1.37095	0.820738	1.51529	1.12444	0.400344	1.03468	0.138615	2.69065	0.947702	2.99066	0.930493	3.12129	2.19801
0.0644531	1.05856	1.01116	1.00223	1.03818	1.12894	2.25218	1.93644	0.5774	1.74873	0.468115	2.65832	3.20081	4.38749	2.39151	3.40582	2.11799	2.38273	2.09908	1.41867	4.14582	0.457842	1.57144	1.11374	3.50739	3.56165	1.84611	0.404313	1.37832	0.441027	0.274016	1.83287	0.21294		0.350427	1.13655	1.04028	1.38205	0.827394	1.52714	1.13335	0.404333	1.04287	0.139709	2.71192	0.955726	3.01436	0.937928	3.14588	2.2156
0.0664062	1.0678	1.01902	1.01074	1.04718	1.13803	2.26958	1.95222	0.582854	1.76306	0.472395	2.67965	3.2263	4.42169	2.41104	3.43351	2.13535	2.40128	2.11543	1.43104	4.17894	0.461521	1.58461	1.12432	3.53646	3.58913	1.86217	0.40793	1.39042	0.445611	0.276153	1.84785	0.214591		0.353156	1.14535	1.04864	1.39319	0.834051	1.539	1.14226	0.408325	1.05106	0.140803	2.7332	0.963767	3.03808	0.945363	3.17048	2.2332
0.0683594	1.07705	1.02689	1.01925	1.05622	1.14714	2.28699	1.968	0.588308	1.77738	0.476688	2.70099	3.25182	4.45589	2.43058	3.4612	2.15271	2.41984	2.13177	1.44345	4.21206	0.465201	1.5978	1.1349	3.56554	3.61662	1.87823	0.411547	1.40253	0.450207	0.27829	1.86284	0.216243		0.355885	1.15414	1.057	1.40438	0.840708	1.55085	1.15117	0.412327	1.05926	0.141897	2.75449	0.971829	3.06181	0.952799	3.19507	2.25079
0.0703125	1.08632	1.03476	1.02775	1.06527	1.15625	2.3044	1.98378	0.593762	1.7917	0.480994	2.72233	3.27735	4.49009	2.45011	3.4889	2.17007	2.43841	2.14812	1.45589	4.24518	0.468878	1.61102	1.14548	3.59463	3.64411	1.8943	0.415164	1.41463	0.454809	0.280427	1.87783	0.217895		0.358614	1.16294	1.06538	1.41564	0.847367	1.56271	1.16008	0.416342	1.06745	0.142992	2.77577	0.979908	3.08555	0.960234	3.21967	2.26838
0.0722656	1.0956	1.04263	1.03626	1.07434	1.16538	2.32181	1.99956	0.599217	1.80603	0.485306	2.74369	3.3029	4.52429	2.46964	3.51661	2.18743	2.45697	2.16447	1.46838	4.2783	0.472553	1.62425	1.15606	3.62374	3.6716	1.91038	0.418781	1.42673	0.459414	0.282563	1.89283	0.219547		0.361342	1.17173	1.07377	1.42696	0.854034	1.57456	1.16899	0.420372	1.07565	0.144086	2.79705	0.987999	3.10929	0.967672	3.24426	2.28597
0.0742188	1.1049	1.0505	1.04476	1.08341	1.1745	2.33922	2.01534	0.604671	1.82035	0.489621	2.76506	3.32845	4.55849	2.48917	3.54433	2.20479	2.47553	2.18082	1.48091	4.31142	0.476225	1.6375	1.16665	3.65285	3.69911	1.92647	0.422398	1.43884	0.464019	0.2847	1.90783	0.221199		0.364071	1.18053	1.08217	1.43833	0.860714	1.58641	1.1779	0.424411	1.08384	0.14518	2.81834	0.9961	3.13303	0.975116	3.26886	2.30356
0.0761719	1.1142	1.05836	1.05327	1.09248	1.18362	2.35662	2.03112	0.610125	1.83468	0.493937	2.78643	3.354	4.59269	2.5087	3.57206	2.22215	2.4941	2.19717	1.49348	4.34454	0.479895	1.65075	1.17726	3.682	3.72662	1.94258	0.426014	1.45094	0.468625	0.286837	1.92284	0.222851		0.3668	1.18933	1.09057	1.44974	0.867413	1.59827	1.18681	0.428453	1.09204	0.146274	2.83962	1.00421	3.15677	0.982569	3.29346	2.32116
0.078125	1.12351	1.06623	1.06177	1.10155	1.19275	2.37403	2.0469	0.615579	1.849	0.498253	2.80781	3.37957	4.62689	2.52823	3.5998	2.23951	2.51266	2.21352	1.50611	4.37766	0.483565	1.66402	1.18787	3.71117	3.75416	1.95872	0.429631	1.46304	0.473233	0.288976	1.93786	0.224504		0.369529	1.19812	1.09896	1.46117	0.874131	1.61012	1.19573	0.432496	1.10023	0.147368	2.8609	1.01232	3.18051	0.990032	3.31805	2.33875
0.0800781	1.13284	1.0741	1.07028	1.11062	1.20187	2.39144	2.06269	0.621033	1.86332	0.502568	2.8292	3.40514	4.66109	2.54776	3.62754	2.25686	2.53122	2.22987	1.51877	4.41077	0.487235	1.67731	1.19851	3.74038	3.7817	1.97488	0.433248	1.47515	0.477848	0.291121	1.95288	0.226157		0.372258	1.20692	1.10736	1.47264	0.880863	1.62197	1.20466	0.436538	1.10842	0.148462	2.88219	1.02044	3.20425	0.997501	3.34265	2.35634
0.0820312	1.14217	1.08197	1.07879	1.11969	1.211	2.40885	2.07847	0.626488	1.87765	0.506887	2.85058	3.43074	4.69529	2.56729	3.65529	2.27422	2.54979	2.24622	1.53146	4.44389	0.490904	1.69063	1.20915	3.7696	3.80925	1.99107	0.436866	1.48725	0.482474	0.293275	1.96791	0.22781		0.374986	1.21571	1.11576	1.48413	0.887602	1.63383	1.2136	0.440581	1.11662	0.149556	2.90347	1.02855	3.22799	1.00497	3.36724	2.37393
0.0839844	1.1515	1.08985	1.08731	1.12876	1.22012	2.42626	2.09425	0.631942	1.89197	0.511213	2.87196	3.45636	4.72949	2.58682	3.68304	2.29158	2.56835	2.26256	1.54418	4.47701	0.494574	1.70397	1.21981	3.79883	3.8368	2.00729	0.44049	1.49936	0.487112	0.29544	1.98294	0.229463		0.377715	1.22451	1.12416	1.49565	0.894343	1.64568	1.22255	0.444626	1.12481	0.15065	2.92475	1.03667	3.25173	1.01244	3.39184	2.39152
0.0859375	1.16084	1.09775	1.09583	1.13783	1.22924	2.44368	2.11003	0.637396	1.9063	0.515551	2.89334	3.482	4.76369	2.60635	3.7108	2.30894	2.58691	2.27891	1.55691	4.51013	0.498244	1.71733	1.23049	3.82807	3.86435	2.02351	0.444133	1.51146	0.491757	0.297614	1.99798	0.231116		0.380444	1.2333	1.13256	1.50718	0.901085	1.65754	1.2315	0.448681	1.13301	0.151744	2.94604	1.04478	3.27547	1.01991	3.41644	2.40912
0.0878906	1.17017	1.10566	1.10438	1.1469	1.23837	2.46111	2.12581	0.64285	1.92062	0.519902	2.91472	3.50765	4.79789	2.62588	3.73858	2.3263	2.60547	2.29526	1.56967	4.54325	0.501913	1.7307	1.24118	3.85733	3.89189	2.03974	0.447808	1.52356	0.496405	0.299794	2.01303	0.232768		0.383173	1.2421	1.14096	1.51872	0.907826	1.66939	1.24046	0.452749	1.1412	0.152838	2.96732	1.0529	3.29921	1.02738	3.44106	2.42671
0.0898438	1.17951	1.11357	1.11293	1.15598	1.24749	2.47856	2.14159	0.648304	1.93495	0.52426	2.93612	3.53331	4.83209	2.64541	3.76636	2.34366	2.62404	2.31161	1.58247	4.57637	0.505583	1.74407	1.25189	3.88661	3.91944	2.05597	0.451514	1.53567	0.501052	0.301976	2.02808	0.23442		0.385901	1.25089	1.14936	1.53027	0.914568	1.68124	1.24941	0.456833	1.14939	0.153932	2.9886	1.06102	3.32295	1.03486	3.4657	2.4443
0.0917969	1.18884	1.1215	1.1215	1.16508	1.25661	2.49601	2.15737	0.653759	1.94927	0.528621	2.95752	3.559	4.86628	2.66494	3.79414	2.36103	2.6426	2.32796	1.59531	4.60949	0.509253	1.75745	1.26263	3.91592	3.94699	2.0722	0.45524	1.54779	0.5057	0.304158	2.04314	0.236073		0.38863	1.25968	1.15776	1.54184	0.92131	1.6931	1.25836	0.460925	1.15759	0.155026	3.00988	1.06916	3.34671	1.04233	3.49036	2.46189
0.09375	1.19818	1.12942	1.1301	1.1742	1.26574	2.51347	2.17315	0.659213	1.96359	0.532982	2.97894	3.58472	4.90048	2.68448	3.82192	2.37842	2.66116	2.34431	1.60817	4.6426	0.512922	1.77082	1.27339	3.94526	3.97454	2.08844	0.458972	1.55991	0.510348	0.30634	2.05821	0.237725		0.391359	1.26847	1.16615	1.55342	0.928051	1.70495	1.26731	0.46502	1.16578	0.15612	3.03117	1.07731	3.37049	1.0498	3.51503	2.47949
0.0957031	1.20751	1.13734	1.13872	1.18334	1.27486	2.53093	2.18893	0.664667	1.97792	0.537343	3.00037	3.61048	4.93468	2.70401	3.84971	2.39582	2.67973	2.36066	1.62106	4.67572	0.516592	1.78419	1.28415	3.97462	4.00209	2.1047	0.462705	1.57205	0.514998	0.308522	2.07328	0.239378		0.394088	1.27726	1.17455	1.565	0.934793	1.7168	1.27627	0.469115	1.17397	0.157214	3.05245	1.08546	3.3943	1.05727	3.53971	2.49708
0.0976562	1.21685	1.14526	1.14736	1.1925	1.28399	2.54838	2.20471	0.670122	1.99226	0.541704	3.0218	3.63626	4.96888	2.72354	3.87749	2.41323	2.69829	2.377	1.63396	4.70884	0.520262	1.79757	1.29491	4.004	4.02964	2.12097	0.466437	1.58421	0.519656	0.310704	2.08836	0.241031		0.396816	1.28605	1.18295	1.57659	0.941535	1.72866	1.28522	0.473211	1.18216	0.158308	3.07373	1.09362	3.41812	1.06474	3.56439	2.51467
0.0996094	1.22619	1.15318	1.156	1.20166	1.29311	2.56584	2.22049	0.675582	2.00661	0.546065	3.04323	3.66206	5.00308	2.74307	3.90528	2.43067	2.71685	2.39335	1.64687	4.74196	0.523931	1.81094	1.30568	4.03339	4.05719	2.13726	0.47017	1.59638	0.524325	0.312887	2.10344	0.242684		0.399545	1.29484	1.19135	1.58819	0.948276	1.74051	1.29417	0.477306	1.19035	0.159402	3.09502	1.10178	3.44194	1.07221	3.58907	2.53226
0.101562	1.23555	1.1611	1.16464	1.21083	1.30223	2.5833	2.23627	0.681057	2.02099	0.550426	3.06466	3.68786	5.03728	2.7626	3.93306	2.44811	2.73542	2.4097	1.65979	4.77508	0.527601	1.82433	1.31646	4.0628	4.08475	2.15355	0.473903	1.60857	0.529005	0.315069	2.11853	0.244337		0.402274	1.30363	1.19975	1.59981	0.955018	1.75236	1.30312	0.481402	1.19853	0.160496	3.1163	1.10994	3.46577	1.07968	3.61374	2.54985
0.103516	1.24492	1.16902	1.17328	1.22	1.31136	2.60076	2.25205	0.686563	2.03539	0.554788	3.08609	3.71368	5.07148	2.78213	3.96086	2.46557	2.75398	2.42605	1.67274	4.8082	0.531271	1.83772	1.32724	4.09222	4.11234	2.16985	0.477636	1.62076	0.533693	0.317251	2.13363	0.24599		0.405003	1.31242	1.20815	1.61144	0.961759	1.76422	1.31207	0.485497	1.20672	0.16159	3.13759	1.11811	3.48959	1.08715	3.63842	2.56745
0.105469	1.25429	1.17694	1.18193	1.22917	1.32048	2.61821	2.26783	0.692108	2.04981	0.559152	3.10752	3.73952	5.10568	2.80166	3.98866	2.48302	2.77254	2.4424	1.68572	4.84132	0.53494	1.85113	1.33804	4.12165	4.13994	2.18616	0.481369	1.63295	0.538383	0.319433	2.14873	0.247643		0.407732	1.3212	1.21655	1.62306	0.968501	1.77607	1.32103	0.489592	1.21491	0.162684	3.15888	1.12629	3.51341	1.09462	3.66309	2.58504
0.107422	1.26367	1.18487	1.19057	1.23834	1.3296	2.63567	2.28361	0.697693	2.06425	0.563527	3.12895	3.76536	5.13988	2.82119	4.01648	2.50048	2.79111	2.45875	1.69875	4.87444	0.53861	1.86456	1.34886	4.15109	4.16755	2.20247	0.485105	1.64515	0.543073	0.321616	2.16384	0.249296		0.41046	1.32999	1.22495	1.63469	0.975243	1.78793	1.32998	0.493688	1.2231	0.163778	3.18019	1.13448	3.53724	1.1021	3.68777	2.60263
0.109375	1.27305	1.19279	1.19921	1.24752	1.33873	2.65313	2.2994	0.703308	2.07869	0.567921	3.15038	3.7912	5.17408	2.84072	4.0443	2.51794	2.80967	2.4751	1.71185	4.90755	0.54228	1.87801	1.35969	4.18053	4.19517	2.2188	0.488851	1.65734	0.547763	0.323798	2.17896	0.250949		0.413189	1.33878	1.23335	1.64632	0.981984	1.79978	1.33893	0.497783	1.23128	0.164873	3.20151	1.14267	3.56106	1.10957	3.71244	2.62022
0.111328	1.28244	1.20071	1.20785	1.25671	1.34785	2.67059	2.31518	0.708939	2.09313	0.57234	3.17181	3.81705	5.20828	2.86025	4.07213	2.5354	2.82823	2.49145	1.72501	4.94067	0.545949	1.89151	1.37054	4.20997	4.22279	2.23514	0.492613	1.66954	0.552453	0.32598	2.19408	0.252601		0.415918	1.34757	1.24176	1.65795	0.988726	1.81163	1.34788	0.501879	1.23947	0.165967	3.22284	1.15087	3.58489	1.11705	3.73711	2.63782
0.113281	1.29186	1.20863	1.21649	1.26591	1.35697	2.68804	2.33096	0.714575	2.10759	0.576779	3.19324	3.84289	5.24248	2.87978	4.09995	2.55287	2.8468	2.50779	1.73821	4.97379	0.549619	1.90504	1.38139	4.23941	4.25041	2.25148	0.496391	1.68173	0.557144	0.328162	2.20921	0.254252		0.418647	1.35636	1.25018	1.66958	0.995468	1.82349	1.35683	0.505974	1.24766	0.167061	3.24417	1.15908	3.60871	1.12454	3.76179	2.65541
0.115234	1.30129	1.21655	1.22514	1.27513	1.3661	2.7055	2.34675	0.720211	2.12206	0.581228	3.21467	3.86874	5.27668	2.89931	4.12778	2.57035	2.86537	2.52414	1.75146	5.00691	0.553289	1.91861	1.39225	4.26887	4.27803	2.26783	0.500178	1.69393	0.561834	0.330344	2.22435	0.255903		0.421375	1.36515	1.25861	1.6812	1.00221	1.83534	1.36579	0.51007	1.25584	0.168155	3.26551	1.16729	3.63254	1.13205	3.78646	2.67302
0.117188	1.31073	1.22447	1.23378	1.28434	1.37522	2.72296	2.36256	0.725847	2.13657	0.58568	3.2361	3.89458	5.31088	2.91884	4.15561	2.58784	2.88397	2.54049	1.76474	5.04003	0.556958	1.93222	1.40312	4.29833	4.30565	2.28418	0.503968	1.70612	0.566527	0.332527	2.2395	0.257554		0.424104	1.37394	1.26705	1.69283	1.00895	1.84719	1.37474	0.514165	1.26403	0.169249	3.28685	1.17551	3.65636	1.13956	3.81113	2.69065
0.119141	1.32019	1.23239	1.24242	1.29356	1.38436	2.74041	2.37839	0.731484	2.1511	0.590132	3.25753	3.92042	5.34508	2.93838	4.18343	2.60535	2.90258	2.55684	1.77805	5.07315	0.560628	1.94586	1.41402	4.3278	4.33327	2.30053	0.507759	1.71832	0.571227	0.334709	2.25465	0.259204		0.426833	1.38273	1.27549	1.70446	1.01569	1.85905	1.38369	0.51826	1.27222	0.170343	3.30821	1.18374	3.68019	1.14707	3.83581	2.70831
0.121094	1.32965	1.24031	1.25106	1.30278	1.3935	2.75787	2.39422	0.73712	2.16565	0.594584	3.27896	3.94627	5.37928	2.95791	4.21126	2.62286	2.92119	2.57319	1.79138	5.10627	0.564298	1.95954	1.42494	4.3573	4.36089	2.31689	0.511549	1.73053	0.575938	0.336891	2.2698	0.260855		0.429562	1.39152	1.28393	1.71609	1.02243	1.87091	1.39264	0.522356	1.2804	0.171437	3.32958	1.19198	3.70401	1.15459	3.86048	2.72598
0.123047	1.33911	1.24824	1.25971	1.312	1.40266	2.77533	2.41006	0.742757	2.18021	0.599036	3.30039	3.97211	5.41348	2.97744	4.23908	2.64037	2.93981	2.58954	1.80474	5.1394	0.567967	1.97326	1.43588	4.3868	4.3885	2.33326	0.51534	1.74275	0.580661	0.339073	2.28497	0.262506		0.432291	1.4003	1.29237	1.72772	1.02918	1.88279	1.40159	0.526451	1.28859	0.172531	3.35095	1.20022	3.72784	1.1621	3.88515	2.74365
0.125	1.34857	1.25616	1.26835	1.32121	1.41182	2.79279	2.4259	0.748399	2.19478	0.603488	3.32182	3.99796	5.44768	2.99697	4.26691	2.65791	2.95843	2.60589	1.81814	5.17256	0.571637	1.98703	1.44682	4.41633	4.41612	2.34964	0.519131	1.75498	0.585392	0.341256	2.30014	0.264156		0.435019	1.40909	1.30081	1.73935	1.03592	1.89468	1.41055	0.530547	1.29678	0.173625	3.37234	1.20847	3.75166	1.16961	3.90983	2.76132
0.126953	1.35804	1.26408	1.27699	1.33043	1.42099	2.81024	2.44174	0.754056	2.20934	0.607941	3.34325	4.0238	5.48188	3.0165	4.29474	2.67545	2.97706	2.62224	1.83158	5.20574	0.575307	2.00086	1.45777	4.44588	4.44374	2.36603	0.522922	1.76721	0.590124	0.343438	2.31531	0.265808		0.437748	1.41788	1.30925	1.75097	1.04266	1.90657	1.4195	0.534642	1.30497	0.174719	3.39372	1.21671	3.77549	1.17713	3.9345	2.77899
0.128906	1.36751	1.272	1.28563	1.33965	1.43016	2.8277	2.45758	0.759738	2.22391	0.612393	3.36468	4.04965	5.51608	3.03603	4.32256	2.693	2.99568	2.63858	1.84505	5.23894	0.578976	2.01473	1.46871	4.47544	4.47137	2.38242	0.526712	1.77945	0.594857	0.34562	2.33049	0.267459		0.440477	1.42667	1.31769	1.7626	1.0494	1.91847	1.42845	0.538738	1.31315	0.175813	3.4151	1.22496	3.79931	1.18464	3.95917	2.79666
0.130859	1.377	1.27992	1.29428	1.34886	1.43932	2.84516	2.47343	0.765445	2.2385	0.616845	3.38611	4.07551	5.55028	3.05556	4.35039	2.71056	3.0143	2.65493	1.85853	5.27217	0.582646	2.02861	1.47967	4.505	4.499	2.39881	0.530503	1.79169	0.599589	0.347802	2.34568	0.26911		0.443206	1.43546	1.32614	1.77423	1.05614	1.93036	1.4374	0.542833	1.32134	0.176907	3.43648	1.23322	3.82314	1.19215	3.98385	2.81433
0.132812	1.3865	1.28784	1.30292	1.35808	1.44849	2.86262	2.4893	0.771167	2.25309	0.621297	3.40754	4.10138	5.58448	3.07509	4.37822	2.72813	3.03292	2.67128	1.87203	5.30542	0.586316	2.04249	1.49064	4.53458	4.52666	2.41521	0.534294	1.80393	0.604322	0.349984	2.36087	0.270762		0.445934	1.44425	1.33458	1.78586	1.06288	1.94226	1.44636	0.546928	1.32953	0.178001	3.45787	1.24149	3.84696	1.19967	4.00852	2.83201
0.134766	1.39602	1.29576	1.31156	1.3673	1.45765	2.88007	2.50519	0.776894	2.26769	0.625749	3.42897	4.12726	5.61868	3.09462	4.40604	2.74571	3.05154	2.68763	1.88556	5.33869	0.589985	2.05638	1.50163	4.56417	4.55433	2.4316	0.538085	1.81618	0.609055	0.352167	2.37607	0.272415		0.448663	1.45303	1.34302	1.79749	1.06963	1.95415	1.45531	0.551024	1.33771	0.179095	3.47928	1.24977	3.87079	1.20718	4.0332	2.84968
0.136719	1.40556	1.30368	1.3202	1.37651	1.46682	2.89753	2.52108	0.782621	2.28231	0.630202	3.4504	4.15315	5.65288	3.11415	4.43387	2.76331	3.07016	2.70398	1.89912	5.37198	0.593655	2.07027	1.51263	4.59378	4.58201	2.44801	0.541875	1.82842	0.613788	0.354349	2.39128	0.274068		0.451392	1.46182	1.35146	1.80912	1.07638	1.96605	1.46426	0.555119	1.3459	0.180189	3.5007	1.25806	3.89461	1.21469	4.05787	2.86735
0.138672	1.41511	1.31161	1.32885	1.38573	1.47599	2.91499	2.53697	0.788349	2.29693	0.634654	3.47183	4.17904	5.68708	3.13368	4.46169	2.78094	3.08878	2.72033	1.9127	5.40529	0.597325	2.08419	1.52366	4.62339	4.60971	2.46445	0.545666	1.84066	0.61852	0.356531	2.40649	0.275721		0.454121	1.4706	1.3599	1.82074	1.08314	1.97795	1.47321	0.559215	1.35409	0.181283	3.52213	1.26637	3.91844	1.22221	4.08254	2.88502
0.140625	1.42465	1.31953	1.33749	1.39495	1.48518	2.93244	2.55287	0.794076	2.31156	0.639106	3.49326	4.20494	5.72128	3.15321	4.48952	2.79858	3.1074	2.73668	1.9263	5.4386	0.600994	2.09812	1.53469	4.65301	4.63742	2.4809	0.549457	1.8529	0.623253	0.358713	2.4217	0.277375		0.45685	1.47938	1.36834	1.83237	1.08992	1.98984	1.48216	0.56331	1.36227	0.182377	3.54356	1.27469	3.94226	1.22972	4.10722	2.90269
0.142578	1.4342	1.32745	1.34613	1.40417	1.49439	2.9499	2.56877	0.799804	2.3262	0.643558	3.51469	4.23083	5.75548	3.17274	4.51735	2.81623	3.12602	2.75303	1.93993	5.47191	0.604664	2.11208	1.54574	4.68264	4.66516	2.49738	0.553248	1.86514	0.627986	0.360895	2.43692	0.279028		0.459578	1.48816	1.37678	1.844	1.0967	2.00174	1.49112	0.567406	1.37046	0.183471	3.56499	1.28302	3.96609	1.23724	4.13189	2.92037
0.144531	1.44376	1.33537	1.35477	1.41338	1.50362	2.96736	2.58466	0.805531	2.34085	0.64801	3.53613	4.25672	5.78968	3.19228	4.54519	2.83389	3.14464	2.76938	1.95359	5.50522	0.608334	2.12605	1.5568	4.71229	4.69294	2.51385	0.557038	1.87738	0.632719	0.363076	2.45215	0.280682		0.462307	1.49694	1.38523	1.85563	1.10348	2.01364	1.50007	0.571501	1.37865	0.184565	3.58642	1.29135	3.98991	1.24475	4.15656	2.93804
0.146484	1.45333	1.34329	1.36342	1.4226	1.51286	2.98482	2.60056	0.811259	2.35549	0.652463	3.55757	4.28262	5.82388	3.21181	4.57304	2.85154	3.16327	2.78573	1.96729	5.53853	0.612003	2.14003	1.56788	4.74194	4.72075	2.53033	0.560829	1.88962	0.637451	0.365254	2.46738	0.282336		0.465036	1.50573	1.39367	1.86726	1.11027	2.02553	1.50902	0.575596	1.38683	0.185659	3.60785	1.2997	4.01373	1.25227	4.18124	2.95571
0.148438	1.46291	1.35121	1.37206	1.43182	1.52212	3.00227	2.61646	0.816986	2.37013	0.656915	3.57903	4.30851	5.85808	3.23134	4.6009	2.86919	3.18189	2.80208	1.98102	5.57184	0.615673	2.15402	1.57898	4.77161	4.74858	2.54681	0.56462	1.90186	0.642184	0.367431	2.48262	0.283991		0.467765	1.51451	1.40211	1.87889	1.11705	2.03743	1.51797	0.579692	1.39502	0.186754	3.62928	1.30806	4.03756	1.2598	4.20591	2.97338
0.150391	1.4725	1.35913	1.3807	1.44103	1.53138	3.01973	2.63235	0.822714	2.38478	0.661367	3.60054	4.3344	5.89227	3.25087	4.62879	2.88685	3.20051	2.81845	1.99476	5.60515	0.619343	2.16802	1.59011	4.80129	4.77641	2.56329	0.568411	1.9141	0.646917	0.369606	2.49786	0.285646		0.470493	1.52329	1.41055	1.89051	1.12383	2.04932	1.52692	0.583787	1.40321	0.187848	3.65072	1.31643	4.06138	1.26734	4.23058	2.99106
0.152344	1.48209	1.36705	1.38934	1.45025	1.54065	3.03719	2.64825	0.828441	2.39942	0.665819	3.6221	4.3603	5.92647	3.2704	4.65669	2.9045	3.21913	2.83481	2.0085	5.63847	0.623012	2.18202	1.60125	4.831	4.80426	2.57979	0.572201	1.92634	0.651649	0.371781	2.51311	0.287302		0.473222	1.53207	1.41899	1.90214	1.13062	2.06122	1.53588	0.587883	1.4114	0.188942	3.67218	1.3248	4.08521	1.27489	4.25526	3.00875
0.154297	1.49168	1.37498	1.39799	1.45947	1.54993	3.05464	2.66415	0.834169	2.41406	0.670271	3.64372	4.38619	5.96067	3.28993	4.6846	2.92215	3.23775	2.85119	2.02225	5.67181	0.626682	2.19604	1.61242	4.86073	4.83213	2.59631	0.575992	1.93858	0.656382	0.373956	2.52836	0.288959		0.475951	1.54086	1.42743	1.91377	1.1374	2.07312	1.54483	0.591978	1.41958	0.190036	3.69365	1.33317	4.10903	1.28243	4.27993	3.02646
0.15625	1.50127	1.3829	1.40663	1.46868	1.55923	3.0721	2.68004	0.839902	2.42871	0.674724	3.66539	4.41209	5.99487	3.30946	4.71251	2.93981	3.25637	2.86758	2.03599	5.70518	0.630352	2.21005	1.6236	4.89046	4.86001	2.61285	0.579783	1.95083	0.661115	0.376131	2.54362	0.290616		0.47868	1.54964	1.43587	1.9254	1.14419	2.08501	1.55378	0.596074	1.42777	0.19113	3.71512	1.34154	4.13286	1.28998	4.3046	3.04419
0.158203	1.51085	1.39082	1.41527	1.4779	1.56852	3.08956	2.69594	0.845651	2.44335	0.679176	3.68708	4.43798	6.02907	3.32899	4.74042	2.95747	3.27499	2.88396	2.04973	5.73859	0.634021	2.22406	1.63479	4.9202	4.88791	2.6294	0.583574	1.9631	0.665848	0.378306	2.55888	0.292274		0.481409	1.55842	1.44432	1.93703	1.15097	2.09691	1.56273	0.600169	1.43596	0.192224	3.7366	1.34991	4.15668	1.29753	4.32928	3.06194
0.160156	1.52044	1.39874	1.42391	1.48712	1.57781	3.10702	2.71184	0.851424	2.45799	0.683631	3.7088	4.46387	6.06327	3.34852	4.76834	2.97515	3.29361	2.90036	2.06348	5.77202	0.637691	2.23807	1.64601	4.94994	4.91581	2.64596	0.587364	1.97537	0.67058	0.380481	2.57415	0.293933		0.484137	1.5672	1.45276	1.94866	1.15776	2.10881	1.57169	0.604264	1.44414	0.193318	3.75808	1.35829	4.18051	1.30508	4.35395	3.07969
0.162109	1.53004	1.40666	1.43256	1.49634	1.58711	3.12447	2.72773	0.857221	2.47263	0.688094	3.73052	4.48977	6.09747	3.36805	4.79625	2.99284	3.31224	2.91675	2.07722	5.80546	0.641361	2.25208	1.65726	4.97969	4.94372	2.66252	0.591155	1.98766	0.675313	0.382656	2.58943	0.295591		0.486866	1.57598	1.4612	1.96028	1.16454	2.1207	1.58064	0.60836	1.45233	0.194412	3.77956	1.36667	4.20433	1.31263	4.37863	3.09744
0.164062	1.53964	1.41458	1.4412	1.50555	1.5964	3.14193	2.74363	0.863034	2.48728	0.692569	3.75224	4.51566	6.13167	3.38758	4.82417	3.01054	3.33086	2.93314	2.09098	5.83889	0.64503	2.26609	1.66853	5.00945	4.97162	2.67908	0.594946	1.99994	0.680046	0.384831	2.60471	0.297249		0.489595	1.58477	1.46964	1.97191	1.17132	2.1326	1.58959	0.612455	1.46052	0.195506	3.80104	1.37508	4.22816	1.32018	4.4033	3.11519
0.166016	1.54926	1.42251	1.44984	1.51477	1.60569	3.15939	2.75953	0.868852	2.50193	0.697056	3.77397	4.54155	6.16587	3.40711	4.8521	3.02825	3.34951	2.94953	2.10474	5.87233	0.6487	2.28011	1.67983	5.03923	4.99954	2.69565	0.598737	2.01223	0.684779	0.387008	2.61999	0.298907		0.492324	1.59355	1.47808	1.98354	1.17811	2.14449	1.59854	0.616551	1.4687	0.1966	3.82252	1.3835	4.25198	1.32773	4.42797	3.13295
0.167969	1.5589	1.43044	1.45848	1.52399	1.61499	3.17685	2.77542	0.874671	2.51659	0.701551	3.79569	4.56745	6.20007	3.42664	4.88005	3.04595	3.36819	2.96592	2.11852	5.90577	0.65237	2.29414	1.69115	5.06902	5.02748	2.71222	0.602527	2.02451	0.689511	0.389192	2.63527	0.300566		0.495052	1.60233	1.48652	1.99517	1.18489	2.15639	1.60749	0.620646	1.47689	0.197692	3.844	1.39194	4.27581	1.33528	4.45265	3.15072
0.169922	1.56857	1.43838	1.46712	1.5332	1.62428	3.1943	2.79132	0.880489	2.53127	0.706048	3.81741	4.59334	6.23427	3.44618	4.908	3.06366	3.3869	2.98231	2.13231	5.93921	0.656039	2.30819	1.70248	5.09882	5.05544	2.7288	0.606318	2.0368	0.694244	0.391384	2.65057	0.302224		0.497781	1.61111	1.49496	2.0068	1.19168	2.1683	1.61645	0.624741	1.48508	0.198783	3.86548	1.40039	4.29963	1.34283	4.47732	3.16851
0.171875	1.57824	1.44633	1.47577	1.54242	1.63357	3.21176	2.80722	0.886308	2.54597	0.710546	3.83914	4.61924	6.26847	3.46571	4.93595	3.08139	3.40563	2.9987	2.14609	5.97264	0.659709	2.32227	1.71382	5.12863	5.08341	2.74541	0.610109	2.04909	0.698977	0.393587	2.66587	0.303883		0.50051	1.61989	1.5034	2.01842	1.19846	2.18021	1.6254	0.628837	1.49326	0.199871	3.88695	1.40886	4.32346	1.35038	4.50199	3.18633
0.173828	1.58792	1.4543	1.48441	1.55164	1.64287	3.22922	2.82311	0.892127	2.56069	0.715044	3.86086	4.64513	6.30267	3.48524	4.96391	3.09913	3.42437	3.01509	2.15988	6.00608	0.663379	2.33636	1.72517	5.15846	5.1114	2.76203	0.613899	2.06137	0.70371	0.395799	2.68118	0.305542		0.503239	1.62868	1.51185	2.03005	1.20524	2.19212	1.63435	0.632932	1.50145	0.200959	3.90843	1.41734	4.34728	1.35793	4.52667	3.20415
0.175781	1.5976	1.46227	1.49305	1.56085	1.65216	3.24667	2.83901	0.897945	2.57541	0.719545	3.88259	4.67102	6.33687	3.50477	4.99186	3.11688	3.4431	3.03149	2.17367	6.03952	0.667048	2.35045	1.73653	5.18828	5.13941	2.77866	0.61769	2.07366	0.708442	0.398017	2.69648	0.307201		0.505968	1.63746	1.52029	2.04168	1.21203	2.20404	1.6433	0.637028	1.50964	0.202046	3.92991	1.42584	4.37111	1.36548	4.55134	3.22198
0.177734	1.60729	1.47024	1.50169	1.57007	1.66146	3.26413	2.85491	0.903764	2.59014	0.724053	3.90431	4.69692	6.37107	3.5243	5.01983	3.13463	3.46184	3.04788	2.18746	6.07296	0.670718	2.36455	1.74789	5.2181	5.16744	2.79531	0.621481	2.08594	0.713175	0.400237	2.71179	0.30886		0.508696	1.64624	1.52873	2.05331	1.21881	2.21597	1.65227	0.641123	1.51783	0.203134	3.95139	1.43434	4.39493	1.37303	4.57601	3.23981
0.179688	1.61698	1.47822	1.51034	1.57929	1.67075	3.28159	2.8708	0.909582	2.60486	0.728573	3.92604	4.72281	6.40527	3.54383	5.0478	3.15238	3.48058	3.06427	2.20125	6.10639	0.674388	2.37864	1.75927	5.24793	5.19548	2.81197	0.625272	2.09823	0.717908	0.402458	2.7271	0.310519		0.511425	1.65502	1.53717	2.06494	1.2256	2.2279	1.66124	0.645219	1.52601	0.204221	3.97287	1.44284	4.41876	1.38058	4.60069	3.25764
0.181641	1.62669	1.48619	1.51898	1.58851	1.68004	3.29905	2.8867	0.915401	2.61958	0.733106	3.94776	4.7487	6.43947	3.56336	5.07579	3.17014	3.49931	3.08066	2.21504	6.13983	0.678057	2.39274	1.77066	5.27777	5.22352	2.82863	0.629062	2.11052	0.722641	0.404678	2.74242	0.312178		0.514154	1.6638	1.54561	2.07657	1.23238	2.23983	1.67023	0.649314	1.5342	0.205308	3.99435	1.45135	4.44258	1.38813	4.62536	3.27548
0.183594	1.6364	1.49417	1.52762	1.59772	1.68934	3.3165	2.9026	0.92122	2.63431	0.737647	3.96949	4.7746	6.47367	3.58289	5.10378	3.18789	3.51805	3.09705	2.22883	6.17327	0.681727	2.40683	1.78205	5.30762	5.25157	2.84531	0.632853	2.1228	0.727373	0.406899	2.75774	0.313838		0.516883	1.67259	1.55405	2.08819	1.23918	2.25177	1.67922	0.653409	1.54239	0.206395	4.01583	1.45987	4.4664	1.39567	4.65004	3.29331
0.185547	1.64611	1.50214	1.53626	1.60694	1.69863	3.33396	2.91849	0.927044	2.64903	0.74219	3.99121	4.80049	6.50787	3.60242	5.13178	3.20564	3.53679	3.11344	2.24261	6.20671	0.685397	2.42093	1.79345	5.3375	5.27963	2.862	0.636644	2.13509	0.732106	0.409119	2.77305	0.315498		0.519611	1.68137	1.56249	2.09982	1.24598	2.26371	1.68821	0.657505	1.55057	0.207482	4.03731	1.46841	4.49023	1.40322	4.67471	3.31114
0.1875	1.65583	1.51012	1.54491	1.61616	1.70792	3.35142	2.93439	0.932884	2.66375	0.746733	4.01295	4.82639	6.54207	3.62195	5.15977	3.22339	3.55553	3.12983	2.2564	6.24014	0.689066	2.43504	1.80485	5.3674	5.30773	2.8787	0.640435	2.14738	0.736839	0.41134	2.78838	0.317158		0.52234	1.69015	1.57094	2.11145	1.2528	2.27565	1.69721	0.6616	1.55876	0.20857	4.05879	1.47697	4.51405	1.41077	4.69938	3.32897
0.189453	1.66554	1.51809	1.55355	1.62537	1.71722	3.36888	2.95029	0.938748	2.67847	0.75128	4.0347	4.85228	6.57628	3.64149	5.18777	3.24114	3.57426	3.14622	2.27019	6.27359	0.692736	2.44919	1.81625	5.39731	5.33586	2.89541	0.644225	2.15966	0.741571	0.41356	2.8037	0.318819		0.525067	1.69893	1.57938	2.12308	1.25962	2.28759	1.7062	0.665696	1.56695	0.209657	4.08027	1.48554	4.53788	1.41832	4.72406	3.3468
0.191406	1.67526	1.52606	1.56219	1.63459	1.72651	3.38633	2.96618	0.944637	2.6932	0.755833	4.05646	4.87817	6.6105	3.66103	5.21577	3.25889	3.593	3.16262	2.28398	6.30704	0.696406	2.46338	1.82766	5.42721	5.36403	2.91214	0.648016	2.17195	0.746304	0.41578	2.81904	0.32048		0.527792	1.70771	1.58782	2.13471	1.26645	2.29953	1.7152	0.669791	1.57513	0.210744	4.10175	1.49412	4.5617	1.42587	4.74873	3.36463
0.193359	1.68498	1.53404	1.57083	1.64381	1.73581	3.40379	2.98208	0.950541	2.70792	0.760399	4.07823	4.90407	6.64474	3.68058	5.24376	3.27664	3.61174	3.17902	2.29777	6.34051	0.700075	2.47764	1.83908	5.45712	5.39223	2.92888	0.651807	2.18423	0.751037	0.418001	2.83438	0.322142		0.530515	1.7165	1.59626	2.14634	1.27328	2.31147	1.72419	0.673887	1.58332	0.211831	4.12323	1.5027	4.58553	1.43342	4.7734	3.38246
0.195312	1.6947	1.54201	1.57948	1.65302	1.7451	3.42125	2.99798	0.95645	2.72264	0.764978	4.10001	4.92996	6.67899	3.70014	5.27176	3.2944	3.63047	3.19543	2.31156	6.37399	0.703745	2.49195	1.85052	5.48703	5.42047	2.94564	0.655598	2.19652	0.75577	0.420221	2.84973	0.323804		0.533237	1.72528	1.6047	2.15796	1.2801	2.3234	1.73318	0.677982	1.59151	0.212919	4.14471	1.51128	4.60935	1.44097	4.79808	3.40029
0.197266	1.70437	1.54993	1.58808	1.66221	1.75434	3.43858	3.01381	0.962357	2.73729	0.769541	4.12166	4.95569	6.71307	3.71962	5.2996	3.31206	3.64909	3.21176	2.3253	6.40732	0.707405	2.50625	1.86194	5.51685	5.44858	2.96234	0.659378	2.20876	0.760498	0.422425	2.865	0.325457		0.535941	1.734	1.61311	2.16952	1.28689	2.33527	1.74212	0.682068	1.59965	0.213998	4.16607	1.51983	4.63303	1.44847	4.82264	3.41803
0.199219	1.71371	1.55744	1.59642	1.67117	1.76319	3.45507	3.0292	0.968244	2.75144	0.773946	4.14244	4.98025	6.7459	3.7385	5.32639	3.32909	3.66683	3.22739	2.33872	6.43939	0.710987	2.52016	1.87327	5.54597	5.47551	2.97848	0.663088	2.22071	0.7652	0.424513	2.87975	0.327044		0.538521	1.74226	1.6213	2.18053	1.29338	2.34657	1.75068	0.686085	1.60748	0.215022	4.18659	1.52807	4.65563	1.45561	4.84637	3.43512
0.201172	1.72204	1.56375	1.60396	1.67946	1.77085	3.46898	3.04322	0.97407	2.76404	0.777865	4.1606	5.00128	6.77477	3.75551	5.34995	3.34414	3.68189	3.2409	2.35113	6.46765	0.714316	2.53287	1.88426	5.57286	5.49878	2.99287	0.666585	2.23173	0.769817	0.426251	2.89288	0.328424		0.540729	1.74914	1.62879	2.18992	1.29899	2.3562	1.75808	0.689893	1.61433	0.215875	4.20453	1.53542	4.675	1.46169	4.86755	3.45023
0.203125	1.72869	1.56803	1.61015	1.68661	1.77649	3.47853	3.05485	0.979764	2.774	0.78097	4.17429	5.01638	6.79657	3.76929	5.36805	3.35574	3.69237	3.2508	2.36182	6.48941	0.717158	2.54351	1.89465	5.59571	5.51572	3.00434	0.669723	2.24118	0.774292	0.427401	2.90322	0.329444		0.542317	1.75371	1.63494	2.1966	1.3031	2.36297	1.76353	0.693349	1.61953	0.21644	4.21797	1.54129	4.68895	1.46598	4.88417	3.46192
0.205078	1.73363	1.57029	1.615	1.69258	1.78003	3.48357	3.06387	0.985249	2.7812	0.783257	4.18336	5.02543	6.81045	3.77959	5.3805	3.3636	3.69806	3.25691	2.37069	6.50442	0.71938	2.55206	1.90436	5.61387	5.52598	3.01287	0.672492	2.24897	0.778619	0.42796	2.91061	0.33008		0.543279	1.75595	1.63954	2.20056	1.30569	2.36678	1.76699	0.696442	1.62296	0.216706	4.22656	1.54565	4.69737	1.46848	4.89565	3.47001
0.207031	1.73754	1.57133	1.619	1.69778	1.7822	3.4857	3.07102	0.99046	2.78657	0.78505	4.18944	5.03067	6.81851	3.78738	5.38924	3.36887	3.70061	3.26046	2.3783	6.51496	0.721017	2.55926	1.91352	5.62836	5.5317	3.01962	0.675022	2.25563	0.782856	0.428159	2.91601	0.330448		0.543856	1.75678	1.64288	2.20287	1.30732	2.36866	1.76918	0.699306	1.62517	0.216783	4.23175	1.54909	4.70233	1.46987	4.90316	3.47566
0.208984	1.74109	1.57196	1.62268	1.7026	1.78384	3.48667	3.07722	0.995375	2.79109	0.78668	4.19428	5.03441	6.82364	3.79383	5.39637	3.37298	3.70189	3.2628	2.3853	6.52345	0.722189	2.56588	1.92232	5.64056	5.53527	3.02575	0.677446	2.26174	0.78706	0.428235	2.92049	0.330688		0.54428	1.75713	1.64548	2.20463	1.30859	2.36973	1.77086	0.702078	1.62679	0.216786	4.23532	1.5522	4.70596	1.47088	4.90837	3.48016
0.210938	1.74456	1.57251	1.62619	1.70724	1.78535	3.48733	3.08294	1.00002	2.79519	0.78829	4.19867	5.03767	6.82763	3.79959	5.40289	3.3767	3.70284	3.26459	2.39201	6.53095	0.723033	2.57225	1.93086	5.6513	5.53794	3.03178	0.679827	2.26755	0.791259	0.428294	2.92458	0.330873		0.544635	1.7574	1.64765	2.2063	1.30977	2.37055	1.77235	0.70481	1.62814	0.216769	4.23824	1.55521	4.70924	1.4718	4.91233	3.4841
0.212891	1.748	1.57306	1.62953	1.71173	1.78683	3.48793	3.08835	1.00445	2.79892	0.7899	4.20274	5.04063	6.83115	3.8049	5.4091	3.38026	3.70373	3.26604	2.39854	6.5376	0.723679	2.57842	1.9392	5.661	5.54021	3.03777	0.682185	2.27312	0.795458	0.428357	2.92843	0.331027		0.544927	1.75767	1.64956	2.20795	1.31092	2.37124	1.77373	0.707491	1.62932	0.216743	4.24085	1.55818	4.71235	1.47268	4.91548	3.48759
0.214844	1.75142	1.57358	1.63269	1.71606	1.78828	3.4885	3.09348	1.00871	2.80235	0.791503	4.20646	5.04333	6.83438	3.80989	5.41509	3.38372	3.7046	3.26726	2.40491	6.54346	0.724227	2.58436	1.94733	5.66997	5.54227	3.04373	0.684519	2.27844	0.799656	0.428427	2.93209	0.331157		0.545156	1.75794	1.65126	2.2096	1.31206	2.37187	1.775	0.71009	1.63037	0.216716	4.24327	1.5611	4.71528	1.47353	4.91802	3.49066
0.216797	1.75479	1.5741	1.63567	1.72028	1.78972	3.48902	3.09835	1.01286	2.80556	0.793093	4.20985	5.0458	6.83735	3.81464	5.42091	3.38708	3.70545	3.26833	2.41114	6.5487	0.724739	2.5901	1.95525	5.67845	5.5442	3.04962	0.686816	2.28355	0.80385	0.428506	2.93559	0.331269		0.545332	1.75821	1.65282	2.21123	1.31318	2.37246	1.77614	0.712574	1.63132	0.216694	4.24551	1.56397	4.71805	1.47435	4.9201	3.49338
0.21875	1.75814	1.5746	1.6385	1.7244	1.79116	3.48951	3.10294	1.01689	2.80864	0.79467	4.21298	5.04811	6.84012	3.81916	5.42659	3.39036	3.70627	3.26931	2.41716	6.55348	0.72524	2.59568	1.96295	5.68652	5.546	3.05541	0.689057	2.28849	0.808027	0.428598	2.93897	0.331367		0.545471	1.75848	1.65425	2.21285	1.3143	2.37304	1.77718	0.714923	1.63219	0.216682	4.24757	1.56679	4.7207	1.47515	4.92186	3.49583
0.220703	1.76147	1.57509	1.64118	1.72841	1.79259	3.48997	3.10726	1.02079	2.81163	0.796241	4.21592	5.05031	6.84273	3.82349	5.43215	3.39355	3.70706	3.27022	2.42295	6.55795	0.72574	2.60116	1.97039	5.69413	5.5477	3.06106	0.691222	2.29329	0.812168	0.428701	2.94222	0.331456		0.545586	1.75875	1.65559	2.21444	1.3154	2.37361	1.77812	0.71715	1.63302	0.216685	4.24944	1.56957	4.72324	1.47593	4.92343	3.49808
0.222656	1.76476	1.57556	1.6437	1.73228	1.794	3.49042	3.11126	1.02457	2.81457	0.797819	4.21876	5.05243	6.84519	3.82765	5.43759	3.39667	3.7078	3.27107	2.42848	6.56215	0.726239	2.60657	1.97755	5.7013	5.54933	3.06658	0.693304	2.29799	0.816252	0.428813	2.94536	0.331536		0.545691	1.75902	1.65683	2.216	1.31651	2.37419	1.77896	0.719292	1.63381	0.216701	4.25116	1.5723	4.72571	1.4767	4.92488	3.50015
0.224609	1.76799	1.57602	1.64611	1.73602	1.7954	3.49086	3.11497	1.02825	2.81747	0.79941	4.22152	5.05451	6.84754	3.83165	5.44289	3.39975	3.70851	3.27186	2.43376	6.56613	0.726738	2.6119	1.98445	5.70803	5.55093	3.07197	0.695317	2.30257	0.820263	0.428933	2.94839	0.331611		0.545793	1.75929	1.65797	2.21753	1.31761	2.37477	1.77971	0.721382	1.63454	0.216726	4.25279	1.575	4.72813	1.47747	4.92622	3.50202
0.226562	1.77116	1.57646	1.64843	1.73962	1.79675	3.4913	3.11841	1.03185	2.82032	0.80101	4.22424	5.05655	6.84978	3.83549	5.44802	3.40281	3.70921	3.27258	2.43882	6.56987	0.727235	2.61712	1.99114	5.71436	5.55253	3.07724	0.697279	2.30703	0.824183	0.429058	2.95133	0.331679		0.545895	1.75956	1.65904	2.21903	1.31871	2.37534	1.78038	0.723438	1.63521	0.216757	4.25436	1.57768	4.7305	1.47822	4.92746	3.50371
0.228516	1.77425	1.57687	1.65069	1.74306	1.79807	3.49173	3.12163	1.03534	2.82313	0.802605	4.22693	5.05854	6.85191	3.83918	5.45296	3.40583	3.7099	3.27323	2.44367	6.57339	0.727722	2.62218	1.99767	5.7203	5.55416	3.08244	0.699195	2.31136	0.828001	0.429185	2.95417	0.331741		0.545996	1.75983	1.66005	2.22049	1.31983	2.37591	1.781	0.725442	1.63583	0.21679	4.25589	1.58036	4.7328	1.47896	4.9286	3.50524
0.230469	1.77728	1.57726	1.6529	1.74633	1.79935	3.49215	3.12467	1.03872	2.82591	0.804184	4.22958	5.06049	6.85391	3.84275	5.45772	3.40881	3.71059	3.27381	2.44834	6.57672	0.728195	2.6271	2.00405	5.72587	5.55579	3.08758	0.701059	2.31556	0.831718	0.429314	2.95692	0.331798		0.546096	1.76011	1.66103	2.22192	1.32094	2.37648	1.78156	0.727359	1.63642	0.216825	4.25735	1.58304	4.73501	1.47967	4.92964	3.50663
0.232422	1.78024	1.57764	1.65507	1.74942	1.80061	3.49255	3.1275	1.04198	2.82865	0.805743	4.23219	5.0624	6.85575	3.84625	5.46235	3.41172	3.71125	3.27432	2.45284	6.57993	0.728653	2.63187	2.01024	5.73115	5.55743	3.09266	0.70287	2.31966	0.835346	0.429443	2.95959	0.331852		0.546189	1.76037	1.66199	2.22332	1.32205	2.37702	1.78208	0.729176	1.63698	0.21686	4.25872	1.58569	4.73714	1.48036	4.93063	3.50789
0.234375	1.78317	1.57803	1.6572	1.75234	1.80185	3.49291	3.1301	1.04513	2.83136	0.807288	4.23477	5.06428	6.85745	3.84969	5.4669	3.41457	3.7119	3.27481	2.4572	6.58305	0.729098	2.63654	2.01621	5.73626	5.55906	3.09768	0.704631	2.32367	0.838901	0.429573	2.96219	0.331904		0.546271	1.76064	1.66291	2.22472	1.32315	2.37753	1.78255	0.730913	1.63751	0.216895	4.25996	1.58829	4.73918	1.48103	4.93159	3.50901
0.236328	1.78609	1.57843	1.65927	1.75513	1.80307	3.49326	3.13247	1.04818	2.83403	0.808828	4.23733	5.06613	6.85905	3.85307	5.47135	3.41733	3.71254	3.27528	2.46147	6.58613	0.72953	2.6411	2.02196	5.74124	5.56071	3.1026	0.706348	2.32762	0.842386	0.429702	2.96472	0.331955		0.546344	1.76089	1.66381	2.22611	1.32423	2.378	1.78297	0.7326	1.63799	0.21693	4.26108	1.59083	4.74115	1.48169	4.93251	3.51002
0.238281	1.789	1.57885	1.66131	1.75784	1.80428	3.4936	3.13462	1.05112	2.83667	0.810373	4.23988	5.06797	6.86057	3.85639	5.4757	3.42002	3.71318	3.27575	2.46562	6.58918	0.729944	2.64557	2.02753	5.74612	5.56236	3.10744	0.708019	2.33152	0.845792	0.429831	2.9672	0.332006		0.546409	1.76112	1.66468	2.22748	1.32528	2.37844	1.78337	0.734246	1.63843	0.216965	4.26208	1.59332	4.74303	1.48234	4.9334	3.51094
0.240234	1.79192	1.57926	1.6633	1.7605	1.80548	3.49393	3.13658	1.05396	2.83927	0.811931	4.24242	5.0698	6.86205	3.85963	5.47992	3.42265	3.71382	3.27621	2.46965	6.59219	0.730341	2.64995	2.03288	5.75088	5.56405	3.11222	0.709638	2.33536	0.849091	0.429961	2.96963	0.332057		0.546473	1.76132	1.66552	2.22884	1.32629	2.37885	1.78375	0.735854	1.63883	0.217	4.26299	1.59579	4.74483	1.48298	4.93425	3.51183
0.242188	1.79482	1.57968	1.66527	1.76312	1.80668	3.49425	3.13839	1.05673	2.84184	0.813504	4.24495	5.07159	6.86348	3.86281	5.484	3.42523	3.71445	3.27668	2.47353	6.59517	0.730723	2.65425	2.03802	5.75556	5.56577	3.11694	0.711199	2.33917	0.852259	0.43009	2.972	0.332108		0.546537	1.76151	1.66631	2.23018	1.32726	2.37924	1.78413	0.73743	1.63918	0.217035	4.26384	1.59823	4.74655	1.4836	4.93506	3.51271
0.244141	1.79769	1.5801	1.66721	1.76569	1.80787	3.49455	3.14011	1.05943	2.84437	0.815086	4.24746	5.07337	6.86485	3.86595	5.48795	3.42773	3.71508	3.27714	2.47728	6.59812	0.731091	2.65848	2.04292	5.76015	5.56752	3.12163	0.712693	2.34292	0.855293	0.430219	2.97433	0.332159		0.5466	1.76169	1.66709	2.23151	1.32821	2.37962	1.78451	0.738984	1.63948	0.21707	4.26468	1.60066	4.74818	1.48421	4.93583	3.51358
0.246094	1.80053	1.58051	1.66912	1.76819	1.80907	3.49483	3.14172	1.06205	2.84686	0.816672	4.24995	5.07512	6.86617	3.86902	5.49176	3.43015	3.71569	3.27758	2.48095	6.60104	0.731438	2.66264	2.04759	5.76467	5.56929	3.12627	0.714113	2.34659	0.85821	0.430349	2.9766	0.332211		0.546664	1.76185	1.66786	2.23282	1.32912	2.38	1.78487	0.740521	1.63974	0.217105	4.2655	1.60307	4.74975	1.48481	4.93654	3.51446
0.248047	1.80332	1.58093	1.67101	1.7706	1.81028	3.49507	3.14323	1.06457	2.84932	0.818259	4.25241	5.07686	6.86741	3.87203	5.49547	3.4325	3.71628	3.27802	2.48457	6.60392	0.73176	2.66673	2.05203	5.76912	5.57107	3.13088	0.71546	2.35018	0.861027	0.430478	2.97883	0.332263		0.546727	1.762	1.66862	2.23412	1.33001	2.38039	1.78522	0.742033	1.63996	0.21714	4.26631	1.60547	4.75126	1.48539	4.93719	3.51534
0.25	1.80606	1.58135	1.67287	1.77293	1.81149	3.49529	3.14464	1.06699	2.85176	0.819846	4.25484	5.07859	6.86857	3.87497	5.4991	3.4348	3.71686	3.27844	2.48815	6.60679	0.732061	2.67076	2.05626	5.7735	5.57285	3.13547	0.716739	2.3537	0.863744	0.430607	2.981	0.332316		0.546791	1.76215	1.66938	2.23542	1.33088	2.38077	1.78556	0.743517	1.64016	0.217175	4.26711	1.60785	4.75271	1.48597	4.93779	3.51621
0.251953	1.80874	1.58176	1.67472	1.77518	1.81271	3.49549	3.14597	1.0693	2.85415	0.821433	4.25723	5.08032	6.86967	3.87783	5.50267	3.43705	3.71743	3.27885	2.49167	6.60962	0.732348	2.67474	2.06031	5.77783	5.57464	3.14004	0.717959	2.35718	0.866344	0.430737	2.98313	0.332369		0.546854	1.76229	1.67014	2.23672	1.33174	2.38115	1.7859	0.744973	1.64035	0.21721	4.26791	1.61022	4.75409	1.48655	4.93835	3.51709
0.253906	1.81138	1.58218	1.67652	1.77738	1.81393	3.49569	3.14721	1.07153	2.8565	0.82302	4.25958	5.08203	6.87071	3.88063	5.50617	3.43926	3.71798	3.27925	2.49515	6.6124	0.732624	2.67868	2.06422	5.7821	5.57643	3.1446	0.719121	2.36059	0.868797	0.430866	2.98522	0.332423		0.546917	1.76243	1.67088	2.23802	1.3326	2.38153	1.78624	0.746404	1.64054	0.217245	4.26872	1.61257	4.7554	1.48712	4.93887	3.51797
0.255859	1.81396	1.5826	1.67828	1.7795	1.81515	3.49589	3.14837	1.07369	2.8588	0.824609	4.2619	5.08374	6.87172	3.88338	5.50961	3.44144	3.71851	3.27962	2.49858	6.6151	0.732885	2.68259	2.06803	5.78632	5.57824	3.14914	0.720212	2.36391	0.871086	0.430995	2.98726	0.332478		0.546978	1.76258	1.6716	2.23932	1.33346	2.38192	1.78658	0.747822	1.64071	0.21728	4.26954	1.61489	4.75668	1.4877	4.93938	3.51884
0.257812	1.8165	1.58301	1.67997	1.78153	1.81636	3.49608	3.14949	1.07581	2.86105	0.826207	4.26418	5.08545	6.87269	3.88606	5.51298	3.4436	3.71904	3.27997	2.50194	6.61775	0.733128	2.68648	2.07178	5.79047	5.58004	3.15369	0.721213	2.36713	0.873234	0.431125	2.98927	0.332534		0.547031	1.76272	1.6723	2.24062	1.33433	2.3823	1.78692	0.749246	1.64087	0.217315	4.27037	1.61716	4.75791	1.48827	4.93986	3.51972
0.259766	1.81901	1.58343	1.68161	1.78349	1.81756	3.49628	3.15056	1.07788	2.86326	0.827815	4.26641	5.08717	6.87365	3.88868	5.51627	3.44574	3.71956	3.2803	2.50525	6.62037	0.733344	2.69034	2.07547	5.79454	5.58183	3.15826	0.722118	2.37024	0.875296	0.431254	2.99123	0.33259		0.547072	1.76286	1.67298	2.24191	1.3352	2.38267	1.78726	0.750688	1.64101	0.21735	4.27118	1.61937	4.75909	1.48884	4.94032	3.5206
0.261719	1.82149	1.58385	1.68322	1.7854	1.81874	3.49647	3.1516	1.07988	2.86542	0.829432	4.26859	5.08888	6.87457	3.89119	5.5195	3.44787	3.72008	3.28062	2.5085	6.62297	0.733524	2.69417	2.07914	5.79856	5.58362	3.16285	0.722941	2.37326	0.877315	0.431383	2.99317	0.332647		0.5471	1.76301	1.67365	2.24318	1.33607	2.38303	1.78759	0.752146	1.64114	0.217385	4.27196	1.62154	4.7602	1.48941	4.94075	3.52147
0.263672	1.82394	1.58426	1.68479	1.78726	1.81989	3.49667	3.15262	1.08178	2.86752	0.83104	4.27072	5.09058	6.87545	3.89356	5.52267	3.44998	3.7206	3.28093	2.51168	6.62554	0.733661	2.69794	2.08277	5.80254	5.58539	3.16748	0.723703	2.37618	0.879298	0.431513	2.99507	0.332705		0.547122	1.76315	1.67431	2.24444	1.33692	2.38337	1.78791	0.75361	1.64126	0.21742	4.27272	1.62367	4.76123	1.48996	4.94116	3.52235
0.265625	1.82636	1.58468	1.68635	1.78909	1.82101	3.49687	3.15359	1.08358	2.86958	0.832624	4.2728	5.09227	6.87629	3.89578	5.52581	3.45209	3.72112	3.28123	2.51479	6.62809	0.733757	2.7016	2.08639	5.80652	5.58717	3.17211	0.724426	2.37901	0.881247	0.431642	2.99693	0.332763		0.547142	1.76329	1.67495	2.24568	1.33776	2.38369	1.78821	0.755069	1.64136	0.217455	4.27346	1.62579	4.76219	1.4905	4.94154	3.52323
0.267578	1.82874	1.5851	1.68792	1.79087	1.82211	3.49706	3.15451	1.08524	2.8716	0.834175	4.27481	5.09394	6.87708	3.89789	5.52891	3.4542	3.72165	3.28153	2.51786	6.63061	0.73381	2.70515	2.08998	5.81047	5.58897	3.17672	0.725125	2.38173	0.883161	0.431771	2.99876	0.332821		0.547164	1.76344	1.67557	2.24691	1.33858	2.38401	1.78851	0.756513	1.64144	0.21749	4.2742	1.62787	4.76312	1.49104	4.94192	3.5241
0.269531	1.83107	1.58551	1.68951	1.79262	1.82321	3.49726	3.15535	1.08675	2.87358	0.8357	4.27677	5.09559	6.87782	3.89992	5.53197	3.4563	3.72217	3.28182	2.52091	6.63312	0.733821	2.70858	2.09355	5.81439	5.59079	3.18129	0.725808	2.38436	0.885039	0.431901	3.00055	0.332881		0.547189	1.76359	1.67615	2.24812	1.33939	2.38433	1.7888	0.757942	1.64152	0.217525	4.27493	1.62992	4.76401	1.49157	4.9423	3.52498
0.271484	1.83337	1.58593	1.69109	1.79434	1.8243	3.49745	3.15612	1.08813	2.8755	0.837209	4.27869	5.09722	6.87853	3.90188	5.53496	3.45841	3.72269	3.28212	2.52394	6.63563	0.733796	2.71191	2.0971	5.81825	5.59263	3.18583	0.726475	2.38692	0.886885	0.43203	3.00231	0.332941		0.547218	1.76374	1.67671	2.24934	1.34019	2.38466	1.78908	0.759363	1.6416	0.21756	4.27567	1.63193	4.76487	1.49209	4.94267	3.52586
0.273438	1.83564	1.58635	1.69265	1.79601	1.82539	3.49765	3.15684	1.08943	2.87738	0.838718	4.28057	5.09884	6.8792	3.90375	5.53789	3.46052	3.72321	3.28242	2.52695	6.63813	0.733748	2.71514	2.10061	5.82206	5.59451	3.19031	0.727126	2.38941	0.888695	0.432159	3.00404	0.333001		0.547248	1.76389	1.67723	2.25054	1.34097	2.38499	1.78934	0.760781	1.64168	0.217595	4.27641	1.63389	4.76571	1.49259	4.94305	3.52673
0.275391	1.83788	1.58676	1.6942	1.79764	1.82647	3.49785	3.15755	1.0907	2.87922	0.840237	4.2824	5.10046	6.87984	3.90551	5.54074	3.46261	3.72373	3.28271	2.52994	6.64062	0.733687	2.71826	2.1041	5.82581	5.59643	3.19473	0.727767	2.39184	0.890456	0.432289	3.00575	0.333061		0.547281	1.76404	1.67774	2.25174	1.34174	2.3853	1.7896	0.762199	1.64175	0.21763	4.27714	1.63583	4.76651	1.49308	4.94343	3.52761
0.277344	1.84011	1.58718	1.69571	1.79923	1.82753	3.49804	3.15828	1.09196	2.88102	0.841765	4.28419	5.10208	6.88048	3.90716	5.54353	3.4647	3.72425	3.283	2.5329	6.64309	0.73362	2.7213	2.10757	5.82953	5.5984	3.1991	0.728401	2.39422	0.892156	0.432418	3.00743	0.333121		0.547314	1.76419	1.67823	2.25295	1.34251	2.38561	1.78985	0.763617	1.64183	0.217665	4.27787	1.63774	4.76729	1.49354	4.9438	3.52849
0.279297	1.84231	1.5876	1.69719	1.8008	1.82856	3.49824	3.15901	1.09322	2.88278	0.843293	4.28594	5.10369	6.88109	3.90872	5.54627	3.46676	3.72478	3.28328	2.53586	6.64553	0.733545	2.72423	2.111	5.83322	5.60042	3.20343	0.729022	2.39653	0.893797	0.432547	3.00909	0.333181		0.54735	1.76434	1.6787	2.25415	1.34325	2.38591	1.79011	0.765034	1.64191	0.2177	4.2786	1.63961	4.76805	1.494	4.94418	3.52936
0.28125	1.84447	1.58801	1.69863	1.80234	1.82955	3.49844	3.15975	1.09446	2.88447	0.844811	4.28764	5.1053	6.88169	3.91022	5.54895	3.46879	3.7253	3.28354	2.5388	6.64794	0.73346	2.72704	2.11442	5.83689	5.6025	3.20772	0.729621	2.39879	0.895387	0.432677	3.01072	0.333241		0.547391	1.7645	1.67917	2.25534	1.34397	2.38621	1.79036	0.76645	1.64198	0.217735	4.27931	1.64144	4.76875	1.49445	4.94455	3.53022
0.283203	1.84659	1.58843	1.70003	1.80385	1.83051	3.49863	3.16047	1.09571	2.8861	0.846317	4.28933	5.10689	6.88228	3.9117	5.55157	3.47081	3.72582	3.2838	2.54172	6.65032	0.733364	2.72972	2.1178	5.84051	5.60461	3.21199	0.730194	2.40099	0.896916	0.432806	3.01233	0.333302		0.547439	1.76466	1.67964	2.25651	1.34467	2.38651	1.79062	0.767859	1.64206	0.21777	4.28001	1.64323	4.7694	1.49491	4.94492	3.53105
0.285156	1.84867	1.58885	1.7014	1.80532	1.83144	3.49883	3.16117	1.09696	2.88767	0.847816	4.291	5.10847	6.88284	3.91316	5.55411	3.47282	3.72634	3.28406	2.54461	6.65265	0.733257	2.73229	2.12115	5.84407	5.60674	3.21624	0.730748	2.40315	0.898375	0.432935	3.0139	0.333362		0.547494	1.76481	1.68011	2.25768	1.34535	2.3868	1.79087	0.769255	1.64213	0.217805	4.28069	1.64498	4.76999	1.49536	4.94528	3.53187
0.287109	1.8507	1.58926	1.70274	1.80676	1.83234	3.49902	3.16184	1.09822	2.88921	0.849311	4.29266	5.11004	6.88338	3.91461	5.55659	3.4748	3.72686	3.28431	2.5475	6.6549	0.733141	2.73477	2.12447	5.84757	5.6089	3.22046	0.73129	2.40526	0.899768	0.433065	3.01546	0.333422		0.547554	1.76497	1.68058	2.25883	1.346	2.3871	1.79112	0.770635	1.64221	0.21784	4.28137	1.6467	4.77054	1.49581	4.94564	3.5327
0.289062	1.85269	1.58968	1.70406	1.80816	1.83322	3.49922	3.16249	1.09951	2.89072	0.850804	4.29432	5.1116	6.88389	3.91605	5.55902	3.47678	3.72738	3.28456	2.55038	6.65705	0.733016	2.73721	2.12773	5.85102	5.61107	3.22466	0.731822	2.40731	0.90111	0.433194	3.01699	0.33348		0.547615	1.76513	1.68104	2.25998	1.34664	2.3874	1.79135	0.771999	1.64229	0.217875	4.28203	1.64839	4.77106	1.49626	4.94599	3.53353
0.291016	1.85465	1.5901	1.70536	1.8095	1.83408	3.49942	3.16313	1.10083	2.89223	0.85229	4.29596	5.11315	6.88438	3.91747	5.56137	3.47874	3.72791	3.28481	2.55326	6.65911	0.732888	2.73961	2.13094	5.85442	5.61328	3.22884	0.732346	2.40927	0.902407	0.433323	3.0185	0.333537		0.547678	1.76528	1.68151	2.26111	1.34725	2.38769	1.79157	0.773346	1.64236	0.21791	4.28268	1.65007	4.77155	1.49669	4.94634	3.53439
0.292969	1.85659	1.59051	1.70662	1.8108	1.83493	3.49961	3.16375	1.10218	2.89371	0.853762	4.29757	5.11468	6.88485	3.91887	5.56365	3.4807	3.72843	3.28504	2.55614	6.66108	0.732757	2.74199	2.13408	5.85779	5.61552	3.23299	0.732869	2.41113	0.903662	0.433453	3.01999	0.333593		0.547743	1.76544	1.68198	2.26222	1.34785	2.38798	1.79179	0.774678	1.64244	0.217945	4.28332	1.65172	4.77202	1.49711	4.94669	3.53526
0.294922	1.85851	1.59094	1.70786	1.81206	1.83576	3.49981	3.16436	1.10354	2.89516	0.855223	4.29914	5.1162	6.8853	3.92026	5.56585	3.48267	3.72895	3.28527	2.55903	6.66298	0.732618	2.74436	2.13717	5.86114	5.61777	3.23712	0.73339	2.41293	0.904876	0.433582	3.02146	0.333648		0.547809	1.7656	1.68245	2.26333	1.34844	2.38826	1.792	0.776001	1.64252	0.21798	4.28396	1.65334	4.77248	1.49752	4.94703	3.53614
0.296875	1.8604	1.59138	1.70906	1.81328	1.8366	3.49999	3.16495	1.1049	2.89658	0.856679	4.30068	5.11772	6.88574	3.92163	5.56797	3.48462	3.72947	3.28549	2.56191	6.66482	0.732466	2.74672	2.14021	5.86444	5.62004	3.24124	0.733912	2.41469	0.906051	0.433711	3.02291	0.333702		0.547875	1.76575	1.68291	2.26444	1.34902	2.38851	1.79221	0.777321	1.64259	0.218015	4.2846	1.65492	4.77293	1.49794	4.94737	3.53702
0.298828	1.86225	1.59183	1.71024	1.81448	1.83743	3.50017	3.16554	1.10627	2.89796	0.858137	4.30217	5.11924	6.88616	3.92297	5.57001	3.48658	3.72999	3.28573	2.56478	6.66661	0.732296	2.74907	2.14321	5.86771	5.62232	3.24532	0.734434	2.41641	0.90719	0.43384	3.02434	0.333754		0.547935	1.76591	1.68338	2.26553	1.34958	2.38875	1.79241	0.778641	1.64267	0.21805	4.28523	1.65645	4.77334	1.49834	4.9477	3.53789
0.300781	1.86405	1.59227	1.71139	1.81564	1.83824	3.50034	3.16612	1.10764	2.89932	0.859599	4.30365	5.12076	6.88658	3.92427	5.572	3.48851	3.73051	3.28597	2.56765	6.66834	0.732109	2.75142	2.14617	5.87092	5.62461	3.24934	0.734955	2.41811	0.908291	0.43397	3.02576	0.333806		0.547985	1.76606	1.68385	2.26659	1.35012	2.38898	1.7926	0.779961	1.64275	0.218085	4.28587	1.65795	4.77373	1.49875	4.94803	3.53876
0.302734	1.86582	1.5927	1.71251	1.81676	1.83905	3.50049	3.1667	1.10903	2.90066	0.861062	4.30512	5.12227	6.88699	3.92554	5.57395	3.49042	3.73104	3.28622	2.57049	6.67001	0.731911	2.75376	2.14911	5.87408	5.6269	3.2533	0.735477	2.4198	0.909348	0.434099	3.02715	0.333857		0.548024	1.76622	1.68432	2.26763	1.35065	2.3892	1.79278	0.781281	1.64282	0.21812	4.28651	1.65942	4.77408	1.49914	4.94837	3.53962
0.304688	1.86757	1.59312	1.71358	1.81783	1.83984	3.50064	3.16728	1.11044	2.90197	0.86252	4.30657	5.12375	6.88738	3.9268	5.57585	3.49228	3.73156	3.28648	2.57334	6.67164	0.73171	2.75608	2.15199	5.87718	5.6292	3.2572	0.735999	2.42147	0.91036	0.434228	3.02853	0.333907		0.548057	1.76638	1.68479	2.26865	1.35117	2.38942	1.79296	0.782601	1.6429	0.218156	4.28715	1.66088	4.7744	1.49952	4.94869	3.54046
0.306641	1.86928	1.59354	1.7146	1.81888	1.84063	3.50079	3.16785	1.11188	2.90326	0.863972	4.30799	5.12521	6.88775	3.92802	5.5777	3.49411	3.73208	3.28673	2.57618	6.67323	0.731509	2.75838	2.15482	5.88021	5.63152	3.26105	0.73652	2.42314	0.911328	0.434358	3.02988	0.333956		0.548089	1.76653	1.68527	2.26966	1.35166	2.38964	1.79313	0.783921	1.64296	0.218191	4.28779	1.66234	4.77468	1.49989	4.94901	3.54127
0.308594	1.87097	1.59396	1.71557	1.8199	1.84143	3.50094	3.16843	1.11332	2.90452	0.865423	4.30938	5.12664	6.88809	3.92922	5.5795	3.4959	3.7326	3.28699	2.57903	6.67478	0.731307	2.76068	2.15759	5.88317	5.63384	3.26487	0.737042	2.42481	0.912258	0.434487	3.03122	0.334003		0.54812	1.76669	1.68575	2.27068	1.35216	2.38984	1.7933	0.785241	1.64302	0.218226	4.28842	1.66378	4.77494	1.50026	4.94932	3.54208
0.310547	1.87265	1.59439	1.71652	1.82089	1.84223	3.50108	3.16901	1.11476	2.90576	0.866873	4.31076	5.12806	6.8884	3.93039	5.58125	3.49766	3.73312	3.28723	2.58187	6.67627	0.731106	2.76298	2.1603	5.88607	5.63617	3.26863	0.737564	2.42647	0.91316	0.434616	3.03254	0.334048		0.54815	1.76685	1.68625	2.27169	1.35265	2.39004	1.79347	0.78656	1.64306	0.218261	4.28906	1.6652	4.77518	1.50063	4.94961	3.54287
0.3125	1.87433	1.59483	1.71743	1.82183	1.84303	3.50123	3.16959	1.11618	2.90698	0.868323	4.31212	5.12945	6.88868	3.93152	5.58294	3.4994	3.73364	3.28747	2.5847	6.67771	0.730904	2.76528	2.16297	5.88893	5.63849	3.27233	0.738086	2.42808	0.914047	0.434746	3.03384	0.334092		0.548178	1.767	1.68676	2.27269	1.35313	2.39022	1.79364	0.787873	1.64309	0.218296	4.2897	1.66658	4.77539	1.50099	4.94988	3.54367
0.314453	1.87599	1.59528	1.71832	1.82272	1.84383	3.50138	3.17017	1.11759	2.90818	0.869773	4.31346	5.13084	6.88895	3.93263	5.58457	3.50113	3.73417	3.28769	2.5875	6.67907	0.730703	2.76759	2.1656	5.89174	5.64082	3.27594	0.738607	2.42965	0.914924	0.434875	3.03512	0.334135		0.548199	1.76715	1.68726	2.27368	1.35361	2.3904	1.79381	0.789169	1.64312	0.218331	4.29034	1.66794	4.77558	1.50136	4.95015	3.54447
0.316406	1.87762	1.59574	1.7192	1.82359	1.84462	3.50153	3.17075	1.119	2.90934	0.87122	4.31477	5.1322	6.88919	3.93372	5.58615	3.50285	3.73469	3.2879	2.59027	6.68035	0.730501	2.7699	2.16821	5.89451	5.64315	3.27949	0.739129	2.43117	0.915788	0.435004	3.03639	0.334175		0.548207	1.76728	1.68774	2.27466	1.35407	2.39059	1.79398	0.790435	1.64315	0.218366	4.29097	1.66929	4.77576	1.50173	4.95041	3.54527
0.318359	1.87923	1.5962	1.72006	1.82442	1.84542	3.50168	3.17133	1.12045	2.91048	0.87266	4.31607	5.13355	6.88941	3.93479	5.58766	3.50455	3.73521	3.28812	2.59302	6.68155	0.7303	2.77221	2.1708	5.89726	5.64547	3.28301	0.739651	2.43264	0.916639	0.435134	3.03763	0.334213		0.548203	1.76741	1.68819	2.27563	1.35452	2.39077	1.79415	0.791673	1.64319	0.218401	4.29161	1.67062	4.77594	1.5021	4.95066	3.54606
0.320312	1.8808	1.59667	1.7209	1.82525	1.84621	3.50183	3.17191	1.12193	2.9116	0.874087	4.31738	5.13488	6.88959	3.93583	5.5891	3.50624	3.73573	3.28833	2.59575	6.68269	0.730098	2.7745	2.17337	5.89999	5.64781	3.28649	0.740172	2.43407	0.917477	0.435263	3.03886	0.33425		0.548191	1.76752	1.68863	2.27659	1.35496	2.39095	1.79432	0.792889	1.64322	0.218436	4.29223	1.67193	4.77611	1.50247	4.95092	3.54686
0.322266	1.88234	1.59714	1.72172	1.82606	1.847	3.50201	3.17249	1.12345	2.91269	0.875499	4.31869	5.1362	6.88975	3.93683	5.59048	3.50789	3.73624	3.28854	2.59846	6.68381	0.729897	2.77678	2.17591	5.90271	5.65015	3.28995	0.740694	2.43546	0.918303	0.435392	3.04008	0.334286		0.548177	1.76764	1.68906	2.27756	1.35539	2.39112	1.79449	0.794088	1.64325	0.218471	4.29284	1.67321	4.77628	1.50283	4.95117	3.54766
0.324219	1.88387	1.5976	1.72248	1.82687	1.84778	3.50219	3.17307	1.12503	2.91376	0.876896	4.32001	5.13751	6.88988	3.9378	5.59179	3.5095	3.73673	3.28875	2.60116	6.68494	0.729695	2.77903	2.17843	5.90543	5.65251	3.29338	0.741216	2.43684	0.919118	0.435522	3.04129	0.334321		0.548162	1.76775	1.68948	2.27852	1.35582	2.39128	1.79466	0.795263	1.64328	0.218506	4.29343	1.67447	4.77645	1.50317	4.95142	3.54845
0.326172	1.88539	1.59806	1.72319	1.82766	1.84858	3.50238	3.17365	1.12666	2.91479	0.878278	4.3213	5.1388	6.89001	3.93875	5.59307	3.51104	3.73721	3.28897	2.60384	6.68608	0.729494	2.78126	2.18093	5.90813	5.65488	3.29677	0.741737	2.43819	0.919927	0.435651	3.04249	0.334356		0.548147	1.76786	1.6899	2.27949	1.35624	2.39143	1.79483	0.796409	1.6433	0.218541	4.294	1.67569	4.77662	1.50351	4.95166	3.54925
0.328125	1.88691	1.59849	1.72386	1.82844	1.84939	3.50258	3.17423	1.12834	2.91577	0.879645	4.32257	5.14009	6.89014	3.93967	5.59431	3.51252	3.73767	3.28918	2.6065	6.68722	0.729292	2.78348	2.1834	5.91079	5.65726	3.30011	0.742255	2.43952	0.920728	0.43578	3.04367	0.33439		0.548133	1.76798	1.6903	2.28045	1.35666	2.39157	1.795	0.797532	1.6433	0.218576	4.29455	1.67688	4.77679	1.50384	4.95186	3.55002
0.330078	1.88843	1.59892	1.7245	1.82921	1.85021	3.50276	3.17481	1.13005	2.91669	0.880996	4.32382	5.14136	6.89026	3.94056	5.59552	3.5139	3.73814	3.28939	2.60913	6.68833	0.729091	2.7857	2.18584	5.91341	5.65964	3.3034	0.742764	2.44082	0.921513	0.43591	3.04484	0.334423		0.548118	1.76809	1.69069	2.28142	1.35706	2.39171	1.79517	0.798643	1.64328	0.218611	4.29509	1.67806	4.77696	1.50417	4.95202	3.55078
0.332031	1.88996	1.59935	1.72513	1.82997	1.85105	3.50293	3.17539	1.13178	2.9176	0.882336	4.32509	5.14264	6.89037	3.94142	5.5967	3.51519	3.7386	3.2896	2.61175	6.68941	0.728889	2.78791	2.18825	5.91597	5.66202	3.30666	0.743256	2.44209	0.922274	0.436039	3.04599	0.334455		0.548104	1.76819	1.69108	2.28238	1.35745	2.39183	1.79534	0.799751	1.64325	0.218646	4.29563	1.67921	4.77713	1.50449	4.95215	3.55152
0.333984	1.89149	1.59978	1.72573	1.83071	1.85189	3.50309	3.17597	1.13351	2.91849	0.88367	4.32636	5.14391	6.89047	3.94223	5.59785	3.51639	3.73906	3.28982	2.61435	6.69047	0.728687	2.79012	2.19063	5.9185	5.66441	3.3099	0.743733	2.44332	0.923008	0.436168	3.04712	0.334487		0.548089	1.76829	1.69146	2.28334	1.35784	2.39195	1.79551	0.800858	1.64321	0.218681	4.29617	1.68036	4.7773	1.50482	4.95225	3.55224
0.335938	1.89301	1.60021	1.72631	1.83142	1.85273	3.50324	3.17655	1.13524	2.91939	0.885009	4.32764	5.14519	6.89056	3.94301	5.59898	3.51753	3.73953	3.29003	2.61694	6.6915	0.728486	2.79233	2.19297	5.921	5.66681	3.3131	0.744201	2.44452	0.923718	0.436298	3.04825	0.334518		0.548074	1.76837	1.69184	2.2843	1.35822	2.39207	1.79568	0.801962	1.64316	0.218716	4.29671	1.68149	4.77747	1.50514	4.95233	3.55296
0.337891	1.89453	1.60065	1.72687	1.8321	1.85356	3.50338	3.17713	1.13697	2.92028	0.886358	4.32891	5.14646	6.89063	3.94376	5.60007	3.51864	3.73999	3.29024	2.61953	6.69253	0.728284	2.79454	2.19526	5.92349	5.66925	3.31625	0.744665	2.44568	0.92441	0.436427	3.04936	0.33455		0.548056	1.76844	1.69222	2.28525	1.35859	2.39218	1.79585	0.803057	1.6431	0.218751	4.29725	1.68261	4.77764	1.50546	4.95238	3.55367
0.339844	1.89603	1.60109	1.72742	1.83276	1.8544	3.5035	3.17771	1.1387	2.92115	0.887715	4.33019	5.14774	6.89068	3.94449	5.60112	3.51975	3.74046	3.29045	2.62211	6.69355	0.728083	2.79674	2.1975	5.92597	5.67172	3.31936	0.745129	2.4468	0.92509	0.436556	3.05046	0.334581		0.548032	1.76851	1.69261	2.28621	1.35897	2.39229	1.79603	0.804138	1.64304	0.218786	4.29779	1.68372	4.77781	1.50576	4.95243	3.55439
0.341797	1.89752	1.60151	1.72795	1.83341	1.85523	3.50361	3.17827	1.14043	2.92199	0.889073	4.33146	5.149	6.89069	3.94522	5.60214	3.52085	3.74092	3.29067	2.6247	6.69459	0.727881	2.79893	2.1997	5.92844	5.67421	3.32244	0.745592	2.4479	0.925756	0.436686	3.05156	0.334612		0.547994	1.76858	1.69299	2.28717	1.35935	2.39237	1.79622	0.805204	1.64297	0.218821	4.29833	1.68482	4.77798	1.50605	4.95247	3.55509
0.34375	1.89898	1.60192	1.72848	1.83405	1.85604	3.50371	3.17882	1.14217	2.9228	0.890431	4.33274	5.15024	6.89067	3.94594	5.60313	3.52194	3.74138	3.29088	2.62728	6.69564	0.72768	2.8011	2.20185	5.9309	5.67672	3.32547	0.746056	2.44899	0.926399	0.436815	3.05264	0.334644		0.547944	1.76866	1.69337	2.28813	1.35972	2.39244	1.79642	0.806258	1.64288	0.218856	4.29887	1.68591	4.77815	1.50633	4.95251	3.55576
0.345703	1.90043	1.60232	1.72898	1.83468	1.85685	3.50381	3.17936	1.14392	2.92359	0.891784	4.33401	5.15145	6.89063	3.94667	5.60411	3.52302	3.74185	3.29109	2.62984	6.69671	0.727478	2.80328	2.20395	5.93333	5.67923	3.32845	0.74652	2.45006	0.927011	0.436944	3.05371	0.334675		0.547887	1.76873	1.69375	2.28909	1.36011	2.39248	1.79663	0.8073	1.64278	0.218891	4.29941	1.68699	4.77832	1.50659	4.95256	3.55642
0.347656	1.90186	1.60273	1.72946	1.83531	1.85765	3.5039	3.17988	1.14569	2.92437	0.893126	4.33529	5.15263	6.89056	3.9474	5.60509	3.52408	3.74231	3.2913	2.6324	6.69779	0.727277	2.80545	2.206	5.93573	5.68175	3.33141	0.746984	2.4511	0.927579	0.437074	3.05477	0.334706		0.547827	1.76879	1.69414	2.29005	1.36049	2.39251	1.79685	0.808324	1.64268	0.218926	4.29995	1.68807	4.77849	1.50685	4.9526	3.55706
0.349609	1.90329	1.60314	1.72992	1.83592	1.85844	3.504	3.1804	1.14749	2.92514	0.894456	4.33656	5.15378	6.89046	3.94813	5.60606	3.52513	3.74276	3.29152	2.63494	6.69887	0.727075	2.80762	2.20801	5.93811	5.68427	3.33434	0.747447	2.45212	0.928101	0.437203	3.05582	0.334737		0.547767	1.76886	1.69452	2.29102	1.36087	2.39255	1.79706	0.809325	1.64258	0.218961	4.30049	1.68916	4.77866	1.50709	4.95263	3.5577
0.351562	1.90471	1.60357	1.73038	1.83652	1.85923	3.5041	3.18093	1.14931	2.9259	0.895777	4.33782	5.15492	6.89032	3.94886	5.60703	3.52617	3.74319	3.29173	2.63747	6.69996	0.726874	2.8098	2.20996	5.94046	5.6868	3.33724	0.747911	2.45311	0.928587	0.437332	3.05687	0.334768		0.547707	1.76891	1.6949	2.29197	1.36125	2.39258	1.79727	0.810297	1.64248	0.218996	4.30104	1.69026	4.77883	1.50733	4.95264	3.55834
0.353516	1.90611	1.60401	1.73082	1.83711	1.86	3.5042	3.18144	1.15113	2.92666	0.897088	4.33908	5.15605	6.89016	3.94958	5.60798	3.5272	3.74361	3.29194	2.64	6.70104	0.726672	2.81198	2.21185	5.94277	5.68934	3.34013	0.748375	2.45407	0.929051	0.437462	3.0579	0.334798		0.547647	1.76895	1.69529	2.29292	1.36164	2.39261	1.79748	0.811239	1.64237	0.219031	4.30161	1.69136	4.779	1.50758	4.95263	3.55899
0.355469	1.90748	1.60446	1.73126	1.8377	1.86076	3.50428	3.18195	1.15295	2.92741	0.898386	4.34031	5.15718	6.88999	3.95031	5.60891	3.52823	3.74402	3.29215	2.64253	6.70213	0.726471	2.81415	2.21368	5.94506	5.69193	3.34298	0.748839	2.45501	0.929507	0.437591	3.05892	0.334829		0.547586	1.76898	1.69567	2.29385	1.36202	2.39264	1.7977	0.812155	1.64225	0.219066	4.30218	1.69247	4.77918	1.50783	4.95259	3.55966
0.357422	1.90882	1.6049	1.73168	1.83829	1.86151	3.50436	3.18245	1.15478	2.92818	0.899671	4.34154	5.1583	6.88983	3.95104	5.60982	3.52925	3.74443	3.29237	2.64504	6.70321	0.726269	2.81631	2.21544	5.94731	5.69457	3.34579	0.749302	2.45594	0.92997	0.43772	3.05994	0.334861		0.547526	1.76901	1.69605	2.29478	1.3624	2.39267	1.79791	0.813052	1.64212	0.219101	4.30277	1.69358	4.77935	1.50809	4.95254	3.56038
0.359375	1.91013	1.60534	1.73209	1.83888	1.86224	3.50442	3.18292	1.15662	2.92896	0.900949	4.34277	5.1594	6.88966	3.95177	5.61073	3.53025	3.74483	3.29258	2.64755	6.7043	0.726068	2.81846	2.21713	5.94954	5.69727	3.34855	0.749766	2.45685	0.930451	0.43785	3.06094	0.334892		0.547466	1.76903	1.69643	2.2957	1.36278	2.3927	1.79812	0.813936	1.64198	0.219136	4.30336	1.69469	4.77952	1.50836	4.95247	3.56114
0.361328	1.91142	1.60579	1.7325	1.83947	1.86296	3.50447	3.18339	1.15849	2.92976	0.902225	4.344	5.16048	6.88949	3.9525	5.61163	3.53122	3.74524	3.29279	2.65006	6.7054	0.725866	2.82061	2.21875	5.95174	5.69999	3.35126	0.750229	2.45776	0.930956	0.437979	3.06195	0.334924		0.547406	1.76906	1.69682	2.29662	1.36317	2.39272	1.79834	0.814806	1.64183	0.219168	4.30395	1.6958	4.77969	1.50863	4.95237	3.56192
0.363281	1.91268	1.60626	1.73292	1.84006	1.86366	3.50452	3.18385	1.16038	2.93056	0.9035	4.34522	5.16153	6.88933	3.95324	5.61251	3.53217	3.74564	3.293	2.65255	6.70653	0.725665	2.82277	2.22031	5.95391	5.70273	3.35391	0.75069	2.45864	0.931483	0.438108	3.06294	0.334955		0.547346	1.76909	1.6972	2.29755	1.36355	2.39273	1.79856	0.815662	1.64168	0.219194	4.30453	1.69691	4.77986	1.50889	4.95222	3.56272
0.365234	1.91393	1.60673	1.73334	1.84065	1.86434	3.50457	3.18432	1.16227	2.93137	0.904775	4.34645	5.16257	6.88916	3.95399	5.61336	3.5331	3.74605	3.29322	2.65502	6.7077	0.725462	2.82497	2.22185	5.95606	5.70548	3.35651	0.751144	2.45952	0.932028	0.438238	3.06394	0.334986		0.547286	1.76912	1.69757	2.29846	1.36392	2.39273	1.79879	0.816506	1.64151	0.219207	4.30512	1.69802	4.78002	1.50913	4.95204	3.56352
0.367188	1.91516	1.60721	1.73379	1.84123	1.865	3.50462	3.18478	1.16414	2.93216	0.906048	4.34767	5.1636	6.88898	3.95476	5.61418	3.53402	3.74646	3.29343	2.65746	6.70889	0.725257	2.8272	2.22338	5.95819	5.70825	3.35905	0.751592	2.46038	0.93258	0.438367	3.06493	0.335018		0.547225	1.76915	1.69793	2.29936	1.36428	2.39272	1.79904	0.817331	1.64133	0.219209	4.30571	1.69915	4.78017	1.50936	4.95183	3.56431
0.369141	1.9164	1.60769	1.73424	1.84182	1.86565	3.50466	3.18525	1.166	2.93294	0.907313	4.3489	5.16462	6.88879	3.95553	5.61496	3.53495	3.74686	3.29364	2.65989	6.7101	0.725041	2.82947	2.2249	5.9603	5.71103	3.36151	0.75204	2.46122	0.933132	0.438496	3.06591	0.335049		0.547166	1.76918	1.69827	2.30024	1.36463	2.3927	1.79929	0.818128	1.64115	0.219205	4.3063	1.70029	4.7803	1.50956	4.95161	3.56509
0.371094	1.91764	1.60817	1.73469	1.84241	1.8663	3.50471	3.18571	1.16787	2.93369	0.908565	4.35013	5.16563	6.88859	3.9563	5.61573	3.53587	3.74726	3.29385	2.66228	6.71131	0.724808	2.83179	2.22642	5.96241	5.71383	3.36389	0.752494	2.46203	0.933674	0.438626	3.06689	0.335081		0.547107	1.76921	1.69859	2.3011	1.36496	2.39266	1.79955	0.818895	1.64096	0.219198	4.30689	1.70144	4.7804	1.50977	4.95136	3.56585
0.373047	1.91888	1.60865	1.73511	1.843	1.86693	3.50476	3.18617	1.16977	2.93442	0.909804	4.35135	5.16662	6.88838	3.95708	5.6165	3.53677	3.74766	3.29407	2.66465	6.71252	0.724557	2.83413	2.22791	5.9645	5.71663	3.36618	0.752955	2.46283	0.934204	0.438755	3.06786	0.335112		0.547051	1.76924	1.6989	2.30194	1.36528	2.39261	1.7998	0.819646	1.64077	0.219191	4.30748	1.70257	4.78048	1.50997	4.9511	3.56658
0.375	1.9201	1.60912	1.73551	1.84359	1.86756	3.50481	3.18664	1.17168	2.93513	0.911031	4.35258	5.1676	6.88818	3.95784	5.61725	3.53766	3.74803	3.29428	2.66699	6.71373	0.724295	2.8365	2.22939	5.96659	5.71944	3.36841	0.753418	2.46362	0.934721	0.438884	3.06882	0.335144		0.546996	1.76927	1.6992	2.30275	1.36559	2.39254	1.80006	0.820387	1.64057	0.219184	4.30807	1.70368	4.78055	1.51016	4.95081	3.5673
0.376953	1.9213	1.6096	1.73589	1.84418	1.86819	3.50486	3.1871	1.17361	2.93582	0.912241	4.35381	5.16857	6.88797	3.95859	5.618	3.53853	3.74839	3.29449	2.66932	6.71494	0.724031	2.83888	2.23083	5.96866	5.72224	3.37062	0.753882	2.46438	0.935219	0.439013	3.06977	0.335175		0.54694	1.76929	1.6995	2.30353	1.36589	2.39245	1.80031	0.821118	1.64037	0.219177	4.30866	1.70476	4.7806	1.51036	4.95051	3.56802
0.378906	1.92249	1.61008	1.73626	1.84477	1.86882	3.50491	3.18756	1.17557	2.93651	0.913425	4.35505	5.16953	6.88776	3.95933	5.61873	3.53938	3.74874	3.2947	2.67164	6.71615	0.723765	2.84126	2.23226	5.97073	5.72504	3.37282	0.754345	2.46514	0.935691	0.439143	3.07072	0.335207		0.546876	1.76932	1.6998	2.30429	1.36618	2.39236	1.80057	0.821832	1.64015	0.21917	4.30924	1.70583	4.78065	1.51055	4.95021	3.56874
0.380859	1.92366	1.61056	1.73662	1.84535	1.86946	3.50496	3.18803	1.17753	2.93721	0.914584	4.35631	5.17047	6.88754	3.96006	5.61944	3.54022	3.74908	3.29492	2.67397	6.71736	0.7235	2.84364	2.23368	5.97276	5.72785	3.37502	0.754809	2.46588	0.936134	0.439272	3.07166	0.335239		0.546801	1.76935	1.70009	2.30503	1.36648	2.39226	1.80082	0.822516	1.6399	0.219164	4.30983	1.7069	4.78069	1.51073	4.94987	3.56946
0.382812	1.92481	1.61104	1.73699	1.84594	1.87011	3.50501	3.18849	1.17948	2.93792	0.915725	4.3576	5.17141	6.88732	3.9608	5.62014	3.54104	3.74939	3.29513	2.67629	6.71858	0.723232	2.84601	2.23507	5.97476	5.73065	3.37719	0.755273	2.46662	0.936553	0.439401	3.0726	0.335271		0.546713	1.76938	1.70037	2.30576	1.36678	2.39217	1.80108	0.823159	1.63963	0.219157	4.31042	1.70795	4.78073	1.51089	4.94951	3.57017
0.384766	1.92593	1.61152	1.73735	1.84653	1.87077	3.50506	3.18896	1.18141	2.93863	0.916851	4.35891	5.17234	6.88708	3.96154	5.62083	3.54185	3.7497	3.29534	2.67861	6.71979	0.72296	2.84837	2.23644	5.97674	5.73345	3.37935	0.755737	2.46737	0.936963	0.439531	3.07353	0.335302		0.546617	1.76941	1.70063	2.30649	1.36706	2.39207	1.80133	0.823756	1.63936	0.21915	4.31101	1.70899	4.78077	1.51105	4.94912	3.57089
0.386719	1.92702	1.61199	1.73771	1.84712	1.87142	3.50511	3.18942	1.18333	2.93935	0.917957	4.36023	5.17326	6.88682	3.96228	5.6215	3.54265	3.74999	3.29555	2.68093	6.72102	0.722685	2.85071	2.23778	5.97871	5.73626	3.38148	0.7562	2.46812	0.937376	0.43966	3.07446	0.335334		0.546519	1.76944	1.70085	2.30721	1.36734	2.39198	1.80159	0.824315	1.63907	0.219143	4.31159	1.71001	4.78082	1.51121	4.94871	3.57161
0.388672	1.92809	1.61247	1.73807	1.84769	1.87206	3.50516	3.18989	1.18525	2.94007	0.919037	4.36156	5.17416	6.88653	3.96301	5.62216	3.54344	3.75028	3.29577	2.68326	6.72226	0.72241	2.85305	2.2391	5.98069	5.73906	3.38358	0.756664	2.46886	0.93779	0.439789	3.07537	0.335366		0.546421	1.76947	1.70105	2.30794	1.36761	2.39188	1.80184	0.82485	1.63878	0.219136	4.31217	1.711	4.78086	1.51137	4.94827	3.57233
0.390625	1.92915	1.61295	1.73841	1.84826	1.87269	3.5052	3.19036	1.18716	2.94078	0.920098	4.36288	5.17506	6.88624	3.96374	5.62281	3.54422	3.75057	3.29598	2.68558	6.72352	0.722135	2.85539	2.24038	5.98268	5.74186	3.38568	0.757127	2.46957	0.93819	0.439919	3.07629	0.335399		0.546322	1.7695	1.70122	2.30867	1.36786	2.39178	1.8021	0.82537	1.63848	0.21913	4.31274	1.71197	4.78088	1.51152	4.94783	3.57304
0.392578	1.93019	1.61343	1.73874	1.84881	1.87332	3.50525	3.19086	1.18907	2.9415	0.921149	4.3642	5.17594	6.88595	3.96447	5.62345	3.54501	3.75084	3.29619	2.68788	6.72479	0.721859	2.85773	2.24163	5.98467	5.74467	3.38776	0.757588	2.47027	0.938567	0.440048	3.0772	0.335433		0.546224	1.76953	1.70138	2.3094	1.36812	2.39169	1.80235	0.825875	1.63816	0.219123	4.31329	1.71292	4.7809	1.51168	4.94737	3.57376
0.394531	1.93123	1.61391	1.73906	1.84935	1.87395	3.5053	3.19136	1.19098	2.94222	0.922193	4.36553	5.17682	6.88565	3.9652	5.62409	3.54579	3.7511	3.29641	2.69017	6.72607	0.721584	2.86007	2.24285	5.98666	5.74749	3.38983	0.758046	2.47096	0.938924	0.440177	3.0781	0.335467		0.546126	1.76955	1.70153	2.31013	1.36837	2.39158	1.80261	0.826365	1.63784	0.219116	4.31383	1.71387	4.78091	1.51183	4.94689	3.57448
0.396484	1.93225	1.61439	1.73938	1.84989	1.87459	3.50535	3.19187	1.1929	2.94293	0.923227	4.36688	5.17769	6.88536	3.96592	5.62472	3.54658	3.75135	3.29662	2.69243	6.72734	0.721309	2.86239	2.24404	5.98864	5.75033	3.39189	0.758503	2.47164	0.939274	0.440307	3.079	0.335501		0.546027	1.76958	1.70167	2.31085	1.36863	2.39146	1.80286	0.826846	1.63751	0.219109	4.31437	1.71481	4.78091	1.51199	4.9464	3.57519
0.398438	1.93327	1.61486	1.7397	1.85043	1.87522	3.5054	3.19235	1.19481	2.94365	0.924239	4.36825	5.17855	6.88507	3.96665	5.62535	3.54738	3.75158	3.29683	2.69465	6.72862	0.721034	2.86471	2.2452	5.9906	5.75319	3.39392	0.758967	2.47232	0.939626	0.440436	3.0799	0.335536		0.545929	1.76961	1.7018	2.31157	1.36887	2.39133	1.80312	0.827321	1.63716	0.219102	4.31491	1.71573	4.78092	1.51214	4.94589	3.57591
0.400391	1.93428	1.61534	1.74002	1.85097	1.87586	3.50545	3.19277	1.19672	2.94436	0.925218	4.36965	5.17938	6.88477	3.96738	5.62596	3.54819	3.75182	3.29704	2.69684	6.72989	0.720758	2.86702	2.24633	5.99256	5.75605	3.39593	0.759433	2.473	0.939975	0.440565	3.08078	0.33557		0.54583	1.76965	1.70193	2.31227	1.3691	2.39118	1.80337	0.827788	1.63679	0.219095	4.31545	1.71665	4.78092	1.51229	4.94536	3.57663
0.402344	1.93528	1.61582	1.74033	1.85151	1.87649	3.5055	3.19312	1.19864	2.94505	0.926165	4.37107	5.18018	6.88448	3.9681	5.62653	3.54901	3.75205	3.29726	2.69902	6.73116	0.720483	2.86931	2.24745	5.99451	5.75891	3.39792	0.75989	2.47368	0.940308	0.440695	3.08166	0.335605		0.545732	1.76969	1.70205	2.31295	1.36933	2.39101	1.80363	0.828239	1.63639	0.219089	4.316	1.71756	4.78091	1.51242	4.94481	3.57735
0.404297	1.93628	1.6163	1.74065	1.85205	1.87713	3.50555	3.19342	1.20058	2.94573	0.927089	4.37249	5.18095	6.88418	3.96883	5.62707	3.54982	3.75228	3.29747	2.70119	6.73243	0.720208	2.87161	2.24854	5.99647	5.76175	3.39989	0.760327	2.47434	0.940613	0.440824	3.08254	0.33564		0.54563	1.76974	1.70217	2.3136	1.36954	2.39082	1.80388	0.828673	1.63597	0.219082	4.31657	1.71848	4.78089	1.51254	4.94424	3.57806
0.40625	1.93727	1.61678	1.74097	1.85259	1.87777	3.5056	3.19368	1.20253	2.94639	0.928003	4.37392	5.1817	6.88388	3.96956	5.62756	3.55063	3.75251	3.29768	2.70334	6.73367	0.719933	2.8739	2.24961	5.99842	5.76457	3.40185	0.760747	2.47498	0.940893	0.440953	3.0834	0.335674		0.545522	1.76979	1.70228	2.31425	1.36975	2.39061	1.80414	0.829089	1.63553	0.219075	4.31714	1.71938	4.78084	1.51263	4.94365	3.57878
0.408203	1.93826	1.61725	1.74129	1.85313	1.87841	3.50565	3.1939	1.20452	2.94704	0.928912	4.37534	5.18244	6.88358	3.97028	5.62803	3.55143	3.75274	3.2979	2.70548	6.7349	0.719657	2.8762	2.25065	6.00037	5.76737	3.40379	0.761156	2.47562	0.941164	0.441083	3.08425	0.335707		0.5454	1.76984	1.70237	2.31488	1.36997	2.39039	1.80439	0.829488	1.63508	0.219068	4.31773	1.72029	4.78077	1.51271	4.94306	3.5795
0.410156	1.93924	1.61773	1.74161	1.85368	1.87904	3.50569	3.19406	1.20652	2.94768	0.929812	4.37677	5.18316	6.88326	3.971	5.62847	3.55222	3.75298	3.29813	2.70761	6.73611	0.719382	2.8785	2.25167	6.0023	5.77018	3.40573	0.761562	2.47626	0.941445	0.441212	3.0851	0.33574		0.545267	1.76989	1.70246	2.31551	1.37018	2.39016	1.80465	0.829872	1.63462	0.219061	4.31832	1.72119	4.78069	1.51279	4.94246	3.58022
0.412109	1.9402	1.61821	1.74193	1.85423	1.87968	3.50574	3.19417	1.20852	2.94831	0.9307	4.37822	5.18387	6.88293	3.9717	5.62889	3.553	3.75321	3.29835	2.70974	6.73732	0.719107	2.88079	2.25266	6.00422	5.77298	3.40766	0.761968	2.4769	0.941739	0.441341	3.08594	0.335772		0.545126	1.76994	1.70255	2.31614	1.37039	2.38993	1.8049	0.830247	1.63415	0.219054	4.31891	1.7221	4.7806	1.51286	4.94183	3.58093
0.414062	1.94116	1.61869	1.74225	1.85478	1.88032	3.50579	3.19424	1.21052	2.94895	0.931576	4.37967	5.18456	6.88258	3.97239	5.62931	3.55379	3.75344	3.29857	2.71186	6.73852	0.718832	2.8831	2.25363	6.00613	5.77578	3.40956	0.762374	2.47752	0.942035	0.441471	3.08678	0.335803		0.544982	1.76999	1.70263	2.31677	1.3706	2.38968	1.80516	0.83062	1.63369	0.219048	4.3195	1.72301	4.7805	1.51293	4.94117	3.58165
0.416016	1.94209	1.61917	1.74257	1.85533	1.88096	3.50584	3.19427	1.21253	2.94959	0.932444	4.38111	5.18522	6.88223	3.97307	5.62972	3.55457	3.75367	3.29879	2.71398	6.7397	0.718556	2.88542	2.25458	6.00802	5.77859	3.41142	0.76278	2.47814	0.942322	0.4416	3.08761	0.335834		0.544838	1.77004	1.70272	2.3174	1.37082	2.38943	1.80541	0.830992	1.63321	0.21904	4.32008	1.72393	4.78039	1.513	4.94048	3.58237
0.417969	1.94301	1.61965	1.74289	1.85587	1.88159	3.50589	3.19427	1.21454	2.95023	0.93331	4.38254	5.18587	6.88187	3.97375	5.63015	3.55535	3.7539	3.299	2.7161	6.74086	0.718281	2.88774	2.2555	6.0099	5.78139	3.41323	0.763185	2.47874	0.942597	0.441729	3.08843	0.335865		0.544694	1.77009	1.70281	2.31803	1.37103	2.38916	1.80567	0.831363	1.63273	0.219031	4.32067	1.72485	4.78027	1.51307	4.93977	3.58309
0.419922	1.94393	1.62012	1.7432	1.85641	1.88223	3.50594	3.19426	1.21657	2.95087	0.934176	4.38397	5.18651	6.88149	3.97443	5.63057	3.55613	3.75414	3.29921	2.7182	6.74201	0.718006	2.89008	2.25642	6.01177	5.78419	3.41497	0.763587	2.47934	0.942866	0.441859	3.08925	0.335895		0.54455	1.77014	1.70289	2.31866	1.37124	2.3889	1.80592	0.831732	1.63223	0.219015	4.32126	1.72578	4.78015	1.51314	4.93904	3.5838
0.421875	1.94484	1.6206	1.74352	1.85694	1.88286	3.50597	3.19424	1.21864	2.9515	0.935044	4.38538	5.18715	6.88109	3.97512	5.631	3.5569	3.75437	3.29942	2.72029	6.74316	0.717731	2.89242	2.25733	6.01363	5.787	3.41664	0.76398	2.47993	0.94313	0.441988	3.09006	0.335925		0.544406	1.77019	1.70298	2.31929	1.37146	2.38862	1.80618	0.832092	1.63173	0.218986	4.32185	1.7267	4.78001	1.51322	4.93832	3.58452
0.423828	1.94577	1.62108	1.74384	1.85745	1.88347	3.50597	3.19421	1.22076	2.95214	0.935916	4.38678	5.18779	6.88067	3.97582	5.63142	3.55767	3.7546	3.29964	2.72236	6.7443	0.717455	2.89476	2.25823	6.01548	5.7898	3.41823	0.764357	2.48053	0.943388	0.442117	3.09087	0.335954		0.544262	1.77024	1.70306	2.31992	1.37167	2.38833	1.80643	0.832437	1.63122	0.218947	4.32244	1.72762	4.77986	1.51329	4.9376	3.58523
0.425781	1.9467	1.62156	1.74416	1.85796	1.88408	3.50593	3.19415	1.22292	2.95278	0.936794	4.38816	5.18841	6.88023	3.97653	5.63185	3.55845	3.75483	3.29985	2.7244	6.74544	0.71718	2.89709	2.25911	6.01732	5.7926	3.41976	0.764718	2.48114	0.94364	0.442247	3.09167	0.335983		0.544118	1.77029	1.70315	2.32055	1.37188	2.38803	1.80667	0.832768	1.63072	0.2189	4.32303	1.72854	4.77968	1.51336	4.93686	3.58593
0.427734	1.94763	1.62204	1.74448	1.85845	1.88468	3.50586	3.19406	1.2251	2.95342	0.937672	4.38954	5.18903	6.87977	3.97725	5.63227	3.55924	3.75506	3.30006	2.72643	6.74656	0.716905	2.89942	2.25997	6.01915	5.79541	3.42123	0.765069	2.48175	0.943882	0.442376	3.09246	0.336011		0.543974	1.77034	1.70323	2.32118	1.37209	2.38773	1.80691	0.83309	1.63021	0.218851	4.32362	1.72946	4.77949	1.51343	4.93611	3.58661
0.429688	1.94854	1.62252	1.7448	1.85894	1.88527	3.50577	3.19395	1.22728	2.95405	0.938545	4.39091	5.18962	6.87931	3.97794	5.6327	3.56003	3.7553	3.30027	2.72842	6.74765	0.71663	2.90174	2.26079	6.02097	5.79821	3.42261	0.765417	2.48237	0.94411	0.442502	3.09324	0.336039		0.54383	1.77039	1.70331	2.32181	1.37231	2.38742	1.80713	0.833409	1.62969	0.218802	4.3242	1.73039	4.77927	1.5135	4.93533	3.58726
0.431641	1.94946	1.62299	1.74512	1.85943	1.88587	3.50567	3.1938	1.22946	2.95469	0.939409	4.39228	5.19022	6.87885	3.9786	5.63312	3.56084	3.75553	3.30049	2.7304	6.74871	0.716354	2.90405	2.26156	6.02279	5.80101	3.42392	0.765765	2.48298	0.944319	0.442621	3.09401	0.336066		0.543687	1.77044	1.70337	2.32243	1.37252	2.38711	1.80734	0.833728	1.62914	0.218752	4.3248	1.73131	4.77903	1.51357	4.9345	3.58791
0.433594	1.95037	1.62347	1.74544	1.85992	1.88646	3.50557	3.19363	1.23163	2.95533	0.940262	4.39366	5.1908	6.87838	3.97924	5.63354	3.56166	3.75576	3.3007	2.73237	6.74977	0.716079	2.90636	2.2623	6.02461	5.80382	3.42515	0.766113	2.48359	0.94451	0.442728	3.09477	0.336094		0.543543	1.77049	1.70342	2.32305	1.37273	2.3868	1.80755	0.834047	1.62858	0.218703	4.3254	1.73223	4.77877	1.51364	4.93363	3.58855
0.435547	1.95126	1.62395	1.74575	1.86041	1.88706	3.50547	3.19344	1.23377	2.95597	0.941094	4.39503	5.19138	6.87792	3.97987	5.63395	3.56248	3.75599	3.30091	2.73431	6.75084	0.715804	2.90866	2.263	6.02641	5.80662	3.4263	0.766461	2.48421	0.944684	0.442822	3.09553	0.336122		0.543399	1.77054	1.70347	2.32365	1.37294	2.38649	1.80775	0.834365	1.62801	0.218654	4.32601	1.73314	4.77849	1.51372	4.93274	3.58918
0.4375	1.95214	1.62443	1.74607	1.8609	1.88765	3.50538	3.19323	1.23589	2.9566	0.941901	4.3964	5.19194	6.87745	3.98049	5.63436	3.56327	3.75623	3.30112	2.73624	6.75191	0.715529	2.91095	2.26368	6.0282	5.80942	3.42738	0.766808	2.48481	0.944844	0.442908	3.09627	0.336151		0.543255	1.77059	1.70351	2.32423	1.37316	2.38617	1.80794	0.834681	1.62743	0.218604	4.32662	1.73404	4.7782	1.51379	4.93183	3.58982
0.439453	1.95299	1.62491	1.74639	1.86139	1.88825	3.50528	3.19301	1.23799	2.95724	0.942686	4.39776	5.19249	6.87699	3.9811	5.63478	3.56403	3.75647	3.30134	2.73815	6.75296	0.715253	2.91325	2.26433	6.02999	5.81223	3.42836	0.767156	2.48541	0.944992	0.442992	3.097	0.33618		0.543111	1.77064	1.70356	2.32477	1.37337	2.38583	1.80812	0.834988	1.62686	0.218555	4.32723	1.73492	4.77791	1.51386	4.9309	3.59046
0.441406	1.95384	1.62539	1.74671	1.86187	1.88884	3.50518	3.19278	1.24008	2.95788	0.943453	4.3991	5.19302	6.87652	3.98169	5.63519	3.56476	3.75673	3.30155	2.74005	6.75399	0.714978	2.91554	2.26497	6.03176	5.81503	3.42925	0.767504	2.48598	0.94513	0.443076	3.09773	0.336208		0.542967	1.77069	1.7036	2.32528	1.37358	2.38547	1.8083	0.83528	1.6263	0.218506	4.32783	1.73578	4.77762	1.51393	4.92997	3.5911
0.443359	1.95468	1.62588	1.74703	1.86234	1.88943	3.50508	3.19255	1.24218	2.95852	0.944205	4.4004	5.19354	6.87606	3.98225	5.6356	3.56547	3.75701	3.30175	2.74194	6.75502	0.714698	2.91784	2.26561	6.03352	5.81783	3.43007	0.767855	2.48653	0.94526	0.44316	3.09844	0.336236		0.542823	1.77075	1.70365	2.32574	1.37379	2.38509	1.80847	0.835558	1.62575	0.218456	4.32844	1.73662	4.77732	1.514	4.92903	3.59173
0.445312	1.95551	1.62638	1.74735	1.86279	1.89002	3.50498	3.19232	1.24428	2.95915	0.944944	4.40168	5.19404	6.87559	3.98279	5.636	3.56619	3.7573	3.30194	2.7438	6.75604	0.714409	2.92013	2.26625	6.03524	5.82064	3.43084	0.768213	2.48705	0.945377	0.443244	3.09915	0.336264		0.542679	1.7708	1.7037	2.32615	1.37401	2.3847	1.80864	0.835826	1.62519	0.218407	4.32905	1.73746	4.777	1.51407	4.92807	3.59237
0.447266	1.95632	1.6269	1.74767	1.86323	1.89059	3.50489	3.19209	1.24639	2.95979	0.945675	4.40294	5.19451	6.87512	3.98332	5.63639	3.56691	3.75759	3.30212	2.74564	6.75706	0.714101	2.92243	2.26689	6.03691	5.82344	3.43158	0.76858	2.48757	0.945482	0.443328	3.09985	0.336291		0.542535	1.77087	1.70376	2.32652	1.37422	2.3843	1.80881	0.836089	1.62464	0.218357	4.32968	1.7383	4.77668	1.51414	4.9271	3.59301
0.449219	1.95712	1.62743	1.74799	1.86367	1.89118	3.50479	3.19185	1.24852	2.96043	0.946404	4.40417	5.19497	6.87463	3.98384	5.63679	3.56763	3.75787	3.30229	2.74745	6.75808	0.713777	2.92473	2.26752	6.03853	5.82624	3.43227	0.768957	2.48809	0.945581	0.443411	3.10054	0.336317		0.542391	1.77094	1.70384	2.32686	1.37443	2.38391	1.80898	0.836343	1.62407	0.218305	4.3303	1.73913	4.77634	1.51422	4.9261	3.59365
0.451172	1.95789	1.62796	1.7483	1.86412	1.89179	3.50469	3.19162	1.25065	2.96107	0.947133	4.4054	5.19538	6.87413	3.98437	5.63718	3.56834	3.75816	3.30246	2.74923	6.7591	0.713442	2.92702	2.26815	6.04012	5.82905	3.43293	0.769344	2.48863	0.945677	0.443495	3.10123	0.336343		0.542247	1.77101	1.70392	2.32716	1.37464	2.38352	1.80915	0.836582	1.62349	0.218246	4.33092	1.73996	4.77601	1.51429	4.92508	3.59428
0.453125	1.95865	1.62849	1.74862	1.86456	1.89241	3.50459	3.19139	1.25273	2.96171	0.947862	4.40662	5.19577	6.87363	3.98489	5.63756	3.56904	3.75845	3.30263	2.751	6.76012	0.713103	2.92933	2.26877	6.0417	5.83185	3.43355	0.769739	2.48917	0.945773	0.443579	3.10191	0.336368		0.542103	1.77108	1.70401	2.32742	1.37486	2.38312	1.80932	0.836806	1.62291	0.218176	4.33151	1.74077	4.77566	1.51436	4.92406	3.59492
0.455078	1.9594	1.62902	1.74894	1.86499	1.89304	3.50449	3.19116	1.25476	2.96234	0.94859	4.40784	5.19612	6.87312	3.98541	5.63793	3.56973	3.75873	3.3028	2.75273	6.76114	0.712764	2.93165	2.26937	6.04327	5.83465	3.43415	0.770142	2.48972	0.945866	0.443663	3.10258	0.336393		0.541956	1.77115	1.70408	2.32765	1.37507	2.38273	1.80949	0.837022	1.62231	0.218094	4.33207	1.74157	4.77531	1.51443	4.92302	3.59556
0.457031	1.96014	1.62956	1.74926	1.86543	1.89365	3.5044	3.19093	1.25675	2.96298	0.949316	4.40906	5.19645	6.87261	3.98591	5.63829	3.57042	3.75899	3.30297	2.75442	6.76216	0.712425	2.93397	2.26998	6.04484	5.83746	3.43472	0.770547	2.49027	0.945953	0.443746	3.10325	0.336418		0.541802	1.77122	1.70415	2.32784	1.37528	2.38232	1.80966	0.837235	1.62171	0.218002	4.33261	1.74233	4.77493	1.5145	4.92197	3.5962
0.458984	1.96088	1.63009	1.74958	1.86584	1.89423	3.5043	3.19069	1.25872	2.96362	0.950034	4.4103	5.19676	6.87211	3.9864	5.63864	3.5711	3.75923	3.30314	2.75607	6.76318	0.712086	2.93631	2.2706	6.04641	5.84026	3.43525	0.770953	2.49081	0.946027	0.44383	3.10391	0.336443		0.541635	1.77128	1.7042	2.32797	1.37549	2.38191	1.80983	0.837444	1.6211	0.217902	4.33316	1.74308	4.77453	1.51457	4.92091	3.59683
0.460938	1.9616	1.63062	1.7499	1.86625	1.8948	3.5042	3.19046	1.26067	2.96426	0.95074	4.41156	5.19703	6.8716	3.98688	5.63896	3.57179	3.75947	3.30331	2.75768	6.7642	0.711748	2.93863	2.27122	6.04796	5.84306	3.43575	0.771362	2.49136	0.94609	0.443914	3.10457	0.336468		0.541456	1.77133	1.70423	2.32805	1.37571	2.38148	1.81	0.837644	1.62047	0.21779	4.33369	1.7438	4.77411	1.51464	4.91984	3.59747
0.462891	1.9623	1.63115	1.75023	1.86664	1.89536	3.5041	3.19023	1.26257	2.96489	0.951434	4.41282	5.19725	6.87109	3.98735	5.63926	3.57248	3.7597	3.30348	2.75925	6.76524	0.711411	2.94095	2.27185	6.0495	5.84586	3.4362	0.771777	2.49191	0.946147	0.443998	3.10521	0.336494		0.541269	1.77137	1.70424	2.32807	1.37592	2.38105	1.81017	0.83783	1.61984	0.217665	4.33423	1.7445	4.77367	1.51471	4.91876	3.59811
0.464844	1.96299	1.63168	1.75057	1.86703	1.89591	3.504	3.19	1.26444	2.96553	0.95212	4.41407	5.19744	6.87056	3.98783	5.63952	3.57316	3.75993	3.30365	2.76078	6.76629	0.711077	2.94326	2.27247	6.05102	5.84866	3.43662	0.772206	2.49246	0.9462	0.444082	3.10585	0.336518		0.54108	1.7714	1.70422	2.32803	1.37612	2.3806	1.81034	0.838002	1.61918	0.217534	4.33477	1.74518	4.77322	1.51478	4.91766	3.59875
0.466797	1.96367	1.63221	1.75093	1.86743	1.89647	3.5039	3.18977	1.26627	2.96617	0.952803	4.41531	5.19758	6.87001	3.98829	5.63976	3.57385	3.76016	3.30382	2.76227	6.76736	0.710746	2.94555	2.27308	6.05254	5.85145	3.43701	0.772648	2.49303	0.946254	0.444165	3.10648	0.336542		0.54089	1.77143	1.70417	2.32793	1.37631	2.38014	1.81051	0.838168	1.61852	0.217401	4.33531	1.74584	4.77276	1.51485	4.91654	3.59938
0.46875	1.96434	1.63274	1.75129	1.86782	1.89705	3.50381	3.18953	1.26809	2.96681	0.953487	4.41654	5.19766	6.86944	3.98875	5.63999	3.57454	3.7604	3.304	2.76371	6.76844	0.710417	2.94784	2.27367	6.05403	5.85423	3.43736	0.773099	2.49359	0.946307	0.444249	3.10711	0.336565		0.540701	1.77146	1.7041	2.32779	1.37648	2.37967	1.81068	0.83834	1.61784	0.217267	4.33585	1.74648	4.77229	1.51491	4.91541	3.60002
0.470703	1.965	1.63328	1.75165	1.86821	1.89763	3.50371	3.1893	1.26991	2.96745	0.95417	4.41777	5.19769	6.86884	3.98918	5.64021	3.57522	3.76063	3.30418	2.7651	6.76952	0.710088	2.95011	2.27424	6.0555	5.85698	3.43766	0.773553	2.49416	0.946358	0.44433	3.10772	0.336587		0.540511	1.77149	1.70401	2.3276	1.37663	2.3792	1.81084	0.838526	1.61715	0.217134	4.33639	1.74711	4.7718	1.51498	4.91425	3.60066
0.472656	1.96565	1.63381	1.75202	1.8686	1.89822	3.50361	3.18907	1.27172	2.96809	0.954853	4.41899	5.19764	6.86823	3.9896	5.64045	3.57591	3.76086	3.30437	2.76646	6.77061	0.709759	2.95236	2.27479	6.05694	5.85973	3.43791	0.774008	2.49474	0.946402	0.444406	3.10833	0.336608		0.540322	1.77152	1.70392	2.32735	1.37675	2.37872	1.81099	0.838727	1.61646	0.217	4.33693	1.74773	4.77131	1.51505	4.91307	3.6013
0.474609	1.96629	1.63433	1.75238	1.869	1.89883	3.50351	3.18884	1.27351	2.96875	0.955533	4.42023	5.19749	6.8676	3.98999	5.64069	3.5766	3.76109	3.30457	2.76778	6.77169	0.70943	2.95458	2.27529	6.05839	5.86248	3.43811	0.774461	2.49533	0.946434	0.444472	3.10892	0.336629		0.540133	1.77155	1.70381	2.32705	1.37686	2.37824	1.81113	0.838935	1.61577	0.216866	4.33747	1.74836	4.77081	1.51513	4.91188	3.60194
0.476562	1.96693	1.63485	1.75273	1.86939	1.89944	3.50341	3.18861	1.27531	2.96942	0.956206	4.42148	5.19724	6.86697	3.99036	5.64092	3.57728	3.76132	3.30478	2.76908	6.77278	0.709102	2.95678	2.27576	6.05983	5.86522	3.43827	0.774908	2.49592	0.946454	0.444528	3.10951	0.336649		0.539943	1.77157	1.70368	2.32671	1.37696	2.37776	1.81126	0.83914	1.61508	0.216733	4.33801	1.74898	4.7703	1.5152	4.91067	3.60257
0.478516	1.96757	1.63536	1.75307	1.86978	1.90007	3.5033	3.18838	1.27712	2.97009	0.956866	4.42275	5.19691	6.86633	3.9907	5.64113	3.57797	3.76156	3.30499	2.77037	6.77388	0.708773	2.95896	2.2762	6.06126	5.86796	3.43841	0.775337	2.49651	0.946468	0.444574	3.11009	0.336669		0.53975	1.7716	1.70354	2.32636	1.37704	2.37727	1.81138	0.839329	1.61439	0.216599	4.33855	1.74961	4.76979	1.51528	4.90942	3.60321
0.480469	1.96821	1.63585	1.7534	1.87017	1.9007	3.50318	3.18814	1.27893	2.97077	0.957514	4.42403	5.19654	6.8657	3.99103	5.64132	3.57866	3.76179	3.3052	2.77165	6.77499	0.708444	2.96114	2.2766	6.06268	5.87071	3.43853	0.775733	2.49711	0.946479	0.444615	3.11066	0.336689		0.53955	1.77163	1.70339	2.326	1.37713	2.37676	1.81151	0.839488	1.61369	0.216465	4.33909	1.75023	4.76925	1.51536	4.90814	3.60385
0.482422	1.96887	1.63633	1.75372	1.87055	1.90133	3.50303	3.18791	1.28076	2.97145	0.958155	4.42532	5.19613	6.86505	3.99135	5.64148	3.57934	3.76202	3.30542	2.77291	6.77613	0.708115	2.96331	2.27697	6.06407	5.87345	3.43863	0.776098	2.49772	0.94649	0.444653	3.11122	0.336709		0.539338	1.77167	1.70322	2.32562	1.37722	2.37623	1.81164	0.839619	1.61299	0.216332	4.33963	1.75084	4.7687	1.51542	4.90683	3.60449
0.484375	1.96954	1.63681	1.75402	1.87092	1.90194	3.50286	3.18768	1.28258	2.97213	0.958793	4.42661	5.19567	6.86438	3.99165	5.64163	3.58001	3.76225	3.30563	2.77413	6.77727	0.707786	2.9655	2.27731	6.06544	5.87617	3.4387	0.776444	2.49834	0.946501	0.444692	3.11178	0.336729		0.539114	1.7717	1.70303	2.32524	1.3773	2.37568	1.81177	0.839732	1.61228	0.216198	4.34017	1.75145	4.76811	1.51548	4.9055	3.60512
0.486328	1.97022	1.63729	1.75429	1.87126	1.90254	3.50267	3.18745	1.28439	2.9728	0.95943	4.42789	5.19516	6.8637	3.99192	5.64177	3.58068	3.76248	3.30584	2.77533	6.77842	0.707458	2.96771	2.27763	6.06677	5.87888	3.43876	0.776783	2.49895	0.946512	0.44473	3.11232	0.336747		0.538881	1.77174	1.70281	2.32483	1.37739	2.37511	1.81189	0.839838	1.61156	0.216064	4.34071	1.75204	4.76748	1.51553	4.90414	3.60576
0.488281	1.9709	1.63777	1.75454	1.87158	1.90314	3.50248	3.18722	1.28619	2.97348	0.960065	4.42917	5.19458	6.86299	3.99215	5.6419	3.58134	3.76272	3.30605	2.7765	6.77957	0.707129	2.96992	2.27795	6.06809	5.88155	3.4388	0.777122	2.49955	0.94652	0.444768	3.11286	0.336764		0.538647	1.77177	1.70258	2.32442	1.37747	2.37455	1.81202	0.839937	1.61083	0.215931	4.34125	1.75262	4.76682	1.51557	4.90278	3.6064
0.490234	1.97158	1.63824	1.75477	1.87189	1.90373	3.50229	3.18698	1.28798	2.97414	0.960692	4.43044	5.19396	6.86227	3.99234	5.64202	3.58199	3.76295	3.30627	2.77767	6.78071	0.7068	2.97214	2.27827	6.06938	5.8842	3.43883	0.77746	2.50014	0.946522	0.444806	3.11338	0.336781		0.538412	1.77181	1.70234	2.32398	1.37756	2.37398	1.81215	0.840016	1.6101	0.215797	4.34179	1.75321	4.76615	1.5156	4.9014	3.60704
0.492188	1.97225	1.63872	1.755	1.8722	1.90432	3.50209	3.18675	1.28974	2.97479	0.961307	4.43172	5.19331	6.86155	3.99251	5.64214	3.58264	3.76318	3.30648	2.77882	6.78186	0.706471	2.97436	2.27858	6.07066	5.88683	3.43884	0.777799	2.50071	0.946511	0.444845	3.1139	0.336798		0.538177	1.77184	1.7021	2.32352	1.37764	2.37341	1.81228	0.840057	1.60936	0.215663	4.34233	1.75379	4.76548	1.51562	4.9	3.60767
0.494141	1.97291	1.6392	1.75523	1.87252	1.90491	3.50189	3.18652	1.2915	2.97541	0.961909	4.43299	5.19263	6.86083	3.99265	5.64225	3.58329	3.76341	3.30671	2.77995	6.78301	0.706143	2.9766	2.27889	6.07193	5.88947	3.43882	0.778137	2.50126	0.946489	0.444883	3.11441	0.336814		0.537942	1.77188	1.70187	2.32303	1.37773	2.37282	1.8124	0.840055	1.60863	0.215529	4.34287	1.75437	4.76479	1.51564	4.89859	3.60831
0.496094	1.97355	1.63969	1.75546	1.87285	1.90548	3.5017	3.18629	1.29325	2.97599	0.962504	4.43427	5.1919	6.8601	3.99278	5.64233	3.58393	3.76364	3.30694	2.78107	6.78416	0.705814	2.97883	2.27918	6.07319	5.89213	3.43877	0.778476	2.50181	0.94646	0.444921	3.11492	0.33683		0.537706	1.77191	1.70164	2.32253	1.37781	2.37222	1.81253	0.84002	1.60787	0.215396	4.3434	1.75494	4.7641	1.51563	4.89716	3.60895
0.498047	1.97419	1.6402	1.75568	1.87319	1.90604	3.5015	3.18606	1.29498	2.97654	0.963093	4.43555	5.19114	6.85936	3.99289	5.6424	3.58457	3.76387	3.30718	2.78215	6.78531	0.705485	2.98106	2.27946	6.07443	5.8948	3.4387	0.778814	2.50236	0.946429	0.444959	3.11541	0.336846		0.537471	1.77195	1.70142	2.32201	1.3779	2.37159	1.81266	0.839971	1.60711	0.215262	4.34393	1.7555	4.76339	1.5156	4.8957	3.60959
0.5	1.97483	1.64072	1.75591	1.87353	1.9066	3.5013	3.18582	1.29667	2.97707	0.963672	4.43682	5.19036	6.85861	3.99298	5.64245	3.5852	3.76411	3.30744	2.78318	6.78645	0.705156	2.98328	2.27971	6.07566	5.89747	3.43859	0.779148	2.50291	0.946398	0.444998	3.1159	0.336862		0.537236	1.77199	1.70119	2.32147	1.37798	2.37095	1.81279	0.839918	1.60634	0.215128	4.34445	1.75605	4.76267	1.51556	4.89421	3.61022
0.501953	1.97547	1.64125	1.75614	1.87386	1.90715	3.50111	3.18559	1.29833	2.97759	0.964231	4.43811	5.18955	6.85785	3.99307	5.64251	3.58584	3.76434	3.30769	2.78414	6.7876	0.704827	2.98548	2.27994	6.0769	5.90014	3.43846	0.779474	2.50345	0.946366	0.445036	3.11638	0.336878		0.537001	1.77202	1.70095	2.32091	1.37807	2.37031	1.81291	0.839865	1.60555	0.214995	4.34495	1.75659	4.76195	1.51551	4.8927	3.61086
0.503906	1.9761	1.64178	1.75637	1.87418	1.9077	3.5009	3.18536	1.29998	2.9781	0.964765	4.43941	5.18872	6.85709	3.99314	5.64257	3.58648	3.76457	3.30795	2.78505	6.78875	0.704499	2.98765	2.28015	6.07813	5.90282	3.4383	0.779783	2.504	0.946335	0.445074	3.11686	0.336895		0.536766	1.77206	1.70069	2.32034	1.37815	2.36966	1.81304	0.839812	1.60475	0.214861	4.34544	1.75713	4.76121	1.51546	4.89117	3.6115
0.505859	1.97672	1.64231	1.75659	1.87449	1.90824	3.50068	3.18513	1.30164	2.97861	0.965279	4.44072	5.18785	6.85632	3.9932	5.64265	3.5871	3.7648	3.3082	2.78591	6.7899	0.70417	2.98978	2.28035	6.07936	5.90549	3.43812	0.780077	2.50456	0.946303	0.445112	3.11732	0.336912		0.536531	1.77209	1.70042	2.31975	1.37824	2.36901	1.81317	0.839759	1.60394	0.214727	4.34593	1.75765	4.76045	1.51539	4.88962	3.61213
0.507812	1.97733	1.64284	1.75682	1.87478	1.90877	3.50044	3.18488	1.30333	2.97909	0.965784	4.44205	5.18696	6.85556	3.99323	5.64273	3.58772	3.76502	3.30846	2.78672	6.79104	0.703841	2.99188	2.28055	6.08058	5.90817	3.43793	0.780361	2.50513	0.946271	0.44515	3.11778	0.336929		0.536296	1.77213	1.70013	2.31916	1.37832	2.36836	1.8133	0.839706	1.60311	0.214594	4.34642	1.75816	4.75967	1.5153	4.88806	3.61275
0.509766	1.97793	1.64337	1.75705	1.87508	1.90929	3.5002	3.18462	1.30504	2.97955	0.966285	4.44337	5.18606	6.8548	3.99325	5.64281	3.58831	3.76522	3.30871	2.7875	6.79219	0.703512	2.99394	2.28073	6.08179	5.91086	3.43774	0.780642	2.50571	0.946237	0.445189	3.11823	0.336945		0.536061	1.77216	1.69984	2.31856	1.37841	2.36771	1.81342	0.839653	1.60227	0.21446	4.3469	1.75865	4.75888	1.51521	4.88649	3.61335
0.511719	1.97852	1.6439	1.75728	1.87537	1.90982	3.49996	3.18434	1.30676	2.97998	0.966786	4.44469	5.18514	6.85402	3.99324	5.6429	3.58891	3.76541	3.30897	2.78827	6.79334	0.703184	2.99597	2.28089	6.08299	5.91357	3.43756	0.780923	2.5063	0.946196	0.445227	3.11868	0.336962		0.535826	1.7722	1.69954	2.31797	1.37849	2.36706	1.81355	0.8396	1.60142	0.214326	4.34736	1.75911	4.75808	1.51512	4.8849	3.61393
0.513672	1.97908	1.64443	1.75751	1.87567	1.91034	3.49971	3.18406	1.3085	2.98039	0.967287	4.44602	5.1842	6.85323	3.99323	5.64298	3.58949	3.76558	3.30923	2.78902	6.79448	0.702855	2.99796	2.28103	6.08418	5.91629	3.43737	0.781203	2.50688	0.946143	0.445265	3.11912	0.336979		0.535591	1.77223	1.69923	2.31737	1.37858	2.3664	1.81368	0.839546	1.60055	0.214193	4.34782	1.75957	4.75727	1.51503	4.88329	3.61449
0.515625	1.97964	1.64497	1.75773	1.87598	1.91085	3.49946	3.18377	1.31025	2.98079	0.967788	4.44734	5.18325	6.85241	3.99322	5.64307	3.59007	3.76576	3.30951	2.78976	6.79562	0.702526	2.99991	2.28114	6.08534	5.91903	3.43717	0.781484	2.50745	0.946079	0.445303	3.11956	0.336995		0.535356	1.77227	1.6989	2.31677	1.37866	2.36572	1.81381	0.839493	1.59969	0.214059	4.34826	1.76003	4.75646	1.51494	4.88164	3.61505
0.517578	1.98019	1.64551	1.75796	1.87629	1.91137	3.49921	3.18348	1.31202	2.98119	0.968286	4.44867	5.18227	6.85158	3.9932	5.64315	3.59065	3.76593	3.3098	2.79046	6.79673	0.702197	3.0018	2.28126	6.08649	5.92178	3.43695	0.781764	2.508	0.946007	0.445342	3.11998	0.33701		0.535124	1.77231	1.69855	2.31616	1.37875	2.36501	1.81393	0.83944	1.59882	0.213925	4.3487	1.76048	4.75564	1.51485	4.87996	3.61561
0.519531	1.98074	1.64607	1.75819	1.87663	1.9119	3.49894	3.18319	1.3138	2.98159	0.968777	4.45002	5.18126	6.85073	3.99318	5.64322	3.59122	3.76611	3.31011	2.79113	6.79781	0.701868	3.00364	2.28137	6.08762	5.92452	3.4367	0.782045	2.50855	0.945933	0.44538	3.12041	0.337024		0.534899	1.77234	1.69818	2.31554	1.37883	2.36426	1.81406	0.839387	1.59794	0.213791	4.34915	1.76093	4.7548	1.51476	4.87824	3.61616
0.521484	1.98128	1.64664	1.75842	1.87697	1.91244	3.49865	3.18289	1.31557	2.98198	0.969255	4.45139	5.18023	6.84989	3.99314	5.64328	3.5918	3.76628	3.31042	2.79177	6.79888	0.70154	3.00545	2.28148	6.08873	5.92726	3.43645	0.782325	2.5091	0.945859	0.445418	3.12083	0.337038		0.534684	1.77238	1.6978	2.3149	1.37892	2.36349	1.81419	0.839334	1.59706	0.213658	4.34959	1.76138	4.75395	1.51466	4.87651	3.61672
0.523438	1.98181	1.64722	1.75864	1.87731	1.91301	3.49836	3.18259	1.31732	2.98236	0.969721	4.45279	5.17919	6.84904	3.99309	5.64331	3.59239	3.76645	3.31075	2.7924	6.79992	0.701211	3.00725	2.28158	6.08984	5.92999	3.4362	0.782606	2.50965	0.945785	0.445456	3.12124	0.337051		0.534474	1.77241	1.69742	2.31425	1.379	2.36269	1.81432	0.839281	1.59616	0.213524	4.35002	1.76182	4.75308	1.51457	4.87478	3.61728
0.525391	1.98232	1.64781	1.75887	1.87765	1.91359	3.49807	3.18225	1.31904	2.98272	0.970179	4.45421	5.17813	6.84819	3.99303	5.64333	3.59296	3.76663	3.31109	2.79302	6.80094	0.700882	3.00905	2.28167	6.09093	5.93269	3.43594	0.782886	2.51021	0.945711	0.445495	3.12165	0.337064		0.534259	1.77245	1.69704	2.31357	1.37909	2.36187	1.81444	0.839228	1.59525	0.21339	4.35046	1.76224	4.7522	1.51448	4.87304	3.61784
0.527344	1.98281	1.64839	1.7591	1.878	1.91418	3.49777	3.18188	1.32074	2.98308	0.970635	4.45563	5.17705	6.84734	3.99297	5.64336	3.59353	3.7668	3.31143	2.79361	6.80193	0.700553	3.01087	2.28174	6.09202	5.93538	3.43568	0.783167	2.51079	0.945637	0.445533	3.12205	0.337076		0.534034	1.77249	1.69666	2.31286	1.37917	2.36103	1.81457	0.839175	1.59433	0.213257	4.35087	1.76265	4.75132	1.51439	4.87129	3.61839
0.529297	1.98329	1.64898	1.75933	1.87834	1.91478	3.49746	3.18147	1.32245	2.98344	0.97109	4.45705	5.17594	6.84649	3.99291	5.64339	3.59408	3.76698	3.31177	2.7942	6.8029	0.700224	3.01268	2.28178	6.09309	5.93806	3.43539	0.783448	2.51139	0.945563	0.445571	3.12245	0.337088		0.533802	1.77253	1.69627	2.31213	1.37924	2.36018	1.8147	0.839125	1.59341	0.213123	4.35128	1.76303	4.75043	1.5143	4.86954	3.61895
0.53125	1.98376	1.64956	1.75955	1.87868	1.91537	3.49715	3.18101	1.32417	2.98379	0.971546	4.45848	5.1748	6.84564	3.99285	5.64343	3.59462	3.76715	3.31211	2.79477	6.80386	0.699896	3.01448	2.28182	6.09415	5.94073	3.43508	0.783732	2.51202	0.945489	0.445609	3.12284	0.337099		0.533567	1.77257	1.69588	2.31139	1.37931	2.35931	1.81483	0.839084	1.59248	0.212989	4.35167	1.76339	4.74955	1.5142	4.86777	3.61951
0.533203	1.98423	1.65015	1.75978	1.87903	1.91594	3.49681	3.18051	1.32589	2.98414	0.972001	4.4599	5.17363	6.84477	3.99279	5.64347	3.59516	3.76732	3.31245	2.79532	6.80482	0.699567	3.01625	2.28184	6.09521	5.94338	3.43472	0.784026	2.51266	0.945415	0.445648	3.12323	0.337109		0.533332	1.77262	1.69548	2.31064	1.37936	2.35843	1.81496	0.839057	1.59154	0.212856	4.35206	1.76373	4.74866	1.51411	4.86599	3.62007
0.535156	1.98469	1.65073	1.76001	1.87937	1.91649	3.49647	3.18	1.32762	2.98452	0.972456	4.46132	5.17245	6.84389	3.99273	5.64351	3.59571	3.7675	3.31279	2.79585	6.80577	0.699238	3.01801	2.28185	6.09625	5.946	3.43435	0.784335	2.5133	0.945341	0.445686	3.12361	0.337119		0.533097	1.77266	1.69505	2.30989	1.3794	2.35753	1.81508	0.839045	1.59059	0.212722	4.35246	1.76405	4.74777	1.51402	4.86421	3.62063
0.537109	1.98515	1.65132	1.76024	1.87971	1.91701	3.49613	3.17948	1.32935	2.98491	0.972912	4.46274	5.17125	6.84299	3.99265	5.64354	3.59627	3.76767	3.31313	2.79634	6.80673	0.698909	3.01975	2.28185	6.09728	5.94856	3.43397	0.784661	2.51396	0.945267	0.445726	3.12398	0.337128		0.532862	1.7727	1.69461	2.30912	1.37945	2.35662	1.81521	0.839042	1.58966	0.212588	4.35285	1.76437	4.74688	1.51393	4.86241	3.62118
0.539062	1.9856	1.65192	1.76047	1.88006	1.9175	3.49579	3.17896	1.33108	2.98531	0.973367	4.46415	5.17003	6.84208	3.99256	5.64355	3.59683	3.76785	3.31347	2.79679	6.80769	0.698581	3.02148	2.28182	6.0983	5.95108	3.43358	0.784995	2.51462	0.945193	0.445768	3.12435	0.337135		0.532627	1.77274	1.69415	2.30834	1.37949	2.3557	1.81534	0.839042	1.58874	0.212455	4.35324	1.76468	4.74599	1.51383	4.86059	3.62174
0.541016	1.98603	1.65253	1.76069	1.88041	1.91797	3.49544	3.17845	1.33281	2.98573	0.973816	4.46554	5.16881	6.84116	3.99245	5.64353	3.5974	3.76802	3.31381	2.79722	6.80864	0.698252	3.02321	2.28177	6.0993	5.95356	3.4332	0.785333	2.5153	0.945119	0.445812	3.12471	0.337142		0.532392	1.77279	1.69369	2.30753	1.37953	2.35476	1.81547	0.839042	1.58782	0.212321	4.35363	1.76497	4.74507	1.51372	4.85874	3.6223
0.542969	1.98646	1.65315	1.76092	1.88078	1.91843	3.4951	3.17796	1.33455	2.98616	0.974251	4.46689	5.16758	6.84023	3.99235	5.64348	3.59798	3.76819	3.31414	2.79763	6.8096	0.697923	3.02492	2.28169	6.10027	5.95602	3.4328	0.785672	2.51598	0.945045	0.445857	3.12507	0.337148		0.532157	1.77283	1.69322	2.30672	1.37957	2.35382	1.81559	0.839042	1.58691	0.212187	4.35401	1.76526	4.74414	1.51359	4.85688	3.62285
0.544922	1.98688	1.65379	1.76115	1.88115	1.91888	3.49476	3.17748	1.33628	2.98659	0.974658	4.46818	5.16634	6.83929	3.99223	5.64341	3.59857	3.76837	3.31448	2.79804	6.81055	0.69759	3.02662	2.28158	6.10118	5.95847	3.4324	0.78601	2.51666	0.944971	0.445902	3.12542	0.337153		0.531922	1.77287	1.69274	2.30589	1.37962	2.35287	1.81572	0.839042	1.586	0.212054	4.35438	1.76554	4.7432	1.51343	4.855	3.62339
0.546875	1.98731	1.65442	1.76138	1.88151	1.91931	3.49441	3.17701	1.33803	2.98703	0.975033	4.46941	5.16509	6.83836	3.99212	5.64334	3.59916	3.76854	3.31483	2.79845	6.81149	0.69725	3.02832	2.28144	6.10204	5.96089	3.43199	0.786349	2.51734	0.944897	0.445948	3.12576	0.337157		0.531686	1.7729	1.69225	2.30505	1.37966	2.35193	1.81584	0.839042	1.58509	0.21192	4.35473	1.76583	4.74223	1.51325	4.85309	3.62391
0.548828	1.98773	1.65506	1.7616	1.88187	1.91974	3.49407	3.17655	1.3398	2.98747	0.97538	4.4706	5.16382	6.83742	3.99201	5.64327	3.59974	3.76871	3.31517	2.79886	6.81241	0.6969	3.03002	2.28127	6.10287	5.9633	3.43158	0.786687	2.51801	0.944822	0.445994	3.12609	0.337161		0.531451	1.77292	1.69175	2.30421	1.3797	2.35098	1.81596	0.839041	1.58418	0.211786	4.35508	1.76611	4.74127	1.51305	4.85115	3.62441
0.550781	1.98816	1.6557	1.76183	1.88221	1.92016	3.49373	3.17609	1.34158	2.98791	0.975709	4.47175	5.16254	6.83647	3.9919	5.64322	3.60032	3.76889	3.31551	2.79927	6.8133	0.69654	3.03173	2.28109	6.10368	5.96569	3.43117	0.787026	2.51867	0.944748	0.446039	3.12642	0.337164		0.531216	1.77293	1.69125	2.30337	1.37974	2.35003	1.81607	0.839038	1.58327	0.211652	4.35542	1.7664	4.74029	1.51284	4.84918	3.62492
0.552734	1.98858	1.65634	1.76206	1.88256	1.92058	3.49338	3.17562	1.34335	2.98834	0.976028	4.4729	5.16124	6.8355	3.99179	5.64317	3.60088	3.76906	3.31585	2.79968	6.81419	0.696168	3.03346	2.28088	6.10448	5.96808	3.43077	0.787369	2.51932	0.944674	0.446085	3.12675	0.337166		0.530981	1.77293	1.69074	2.30252	1.37979	2.34909	1.81616	0.839026	1.58235	0.211519	4.35577	1.76667	4.73932	1.51263	4.84719	3.62546
0.554688	1.98901	1.65697	1.76229	1.8829	1.92101	3.49304	3.17516	1.34511	2.98877	0.976337	4.47404	5.15993	6.8345	3.99168	5.64312	3.60144	3.76924	3.31619	2.80009	6.81508	0.695787	3.03519	2.28064	6.10528	5.97047	3.43037	0.78772	2.51996	0.9446	0.44613	3.12707	0.337168		0.530746	1.77293	1.69023	2.30168	1.37983	2.34814	1.81625	0.838999	1.58141	0.211385	4.35611	1.76694	4.73835	1.51242	4.84518	3.62604
0.556641	1.98942	1.65761	1.76252	1.88324	1.92143	3.4927	3.17471	1.34684	2.98921	0.976633	4.47519	5.1586	6.83347	3.99156	5.64305	3.60198	3.7694	3.31653	2.80049	6.81598	0.695398	3.03693	2.28039	6.10607	5.97285	3.42993	0.788088	2.5206	0.944526	0.446175	3.12738	0.33717		0.530511	1.77293	1.68972	2.30084	1.37987	2.3472	1.81634	0.838958	1.58047	0.211251	4.35647	1.76719	4.73737	1.5122	4.84316	3.62665
0.558594	1.98981	1.65825	1.76274	1.88359	1.92185	3.49235	3.17428	1.34857	2.98964	0.976917	4.47636	5.15728	6.83243	3.99145	5.64293	3.60252	3.76955	3.31687	2.80089	6.81687	0.695006	3.03867	2.28013	6.10684	5.97523	3.42946	0.788471	2.52125	0.944452	0.446218	3.1277	0.337172		0.530276	1.77293	1.6892	2.3	1.37991	2.34625	1.81642	0.838908	1.57951	0.211118	4.35684	1.76742	4.73639	1.51199	4.84113	3.62728
0.560547	1.99019	1.65887	1.76297	1.88393	1.92228	3.49201	3.17386	1.35031	2.99006	0.977193	4.47753	5.15596	6.83137	3.99133	5.64277	3.60305	3.76967	3.31721	2.80128	6.81776	0.694613	3.04039	2.27986	6.1076	5.97758	3.42894	0.788864	2.5219	0.944378	0.446256	3.128	0.337172		0.530041	1.77293	1.68866	2.29915	1.37996	2.3453	1.81652	0.838856	1.57855	0.210986	4.35722	1.76764	4.7354	1.51178	4.8391	3.6279
0.5625	1.99055	1.65949	1.7632	1.88427	1.9227	3.49167	3.17345	1.35206	2.99045	0.977467	4.47871	5.15463	6.8303	3.99119	5.64259	3.60358	3.76975	3.31755	2.80168	6.81865	0.694221	3.04209	2.27958	6.10834	5.97992	3.42837	0.78926	2.52255	0.944304	0.446284	3.1283	0.337172		0.529806	1.77293	1.68811	2.2983	1.38	2.34435	1.81662	0.838803	1.57759	0.210856	4.35761	1.76784	4.73439	1.51157	4.83706	3.62849
0.564453	1.99091	1.6601	1.76343	1.88462	1.92313	3.49132	3.17304	1.35384	2.99083	0.97774	4.47989	5.15329	6.8292	3.99104	5.6424	3.6041	3.76982	3.31789	2.80208	6.81955	0.693828	3.04377	2.27929	6.10908	5.98224	3.42775	0.789656	2.52319	0.94423	0.446301	3.12859	0.337171		0.529571	1.77293	1.68754	2.29743	1.38004	2.34339	1.81672	0.838749	1.57661	0.210727	4.358	1.76802	4.73338	1.51135	4.83503	3.62907
0.566406	1.99128	1.66069	1.76365	1.88496	1.92356	3.49098	3.17264	1.35564	2.99118	0.978012	4.48106	5.15194	6.8281	3.99088	5.64222	3.6046	3.76987	3.31823	2.80247	6.82044	0.693436	3.04543	2.279	6.10981	5.98454	3.42705	0.790053	2.52383	0.944156	0.44631	3.12887	0.33717		0.529336	1.77293	1.68696	2.29655	1.38008	2.34242	1.81682	0.838696	1.57561	0.2106	4.35839	1.76817	4.73237	1.51113	4.83298	3.62963
0.568359	1.99166	1.66128	1.76388	1.88532	1.92401	3.49063	3.17223	1.35745	2.99152	0.97828	4.48224	5.15058	6.827	3.99072	5.64204	3.60509	3.76993	3.31857	2.80284	6.82133	0.693043	3.04709	2.2787	6.11055	5.98682	3.42629	0.790449	2.52447	0.944082	0.446312	3.12915	0.337168		0.529101	1.77293	1.68636	2.29566	1.38013	2.34145	1.81693	0.838643	1.5746	0.210473	4.35878	1.76829	4.73135	1.51088	4.83092	3.63019
0.570312	1.99203	1.66186	1.76411	1.88569	1.92446	3.49028	3.17183	1.35927	2.99185	0.978533	4.48343	5.1492	6.8259	3.99056	5.64185	3.60558	3.76999	3.31891	2.80321	6.82222	0.69265	3.04875	2.27839	6.1113	5.98909	3.42547	0.790846	2.52511	0.944008	0.446312	3.12942	0.337166		0.528866	1.77293	1.68577	2.29476	1.38017	2.34048	1.81703	0.83859	1.57358	0.210346	4.35918	1.76841	4.73034	1.51062	4.82883	3.63075
0.572266	1.9924	1.66245	1.76434	1.88607	1.92493	3.48991	3.17142	1.36107	2.99217	0.97876	4.48463	5.14781	6.82478	3.9904	5.64164	3.60607	3.77005	3.31925	2.80358	6.82312	0.692258	3.0504	2.27806	6.11204	5.99134	3.42462	0.791242	2.52575	0.943934	0.446312	3.12969	0.337164		0.528631	1.77293	1.68517	2.29385	1.3802	2.3395	1.81711	0.838537	1.57254	0.210219	4.35957	1.76851	4.72932	1.51033	4.82671	3.63131
0.574219	1.99277	1.66303	1.76456	1.88646	1.92539	3.48953	3.17101	1.36284	2.99249	0.978963	4.48585	5.14639	6.82366	3.99024	5.64141	3.60656	3.77012	3.31959	2.80394	6.82401	0.691865	3.05206	2.27771	6.11276	5.99359	3.42374	0.791639	2.52639	0.94386	0.446312	3.12996	0.337162		0.528396	1.77293	1.68458	2.29292	1.38022	2.33851	1.81718	0.838484	1.5715	0.210093	4.35996	1.76859	4.72831	1.51004	4.82457	3.63186
0.576172	1.99315	1.66362	1.76479	1.88686	1.92586	3.48914	3.17061	1.36454	2.99281	0.979151	4.48707	5.14494	6.82251	3.99008	5.64116	3.60706	3.77021	3.31993	2.80431	6.8249	0.691473	3.05372	2.27734	6.11345	5.99583	3.42283	0.792035	2.52702	0.943786	0.446312	3.13022	0.337159		0.528161	1.77293	1.68399	2.29198	1.38022	2.33751	1.81724	0.838431	1.57045	0.209966	4.36035	1.76865	4.72728	1.50974	4.82242	3.63242
0.578125	1.99354	1.6642	1.76502	1.88728	1.92632	3.48875	3.1702	1.36613	2.99313	0.979334	4.48829	5.14347	6.82135	3.98992	5.6409	3.60756	3.77031	3.32027	2.80467	6.8258	0.69108	3.05537	2.27695	6.11412	5.99806	3.42191	0.792432	2.52766	0.943712	0.446312	3.13047	0.337157		0.527926	1.77293	1.68339	2.29104	1.38021	2.3365	1.81729	0.838377	1.5694	0.209839	4.36075	1.76868	4.72623	1.50944	4.82026	3.63298
0.580078	1.99392	1.66479	1.76525	1.88771	1.92679	3.48836	3.16978	1.36759	2.99345	0.979516	4.48951	5.14199	6.82017	3.98975	5.64065	3.60808	3.77043	3.32061	2.80503	6.82669	0.690688	3.05702	2.27655	6.11477	6.00025	3.42097	0.792828	2.52828	0.943638	0.446312	3.13071	0.337154		0.527688	1.77293	1.6828	2.2901	1.3802	2.33547	1.81735	0.838324	1.56835	0.209712	4.36114	1.76869	4.72517	1.50914	4.81809	3.63354
0.582031	1.9943	1.66537	1.76548	1.88815	1.92726	3.48796	3.16934	1.36897	2.99377	0.979695	4.49071	5.14049	6.81898	3.98956	5.64039	3.6086	3.77054	3.32095	2.8054	6.82758	0.690295	3.05863	2.27613	6.11541	6.00241	3.42	0.793224	2.5289	0.943564	0.446312	3.13095	0.337151		0.527444	1.77293	1.6822	2.28915	1.38019	2.33444	1.8174	0.838271	1.56731	0.209585	4.36153	1.76869	4.72408	1.50885	4.81591	3.6341
0.583984	1.9947	1.66595	1.7657	1.88859	1.92772	3.48757	3.16889	1.37031	2.99409	0.97987	4.4919	5.13898	6.81777	3.98935	5.64014	3.60914	3.77066	3.32129	2.80575	6.82845	0.689903	3.06019	2.27569	6.11605	6.00453	3.41901	0.793621	2.5295	0.943489	0.446312	3.13117	0.337148		0.52719	1.77293	1.68161	2.28818	1.38019	2.33338	1.81746	0.838218	1.56626	0.209458	4.36192	1.76868	4.72298	1.50855	4.81371	3.63465
0.585938	1.9951	1.66654	1.76593	1.88903	1.92819	3.48718	3.16843	1.37165	2.9944	0.98004	4.49308	5.13746	6.81654	3.98912	5.63988	3.60968	3.77077	3.32162	2.80609	6.82932	0.68951	3.06169	2.27524	6.11669	6.00662	3.41798	0.794017	2.5301	0.943415	0.446312	3.13139	0.337143		0.526926	1.77293	1.68101	2.28721	1.38019	2.33232	1.81753	0.838165	1.56521	0.209331	4.36232	1.76867	4.72188	1.50825	4.81151	3.63521
0.587891	1.99552	1.66712	1.76616	1.88947	1.92865	3.48679	3.16797	1.37299	2.99472	0.98021	4.49426	5.13594	6.81531	3.98885	5.63963	3.61022	3.77089	3.32194	2.80643	6.83016	0.689117	3.06312	2.27477	6.11732	6.00867	3.4169	0.794414	2.53069	0.943341	0.446312	3.1316	0.337138		0.526655	1.77293	1.68042	2.28622	1.38019	2.33125	1.81759	0.838112	1.56416	0.209205	4.36271	1.76865	4.72077	1.50795	4.8093	3.63577
0.589844	1.99594	1.66771	1.76639	1.88992	1.92912	3.48639	3.16751	1.37433	2.99504	0.980384	4.49543	5.13442	6.81406	3.98855	5.63937	3.61076	3.771	3.32225	2.80676	6.83099	0.688721	3.06452	2.2743	6.11796	6.01067	3.41576	0.79481	2.53128	0.943267	0.446312	3.1318	0.337132		0.526382	1.77293	1.67982	2.28522	1.38019	2.33018	1.81765	0.838059	1.56312	0.209077	4.3631	1.76864	4.71965	1.50764	4.80708	3.63633
0.591797	1.99635	1.66829	1.76661	1.89036	1.92959	3.486	3.16704	1.37568	2.99536	0.980561	4.49661	5.1329	6.81279	3.98821	5.63912	3.6113	3.77112	3.32255	2.8071	6.8318	0.688314	3.06589	2.27382	6.1186	6.0126	3.41458	0.795207	2.53187	0.943193	0.446312	3.13199	0.337125		0.526108	1.77292	1.67923	2.2842	1.38019	2.3291	1.81772	0.838009	1.56207	0.208948	4.36349	1.76863	4.71852	1.50732	4.80482	3.63689
0.59375	1.99675	1.66888	1.76684	1.8908	1.93005	3.48561	3.16658	1.37704	2.99568	0.980732	4.49779	5.13138	6.81152	3.98783	5.63886	3.61184	3.77124	3.32285	2.80745	6.8326	0.687889	3.06726	2.27334	6.11924	6.01447	3.41337	0.795603	2.53247	0.943119	0.446312	3.13218	0.337117		0.525835	1.7729	1.67864	2.28316	1.38019	2.32802	1.81778	0.837964	1.56102	0.208811	4.36388	1.76861	4.71738	1.50699	4.80252	3.63744
0.595703	1.99715	1.66946	1.76707	1.89124	1.93052	3.48521	3.16612	1.37841	2.996	0.980888	4.49897	5.12986	6.81025	3.98742	5.63859	3.61238	3.77135	3.32314	2.8078	6.83338	0.687447	3.06861	2.27286	6.11987	6.01631	3.41214	0.796	2.53307	0.943045	0.446312	3.13236	0.337108		0.525559	1.77286	1.67804	2.2821	1.38019	2.32692	1.81785	0.837925	1.55996	0.208663	4.36428	1.7686	4.71624	1.50666	4.80018	3.638
0.597656	1.99753	1.67003	1.7673	1.89168	1.93098	3.48481	3.16566	1.37977	2.99632	0.981025	4.50017	5.12834	6.80896	3.98697	5.6383	3.61293	3.77147	3.32344	2.80814	6.83414	0.686995	3.06995	2.27238	6.12049	6.01811	3.41088	0.796396	2.53367	0.942971	0.446312	3.13254	0.337099		0.525275	1.77279	1.67743	2.28103	1.38019	2.32581	1.81791	0.83788	1.55889	0.208503	4.36468	1.76857	4.71509	1.50631	4.79782	3.63856
0.599609	1.99791	1.67059	1.76753	1.89212	1.93145	3.48439	3.16521	1.38114	2.99663	0.981142	4.5014	5.12682	6.80766	3.98651	5.63798	3.6135	3.77158	3.32374	2.80847	6.83489	0.686539	3.07127	2.27189	6.12108	6.01988	3.40959	0.796793	2.53428	0.942897	0.446312	3.13271	0.337089		0.524979	1.77272	1.67682	2.27994	1.38019	2.32469	1.81797	0.837811	1.55781	0.208337	4.3651	1.76854	4.71395	1.50595	4.79544	3.63912
0.601562	1.9983	1.67113	1.76775	1.89257	1.9319	3.48396	3.16477	1.3825	2.99694	0.981244	4.50265	5.1253	6.80631	3.98602	5.63763	3.61407	3.7717	3.32404	2.8088	6.83562	0.686083	3.07259	2.27138	6.12165	6.02162	3.40827	0.797189	2.53488	0.942823	0.446312	3.13287	0.337078		0.524671	1.77264	1.67619	2.27886	1.38019	2.32355	1.81803	0.837708	1.55672	0.208168	4.36553	1.76849	4.71281	1.50557	4.79304	3.63968
0.603516	1.99867	1.67167	1.76798	1.89302	1.93235	3.48352	3.16435	1.38387	2.99724	0.981338	4.50392	5.12377	6.80491	3.98551	5.63725	3.61466	3.77182	3.32433	2.80912	6.83631	0.685627	3.07391	2.27086	6.1222	6.02332	3.40693	0.797586	2.53547	0.942749	0.446312	3.13302	0.337065		0.524355	1.77255	1.67556	2.27777	1.38019	2.3224	1.81809	0.837573	1.55562	0.207998	4.36597	1.76844	4.71167	1.50516	4.79064	3.64023
0.605469	1.99905	1.6722	1.76821	1.89349	1.93278	3.48308	3.16394	1.38524	2.99753	0.981429	4.5052	5.12223	6.80346	3.98498	5.63685	3.61525	3.77193	3.32463	2.80944	6.83698	0.68517	3.07522	2.27032	6.12272	6.02497	3.40557	0.797982	2.53605	0.942675	0.446312	3.13316	0.33705		0.524036	1.77247	1.67492	2.27668	1.38019	2.32125	1.81813	0.83742	1.55453	0.207829	4.36641	1.76837	4.71052	1.50474	4.78822	3.64079
0.607422	1.99943	1.67273	1.76844	1.89397	1.93322	3.48264	3.16354	1.38661	2.99781	0.98152	4.50647	5.12068	6.80198	3.98442	5.63642	3.61584	3.77205	3.32493	2.80977	6.83762	0.684714	3.07651	2.26977	6.12322	6.02656	3.40418	0.798378	2.53662	0.942601	0.446312	3.1333	0.337033		0.523717	1.77238	1.67428	2.2756	1.38019	2.32008	1.81816	0.837262	1.55344	0.20766	4.36685	1.76828	4.70938	1.50432	4.78581	3.64135
0.609375	1.99982	1.67326	1.76866	1.89445	1.93367	3.4822	3.16313	1.388	2.99809	0.981608	4.50775	5.11912	6.80046	3.98385	5.63598	3.61642	3.77216	3.32523	2.81011	6.83826	0.684258	3.07778	2.26922	6.1237	6.02812	3.40277	0.798775	2.53718	0.942527	0.446312	3.13343	0.337015		0.523399	1.77228	1.67365	2.27451	1.38019	2.31892	1.81819	0.837102	1.55234	0.20749	4.36729	1.76817	4.70824	1.50389	4.78339	3.64191
0.611328	2.00021	1.67379	1.76889	1.89494	1.93414	3.48176	3.16273	1.38941	2.99837	0.981688	4.50902	5.11755	6.7989	3.98327	5.63552	3.61701	3.77228	3.32552	2.81046	6.83889	0.683801	3.07904	2.26864	6.12417	6.02967	3.40133	0.799171	2.53774	0.942453	0.446312	3.13356	0.336996		0.52308	1.77218	1.67301	2.27341	1.38019	2.31774	1.81821	0.836942	1.55125	0.207321	4.36773	1.76804	4.7071	1.50347	4.78098	3.64247
0.613281	2.00059	1.67432	1.76912	1.89543	1.93462	3.48132	3.16232	1.39085	2.99865	0.981754	4.5103	5.11598	6.7973	3.98269	5.63506	3.6176	3.7724	3.32582	2.81083	6.83951	0.683345	3.08026	2.26805	6.12464	6.03121	3.39988	0.799568	2.53831	0.942379	0.446312	3.13368	0.336975		0.522761	1.77206	1.67236	2.2723	1.38019	2.31654	1.81823	0.83678	1.55016	0.207151	4.36818	1.7679	4.70596	1.50304	4.77856	3.64302
0.615234	2.00098	1.67485	1.76935	1.89592	1.93512	3.48088	3.16191	1.3923	2.99893	0.981799	4.51157	5.11439	6.79567	3.98211	5.63459	3.61819	3.77251	3.32612	2.81119	6.8401	0.682889	3.08145	2.26745	6.12512	6.03274	3.39841	0.799964	2.53889	0.942304	0.446312	3.1338	0.336955		0.522442	1.77194	1.6717	2.27117	1.38018	2.31535	1.81825	0.836608	1.54906	0.206982	4.36861	1.76776	4.70481	1.50262	4.77614	3.64358
0.617188	2.00136	1.67539	1.76957	1.89641	1.93562	3.48043	3.16151	1.39375	2.99921	0.981825	4.51285	5.11279	6.79401	3.98151	5.63412	3.61877	3.77263	3.32642	2.81155	6.84068	0.682432	3.08262	2.26683	6.1256	6.03427	3.39689	0.800361	2.53948	0.94223	0.446312	3.13391	0.336933		0.522123	1.77181	1.67103	2.27004	1.38016	2.31415	1.81827	0.836419	1.54796	0.206813	4.36903	1.76761	4.70367	1.50219	4.77373	3.64414
0.619141	2.00174	1.67592	1.7698	1.8969	1.93613	3.47999	3.1611	1.39521	2.99949	0.981836	4.51413	5.11116	6.7923	3.98089	5.63365	3.61935	3.77274	3.32671	2.81192	6.84126	0.681976	3.08377	2.26622	6.12609	6.03577	3.39531	0.800757	2.54007	0.942156	0.446312	3.13402	0.336911		0.521804	1.77168	1.67035	2.2689	1.38012	2.31294	1.8183	0.836206	1.54684	0.206643	4.36942	1.76744	4.70253	1.50177	4.77131	3.6447
0.621094	2.00212	1.67645	1.77003	1.8974	1.93664	3.47955	3.1607	1.39667	2.99978	0.981839	4.51543	5.1095	6.79055	3.98024	5.63317	3.61992	3.77286	3.32701	2.81228	6.84183	0.68152	3.08492	2.2656	6.12658	6.03725	3.39369	0.801153	2.54066	0.942082	0.446312	3.13412	0.336887		0.521486	1.77154	1.66966	2.26777	1.38008	2.31174	1.81834	0.835966	1.54571	0.206474	4.36979	1.76724	4.70139	1.50134	4.76889	3.64526
0.623047	2.00251	1.67698	1.77024	1.89789	1.93715	3.4791	3.16029	1.39813	3.00007	0.981839	4.51673	5.10784	6.78878	3.97954	5.63268	3.62047	3.77298	3.32731	2.81265	6.84241	0.681063	3.08606	2.26499	6.12706	6.03873	3.39204	0.801546	2.54126	0.942008	0.446312	3.13422	0.336863		0.521167	1.77139	1.66896	2.26663	1.38004	2.31053	1.81838	0.835701	1.54458	0.206305	4.37014	1.76702	4.70025	1.50092	4.76645	3.64581
0.625	2.00289	1.6775	1.77045	1.89838	1.93766	3.47863	3.15988	1.39959	3.00036	0.981839	4.51805	5.10617	6.787	3.97882	5.63218	3.62101	3.77309	3.32761	2.81301	6.84298	0.680607	3.08718	2.26437	6.12753	6.0402	3.39036	0.801929	2.54185	0.941934	0.446312	3.13431	0.336839		0.520848	1.77123	1.66825	2.26549	1.38	2.30931	1.81842	0.835412	1.54344	0.206135	4.37048	1.76677	4.6991	1.50049	4.76398	3.64637
0.626953	2.00327	1.678	1.77064	1.89887	1.93817	3.47816	3.15948	1.40107	3.00063	0.981839	4.51937	5.10449	6.78521	3.97808	5.63168	3.62155	3.77321	3.32791	2.81338	6.84355	0.68015	3.0883	2.26374	6.12799	6.04166	3.38866	0.802297	2.54244	0.94186	0.446312	3.1344	0.336815		0.520529	1.77106	1.66753	2.26436	1.37996	2.30807	1.81846	0.835105	1.5423	0.205966	4.37083	1.76651	4.69795	1.50006	4.76148	3.64693
0.628906	2.00365	1.67849	1.77083	1.89936	1.93867	3.4777	3.15907	1.40257	3.00089	0.981835	4.52068	5.1028	6.7834	3.97734	5.63117	3.62209	3.77332	3.32821	2.81374	6.84413	0.67969	3.08941	2.2631	6.12846	6.04311	3.38695	0.802649	2.54303	0.941786	0.446312	3.13448	0.33679		0.52021	1.77089	1.66681	2.26322	1.37991	2.30683	1.8185	0.834787	1.54116	0.205793	4.37117	1.76624	4.69679	1.49963	4.75894	3.64749
0.630859	2.00403	1.67897	1.77101	1.89985	1.93917	3.47725	3.15867	1.4041	3.00114	0.981822	4.52198	5.10109	6.78158	3.97658	5.63065	3.62263	3.77344	3.32853	2.81411	6.8447	0.679219	3.09051	2.26245	6.12893	6.04454	3.3852	0.802991	2.5436	0.941712	0.446312	3.13456	0.336765		0.519891	1.77072	1.66607	2.26208	1.37987	2.30558	1.81855	0.834456	1.54002	0.205614	4.37153	1.76597	4.69561	1.49918	4.75637	3.64805
0.632812	2.00441	1.67945	1.77119	1.90033	1.93966	3.47681	3.15828	1.40564	3.00138	0.981789	4.52327	5.09938	6.77973	3.97582	5.63013	3.62317	3.77355	3.32886	2.81449	6.84528	0.678732	3.0916	2.26179	6.1294	6.04594	3.38342	0.80333	2.54414	0.941638	0.446312	3.13463	0.33674		0.519573	1.77055	1.66533	2.26093	1.37983	2.30431	1.81859	0.834111	1.53889	0.205424	4.37189	1.76568	4.69442	1.49873	4.75379	3.6486
0.634766	2.00477	1.67993	1.77137	1.90081	1.94014	3.47636	3.1579	1.40716	3.00162	0.981731	4.52454	5.09766	6.77787	3.97504	5.6296	3.62371	3.77367	3.3292	2.81489	6.84585	0.678229	3.09269	2.26111	6.12986	6.0473	3.38161	0.803672	2.54467	0.941564	0.446312	3.1347	0.336715		0.519254	1.77038	1.66456	2.25976	1.37979	2.30303	1.81863	0.833755	1.53774	0.205222	4.37228	1.76538	4.69321	1.49826	4.75117	3.64916
0.636719	2.00513	1.68041	1.77156	1.90128	1.94062	3.47592	3.15752	1.40867	3.00186	0.981653	4.52581	5.09594	6.77599	3.97425	5.62906	3.62425	3.77379	3.32954	2.81531	6.84642	0.677724	3.09376	2.26042	6.13033	6.04864	3.37977	0.804024	2.54517	0.94149	0.446312	3.13475	0.336689		0.518935	1.77021	1.66378	2.25856	1.37974	2.30175	1.81867	0.833398	1.53659	0.205012	4.37266	1.76507	4.69199	1.49779	4.74852	3.64972
0.638672	2.00549	1.68089	1.77174	1.90173	1.9411	3.47548	3.15714	1.41014	3.0021	0.981565	4.52707	5.09423	6.77408	3.97346	5.62851	3.62479	3.77391	3.32989	2.81575	6.847	0.677226	3.09481	2.2597	6.1308	6.04996	3.37791	0.804391	2.54567	0.941416	0.446312	3.13481	0.336663		0.518616	1.77003	1.66298	2.25733	1.3797	2.30046	1.81872	0.833053	1.53543	0.204801	4.37306	1.76476	4.69077	1.49733	4.74584	3.65028
0.640625	2.00587	1.68136	1.77192	1.90218	1.94157	3.47504	3.15675	1.41161	3.00233	0.981475	4.52829	5.09251	6.77216	3.97267	5.62795	3.62533	3.77404	3.33026	2.81619	6.84759	0.676734	3.09585	2.25896	6.13127	6.05125	3.37603	0.804775	2.54617	0.941342	0.446312	3.13486	0.336637		0.518297	1.76983	1.66218	2.25607	1.37966	2.29918	1.81876	0.832722	1.53426	0.204589	4.37345	1.76444	4.68954	1.49686	4.74314	3.65083
0.642578	2.00625	1.68184	1.7721	1.90263	1.94203	3.4746	3.15635	1.41307	3.00257	0.981383	4.52949	5.09079	6.77021	3.97188	5.6274	3.62587	3.77418	3.33064	2.81662	6.8482	0.676245	3.09688	2.25821	6.13173	6.05252	3.37414	0.805168	2.54668	0.941268	0.446312	3.13491	0.33661		0.517979	1.7696	1.66137	2.2548	1.37962	2.29789	1.8188	0.832399	1.53308	0.204377	4.37384	1.76412	4.68831	1.49639	4.74043	3.65139
0.644531	2.00663	1.68232	1.77228	1.9031	1.94248	3.47415	3.15596	1.41455	3.00281	0.981292	4.53068	5.08908	6.76826	3.97109	5.62685	3.62641	3.77434	3.33104	2.81704	6.84882	0.675757	3.09791	2.25745	6.1322	6.05376	3.37221	0.805564	2.54718	0.941194	0.446312	3.13496	0.336583		0.51766	1.76936	1.66057	2.25352	1.37957	2.29659	1.81884	0.832073	1.53189	0.204162	4.37422	1.76379	4.68709	1.49592	4.73771	3.65195
0.646484	2.00701	1.6828	1.77247	1.90358	1.94291	3.4737	3.15558	1.41604	3.00304	0.981201	4.53185	5.08736	6.76631	3.9703	5.62633	3.62694	3.77451	3.33146	2.81746	6.84945	0.675269	3.09893	2.25668	6.13267	6.05498	3.37026	0.80596	2.54768	0.94112	0.446312	3.13501	0.336556		0.517341	1.76911	1.65976	2.25224	1.37953	2.29528	1.81889	0.83173	1.53071	0.203941	4.37459	1.76345	4.68586	1.49545	4.73499	3.65251
0.648438	2.00739	1.68328	1.77265	1.90407	1.94334	3.47323	3.15522	1.41756	3.00326	0.981107	4.53303	5.08564	6.76435	3.9695	5.62581	3.62748	3.77469	3.33188	2.81787	6.85009	0.674781	3.09994	2.25588	6.13313	6.05616	3.36828	0.806356	2.54818	0.941045	0.446312	3.13505	0.336529		0.517022	1.76885	1.65895	2.25095	1.37949	2.29396	1.81893	0.831351	1.52952	0.203708	4.37494	1.76309	4.68463	1.49499	4.73225	3.65307
0.650391	2.00778	1.68376	1.77283	1.90456	1.94376	3.47275	3.15487	1.41913	3.00347	0.981006	4.53421	5.08393	6.76238	3.9687	5.6253	3.62802	3.77486	3.3323	2.81828	6.85073	0.674293	3.10093	2.25506	6.13358	6.0573	3.36626	0.806753	2.54868	0.940971	0.446312	3.13509	0.336501		0.516703	1.7686	1.65814	2.24967	1.37943	2.29263	1.81897	0.830926	1.52833	0.203463	4.37529	1.76273	4.68341	1.49452	4.72949	3.65362
0.652344	2.00816	1.68423	1.77303	1.90505	1.94418	3.47227	3.15452	1.42073	3.00368	0.980892	4.53539	5.08221	6.76039	3.96786	5.62479	3.62856	3.77503	3.33273	2.81869	6.85138	0.673808	3.10191	2.25422	6.13403	6.05839	3.36421	0.807149	2.54918	0.940897	0.446312	3.13513	0.336472		0.516384	1.76834	1.65733	2.24839	1.37937	2.29127	1.81901	0.830454	1.52712	0.203211	4.37563	1.76234	4.68218	1.49404	4.72671	3.65418
0.654297	2.00854	1.68471	1.77323	1.90554	1.94461	3.47178	3.15417	1.42236	3.0039	0.980765	4.53656	5.08049	6.75837	3.96698	5.62428	3.6291	3.77521	3.33315	2.8191	6.85205	0.673331	3.10287	2.25338	6.13446	6.05945	3.3621	0.807546	2.54968	0.940823	0.446312	3.13516	0.336443		0.516066	1.76809	1.65652	2.24711	1.3793	2.2899	1.81905	0.829947	1.5259	0.202957	4.37598	1.76194	4.68095	1.49355	4.7239	3.65474
0.65625	2.00893	1.68519	1.77345	1.90603	1.94503	3.47129	3.15383	1.424	3.00412	0.980632	4.53774	5.07878	6.75634	3.96606	5.62377	3.62964	3.77538	3.33358	2.81952	6.85274	0.672869	3.1038	2.25253	6.13489	6.0605	3.35995	0.807942	2.55018	0.940749	0.446312	3.13519	0.336413		0.515747	1.76783	1.65569	2.24582	1.37921	2.2885	1.81907	0.829419	1.52468	0.202703	4.37632	1.76151	4.67973	1.49305	4.72105	3.6553
0.658203	2.00931	1.68567	1.77366	1.90652	1.94545	3.4708	3.15347	1.42564	3.00434	0.980495	4.53892	5.07706	6.7543	3.9651	5.62326	3.63017	3.77555	3.334	2.81996	6.85344	0.672427	3.10472	2.25169	6.13529	6.06153	3.35776	0.808339	2.55068	0.940675	0.446312	3.13522	0.336382		0.515428	1.76758	1.65485	2.24454	1.37913	2.28707	1.81907	0.828877	1.52345	0.202448	4.37666	1.76107	4.6785	1.49254	4.71817	3.65586
0.660156	2.00969	1.68615	1.77387	1.90701	1.94588	3.47031	3.15311	1.42728	3.00454	0.980359	4.54009	5.07534	6.75225	3.96412	5.62275	3.63068	3.77573	3.33443	2.8204	6.85414	0.672013	3.10563	2.25085	6.13569	6.06253	3.35556	0.808735	2.55118	0.940601	0.446312	3.13524	0.336351		0.515109	1.76731	1.654	2.24326	1.37904	2.28562	1.81905	0.828319	1.52222	0.202194	4.37701	1.76063	4.67727	1.49203	4.71526	3.65641
0.662109	2.01007	1.68662	1.77406	1.90751	1.94629	3.46982	3.15274	1.42892	3.00475	0.980222	4.54127	5.07363	6.7502	3.96313	5.62223	3.63118	3.7759	3.33485	2.82085	6.85484	0.671627	3.10653	2.25	6.13607	6.06352	3.35335	0.809132	2.55169	0.940527	0.446312	3.13526	0.336319		0.51479	1.76703	1.65315	2.24197	1.37896	2.28414	1.81901	0.827746	1.52099	0.201939	4.37735	1.76019	4.67604	1.49152	4.71233	3.65697
0.664062	2.01046	1.6871	1.77424	1.90803	1.94669	3.46932	3.15234	1.43056	3.00495	0.980082	4.54245	5.07191	6.74813	3.96211	5.6217	3.63168	3.77608	3.33528	2.8213	6.85552	0.671258	3.10743	2.24916	6.13645	6.06448	3.35114	0.809528	2.55219	0.94045	0.446312	3.13528	0.336286		0.514468	1.76675	1.6523	2.24069	1.37887	2.28266	1.81897	0.827165	1.51976	0.201685	4.37769	1.75972	4.67482	1.49101	4.70938	3.65753
0.666016	2.01084	1.68758	1.77443	1.90855	1.94708	3.46883	3.15194	1.43219	3.00516	0.979935	4.54363	5.07019	6.74606	3.96107	5.62115	3.63217	3.77625	3.3357	2.82173	6.85619	0.670893	3.10831	2.24832	6.13684	6.06541	3.34893	0.809925	2.55269	0.940366	0.446312	3.13529	0.336253		0.514139	1.76645	1.65144	2.23941	1.37879	2.28116	1.81893	0.826581	1.51853	0.201431	4.37804	1.75924	4.67359	1.4905	4.70641	3.65809
0.667969	2.01122	1.68806	1.77461	1.90908	1.94747	3.46834	3.15152	1.43383	3.00538	0.979773	4.5448	5.06848	6.74398	3.96	5.6206	3.63266	3.77642	3.33613	2.82215	6.85684	0.670521	3.10918	2.24747	6.13722	6.06629	3.34672	0.810321	2.55319	0.940271	0.446312	3.1353	0.336219		0.513798	1.76615	1.65057	2.23812	1.3787	2.27965	1.81889	0.825997	1.51729	0.201176	4.37838	1.75875	4.67236	1.48999	4.70342	3.65864
0.669922	2.0116	1.68854	1.77479	1.9096	1.94785	3.46785	3.15109	1.43547	3.00561	0.97959	4.54598	5.06676	6.74189	3.95889	5.62005	3.63315	3.7766	3.33656	2.82256	6.85749	0.670135	3.11004	2.24661	6.1376	6.06712	3.3445	0.810718	2.55369	0.940164	0.446312	3.13529	0.336185		0.513444	1.76586	1.6497	2.23684	1.37862	2.27813	1.81884	0.825412	1.51605	0.200919	4.37872	1.75824	4.67112	1.48947	4.70042	3.65918
0.671875	2.01199	1.68902	1.77497	1.91011	1.94823	3.46736	3.15063	1.43711	3.00584	0.979388	4.54716	5.06504	6.73978	3.95772	5.6195	3.63364	3.77677	3.33698	2.82297	6.85812	0.669732	3.11089	2.24574	6.13798	6.0679	3.34229	0.811114	2.55419	0.94005	0.446312	3.13528	0.33615		0.513082	1.76556	1.64883	2.23554	1.37853	2.2766	1.81879	0.824828	1.5148	0.200655	4.37907	1.75772	4.66987	1.48894	4.6974	3.6597
0.673828	2.01237	1.68949	1.77515	1.91061	1.94862	3.46687	3.15017	1.43875	3.00607	0.979171	4.54833	5.06333	6.73763	3.95651	5.61894	3.63415	3.77695	3.33741	2.82338	6.85876	0.669308	3.11174	2.24483	6.13837	6.06865	3.34008	0.811511	2.55469	0.939934	0.446312	3.13527	0.336115		0.512718	1.76526	1.64797	2.23423	1.37845	2.27506	1.81873	0.824243	1.51354	0.200379	4.37941	1.75718	4.6686	1.4884	4.69439	3.66019
0.675781	2.01275	1.68997	1.77534	1.9111	1.94902	3.46638	3.14971	1.44037	3.00629	0.978946	4.54951	5.06161	6.73546	3.95526	5.61836	3.63466	3.77712	3.33783	2.8238	6.8594	0.668866	3.11259	2.24391	6.13875	6.06937	3.33787	0.811907	2.55519	0.939817	0.446312	3.13525	0.336079		0.512354	1.76496	1.64712	2.23291	1.37836	2.27352	1.81865	0.823659	1.51226	0.200092	4.37975	1.75664	4.66731	1.48785	4.69136	3.66068
0.677734	2.01315	1.69045	1.77552	1.9116	1.94944	3.46589	3.14924	1.44196	3.0065	0.978719	4.55067	5.05989	6.73326	3.95398	5.61776	3.6352	3.77729	3.33826	2.82421	6.86004	0.668414	3.11344	2.24298	6.13913	6.07008	3.33566	0.812303	2.55569	0.939701	0.446312	3.13522	0.336043		0.511989	1.76467	1.64627	2.23157	1.37828	2.27198	1.81856	0.823074	1.51099	0.199798	4.3801	1.75608	4.66601	1.48729	4.68833	3.66115
0.679688	2.01355	1.69093	1.7757	1.9121	1.94986	3.4654	3.14877	1.44352	3.0067	0.978491	4.55183	5.05818	6.73106	3.95268	5.61711	3.63576	3.77747	3.33868	2.82463	6.86067	0.667958	3.11428	2.24205	6.13951	6.07076	3.33345	0.8127	2.55619	0.939584	0.446312	3.1352	0.336007		0.511625	1.76437	1.64542	2.2302	1.37819	2.27043	1.81845	0.822486	1.50971	0.199501	4.38044	1.75552	4.6647	1.48674	4.6853	3.66161
0.681641	2.01397	1.69141	1.77588	1.91262	1.95028	3.46491	3.14827	1.44506	3.0069	0.978264	4.55297	5.05646	6.72885	3.95135	5.61642	3.63634	3.77764	3.33911	2.82503	6.86131	0.667502	3.11511	2.24111	6.13989	6.0714	3.33124	0.813096	2.5567	0.939468	0.446312	3.13516	0.335969		0.511261	1.76406	1.64457	2.2288	1.37811	2.26888	1.81833	0.821889	1.50844	0.199204	4.38078	1.75494	4.66338	1.48619	4.68227	3.66205
0.683594	2.01439	1.69188	1.77607	1.91314	1.95071	3.46442	3.14777	1.44656	3.0071	0.978035	4.5541	5.05474	6.72664	3.94999	5.61571	3.63693	3.77782	3.33953	2.82543	6.86195	0.667045	3.11593	2.24018	6.14027	6.072	3.32901	0.813493	2.5572	0.939351	0.446312	3.13512	0.335931		0.510896	1.76374	1.64372	2.22739	1.37802	2.26732	1.8182	0.821278	1.50716	0.198907	4.38113	1.75436	4.66204	1.48563	4.67924	3.66247
0.685547	2.01481	1.69236	1.77625	1.91368	1.95113	3.46393	3.14725	1.44804	3.0073	0.977805	4.55523	5.05303	6.72444	3.94862	5.61499	3.63751	3.77799	3.33997	2.82582	6.86259	0.666589	3.11673	2.23924	6.14062	6.07257	3.32675	0.813889	2.5577	0.939234	0.446312	3.13508	0.335893		0.510532	1.76341	1.64287	2.22596	1.37794	2.26573	1.81807	0.820653	1.50589	0.19861	4.38147	1.75377	4.66069	1.48507	4.67621	3.66287
0.6875	2.01523	1.69283	1.77643	1.91422	1.95155	3.46344	3.14673	1.4495	3.0075	0.977566	4.55635	5.05132	6.72223	3.94722	5.61427	3.6381	3.77816	3.34041	2.82621	6.86322	0.666133	3.11751	2.23831	6.14096	6.07312	3.32447	0.814286	2.5582	0.939118	0.446312	3.13503	0.335855		0.510167	1.76307	1.64202	2.22453	1.37785	2.26413	1.81792	0.820018	1.50461	0.198313	4.38181	1.75318	4.65931	1.48448	4.67319	3.66326
0.689453	2.01564	1.69328	1.77661	1.91476	1.95198	3.46295	3.1462	1.45096	3.0077	0.977313	4.55747	5.04963	6.72002	3.94581	5.61355	3.63869	3.77834	3.34086	2.8266	6.86386	0.665675	3.11828	2.23737	6.14129	6.07365	3.32218	0.814682	2.5587	0.939001	0.446312	3.13498	0.335816		0.509803	1.76273	1.64118	2.2231	1.37777	2.26252	1.81776	0.819381	1.50334	0.198014	4.38216	1.75259	4.65793	1.48388	4.67017	3.66364
0.691406	2.01603	1.69371	1.77679	1.9153	1.9524	3.46246	3.14568	1.45242	3.00789	0.97704	4.55859	5.04795	6.7178	3.94439	5.61283	3.63928	3.77851	3.3413	2.82698	6.8645	0.665211	3.11902	2.23644	6.14159	6.07418	3.31987	0.815079	2.55921	0.938885	0.446312	3.13492	0.335778		0.509442	1.76239	1.64033	2.22167	1.37768	2.26092	1.81759	0.818743	1.50206	0.197707	4.3825	1.752	4.65653	1.48325	4.66713	3.664
0.693359	2.01641	1.69414	1.77698	1.91584	1.95282	3.46198	3.14516	1.45387	3.00809	0.976747	4.5597	5.04628	6.71558	3.94297	5.61211	3.63987	3.77869	3.34174	2.82737	6.86514	0.664725	3.11975	2.2355	6.14189	6.07469	3.31756	0.815475	2.55974	0.938769	0.446312	3.13486	0.335739		0.509088	1.76205	1.63948	2.22024	1.3776	2.25932	1.81742	0.818106	1.50078	0.197389	4.38284	1.75141	4.65515	1.48262	4.66408	3.66434
0.695312	2.01677	1.69457	1.77716	1.91638	1.95325	3.46152	3.14464	1.45531	3.00829	0.976439	4.56082	5.04461	6.71336	3.94154	5.6114	3.64046	3.77886	3.34217	2.82776	6.86577	0.664201	3.12048	2.23457	6.14219	6.0752	3.31526	0.815872	2.56027	0.938655	0.446312	3.1348	0.335702		0.508746	1.76171	1.63863	2.2188	1.37751	2.25773	1.81725	0.817468	1.4995	0.197059	4.38319	1.7508	4.65377	1.48198	4.661	3.66466
0.697266	2.01712	1.69499	1.77734	1.91692	1.95367	3.46106	3.14412	1.45672	3.00849	0.976122	4.56195	5.04295	6.71113	3.94011	5.61069	3.64105	3.77903	3.34259	2.82814	6.86639	0.663631	3.1212	2.23363	6.14249	6.0757	3.31295	0.816268	2.5608	0.938548	0.446312	3.13474	0.335665		0.508417	1.76137	1.63777	2.21734	1.37743	2.25613	1.81708	0.816831	1.4982	0.196722	4.38353	1.75017	4.6524	1.48134	4.65791	3.66498
0.699219	2.01748	1.69542	1.77752	1.91747	1.95408	3.46062	3.1436	1.4581	3.00869	0.975801	4.56307	5.04128	6.70892	3.93868	5.60997	3.64164	3.77921	3.34302	2.82852	6.867	0.663015	3.12193	2.23271	6.14279	6.07619	3.31062	0.816665	2.56133	0.938452	0.446312	3.13467	0.335628		0.508092	1.76103	1.63691	2.21587	1.37734	2.25455	1.81691	0.816193	1.4969	0.196383	4.38387	1.74952	4.65104	1.4807	4.6548	3.6653
0.701172	2.01787	1.69586	1.7777	1.91803	1.95448	3.46018	3.14307	1.45948	3.00889	0.975472	4.5642	5.03961	6.70672	3.93724	5.60925	3.64224	3.77938	3.34344	2.8289	6.86759	0.662354	3.12265	2.2318	6.14309	6.07667	3.30828	0.817061	2.56184	0.938369	0.446312	3.1346	0.335592		0.507763	1.76067	1.63604	2.2144	1.37726	2.25297	1.81673	0.815555	1.49561	0.196044	4.38422	1.74885	4.64968	1.48006	4.65167	3.66562
0.703125	2.01827	1.69631	1.77789	1.91861	1.95488	3.45974	3.14255	1.46084	3.00909	0.97513	4.56533	5.03793	6.70453	3.93579	5.60853	3.64285	3.77955	3.34387	2.82926	6.86817	0.661647	3.12338	2.2309	6.14338	6.07715	3.30593	0.817462	2.56234	0.938292	0.446312	3.13453	0.335555		0.507421	1.76028	1.63515	2.21292	1.37717	2.25141	1.81654	0.814918	1.49432	0.195704	4.38456	1.74816	4.64829	1.47942	4.64851	3.66594
0.705078	2.0187	1.69679	1.77807	1.9192	1.95526	3.45929	3.14203	1.4622	3.00929	0.974776	4.56646	5.03625	6.70236	3.93432	5.60781	3.64348	3.77973	3.34429	2.82963	6.86874	0.6609	3.12411	2.23	6.14368	6.07762	3.30361	0.817871	2.56285	0.938218	0.446312	3.13446	0.335519		0.507067	1.75988	1.63424	2.21143	1.37709	2.24985	1.81633	0.81428	1.49304	0.195365	4.3849	1.74747	4.64687	1.47877	4.64535	3.66626
0.707031	2.01915	1.69728	1.77825	1.91979	1.95565	3.45885	3.14151	1.46355	3.00949	0.974415	4.56758	5.03456	6.70019	3.93284	5.60708	3.64411	3.7799	3.34472	2.82999	6.86931	0.660125	3.12485	2.22911	6.14397	6.0781	3.30131	0.818297	2.56336	0.938144	0.446312	3.13439	0.335483		0.506706	1.75945	1.63333	2.20994	1.37701	2.24828	1.81612	0.813642	1.49177	0.195026	4.38525	1.74678	4.64542	1.47812	4.64218	3.66658
0.708984	2.01963	1.69778	1.77843	1.92037	1.95605	3.45841	3.14099	1.46488	3.00969	0.974051	4.5687	5.03285	6.69803	3.93134	5.60636	3.64475	3.78008	3.34514	2.83036	6.86989	0.659322	3.12558	2.22822	6.14424	6.07856	3.29904	0.818738	2.56388	0.93807	0.446312	3.13433	0.335446		0.506342	1.759	1.63242	2.20844	1.37693	2.24671	1.81591	0.813005	1.49049	0.194686	4.38559	1.74607	4.64395	1.47748	4.639	3.6669
0.710938	2.02013	1.69828	1.77862	1.92096	1.95646	3.45796	3.14047	1.46619	3.00989	0.973686	4.56979	5.03113	6.69588	3.92982	5.60562	3.64539	3.78025	3.34557	2.83072	6.87046	0.658482	3.1263	2.22733	6.14451	6.079	3.29679	0.819189	2.56442	0.937995	0.446312	3.13425	0.33541		0.505977	1.75854	1.63151	2.20691	1.37685	2.24512	1.8157	0.812367	1.48922	0.194344	4.38593	1.74537	4.64247	1.47684	4.63581	3.66721
0.712891	2.02064	1.69878	1.7788	1.92155	1.95686	3.45749	3.13994	1.46749	3.01009	0.973321	4.57085	5.02939	6.69375	3.92826	5.60487	3.64602	3.78042	3.34599	2.83109	6.87102	0.657605	3.12703	2.22644	6.14479	6.07942	3.29452	0.819643	2.56496	0.937921	0.446312	3.13418	0.335373		0.505613	1.75808	1.63062	2.20536	1.37678	2.24353	1.81549	0.811729	1.48794	0.193995	4.38628	1.74466	4.64099	1.4762	4.63262	3.66753
0.714844	2.02115	1.69929	1.77898	1.92214	1.95724	3.45697	3.13942	1.46877	3.01029	0.972954	4.57188	5.02764	6.69164	3.92669	5.60409	3.64666	3.7806	3.34642	2.83145	6.87158	0.656695	3.12775	2.22555	6.14509	6.07981	3.29224	0.820097	2.56551	0.937847	0.446312	3.13409	0.335336		0.505248	1.75761	1.62974	2.20379	1.37671	2.24193	1.81527	0.811092	1.48667	0.193634	4.38662	1.74394	4.63951	1.47556	4.62943	3.66783
0.716797	2.02166	1.69981	1.77916	1.92273	1.95762	3.45641	3.1389	1.47	3.01048	0.97258	4.57289	5.02588	6.68953	3.92511	5.6033	3.6473	3.78077	3.34684	2.83182	6.87213	0.655758	3.12847	2.22466	6.14541	6.08018	3.28995	0.820552	2.56606	0.937773	0.446312	3.134	0.3353		0.504881	1.75714	1.62887	2.20222	1.37663	2.24033	1.81506	0.810454	1.48539	0.193259	4.38697	1.74323	4.63802	1.47491	4.62625	3.66811
0.71875	2.02217	1.70033	1.77934	1.92332	1.95798	3.45584	3.1384	1.47119	3.01068	0.972192	4.57388	5.02411	6.68741	3.92351	5.60249	3.64794	3.78095	3.34727	2.8322	6.8727	0.654791	3.12919	2.22377	6.14574	6.08054	3.28764	0.821006	2.5666	0.937699	0.446312	3.13391	0.335264		0.504506	1.75667	1.62801	2.20064	1.37656	2.23871	1.81485	0.809813	1.48412	0.19287	4.38732	1.74251	4.63654	1.47425	4.62306	3.66836
0.720703	2.02269	1.70087	1.77953	1.92391	1.95833	3.45525	3.1379	1.47234	3.01088	0.971793	4.57485	5.02235	6.68529	3.92189	5.60169	3.64858	3.78112	3.34769	2.83258	6.87327	0.653796	3.12992	2.22288	6.14608	6.08089	3.28531	0.82146	2.56715	0.937625	0.446312	3.13381	0.335228		0.504119	1.75619	1.62717	2.19905	1.37649	2.23707	1.81463	0.809163	1.48284	0.192467	4.38768	1.7418	4.63506	1.47358	4.61988	3.66861
0.722656	2.02321	1.7014	1.77971	1.9245	1.95867	3.45467	3.13743	1.47345	3.01108	0.971385	4.57581	5.02058	6.68317	3.92027	5.60088	3.64921	3.78129	3.34812	2.83298	6.87384	0.652777	3.13064	2.22199	6.1464	6.08125	3.28297	0.821915	2.56769	0.937551	0.446312	3.1337	0.335193		0.50372	1.75571	1.62634	2.19745	1.37643	2.23541	1.81441	0.808499	1.48158	0.192052	4.38805	1.74108	4.63358	1.4729	4.61668	3.66885
0.724609	2.02373	1.70193	1.77989	1.92508	1.95901	3.45411	3.13696	1.47455	3.01127	0.970973	4.57676	5.01881	6.68104	3.91865	5.60007	3.64985	3.78147	3.34854	2.83339	6.87442	0.651736	3.13136	2.2211	6.1467	6.0816	3.28061	0.822369	2.56823	0.937477	0.446312	3.1336	0.335158		0.503313	1.7552	1.62553	2.19584	1.37636	2.23376	1.81418	0.80782	1.48033	0.191631	4.38844	1.74036	4.63209	1.47222	4.61347	3.66909
0.726562	2.02425	1.70246	1.78007	1.92567	1.95934	3.45354	3.13649	1.47565	3.01144	0.970553	4.57769	5.01705	6.67891	3.91702	5.59926	3.6505	3.78164	3.34897	2.8338	6.87499	0.650675	3.13209	2.22021	6.14697	6.08195	3.27823	0.822824	2.56876	0.937403	0.446312	3.13349	0.335122		0.502903	1.75469	1.62472	2.19422	1.3763	2.2321	1.81393	0.807133	1.47909	0.191206	4.38883	1.73964	4.63061	1.47154	4.61024	3.66933
0.728516	2.02476	1.70298	1.78026	1.92626	1.95968	3.45298	3.13603	1.47674	3.01159	0.97012	4.57862	5.01527	6.67678	3.9154	5.59846	3.65117	3.78182	3.34939	2.83421	6.87556	0.649595	3.13281	2.21933	6.1472	6.08227	3.27582	0.823278	2.56929	0.937329	0.446312	3.13338	0.335087		0.502493	1.75415	1.62391	2.1926	1.37624	2.23044	1.81368	0.806442	1.47785	0.190782	4.38922	1.73892	4.62911	1.47085	4.607	3.66957
0.730469	2.02527	1.70349	1.78044	1.92686	1.96002	3.4524	3.13557	1.47783	3.01172	0.969675	4.57955	5.01348	6.67465	3.91377	5.59765	3.65184	3.78199	3.34982	2.83462	6.87614	0.648505	3.13353	2.21847	6.1474	6.08257	3.27341	0.823733	2.5698	0.937255	0.446312	3.13326	0.335051		0.502086	1.75361	1.6231	2.19098	1.37617	2.22877	1.81342	0.805752	1.47661	0.190358	4.38961	1.73821	4.6276	1.47015	4.60375	3.66983
0.732422	2.02578	1.704	1.78062	1.92748	1.96036	3.45181	3.1351	1.47892	3.01184	0.969223	4.58049	5.01167	6.67253	3.91212	5.59683	3.65252	3.78216	3.35025	2.83503	6.87671	0.647412	3.13425	2.21761	6.14757	6.08283	3.27098	0.824187	2.57031	0.937178	0.446312	3.13314	0.335014		0.501687	1.75306	1.62229	2.18936	1.37611	2.22711	1.81316	0.805061	1.47537	0.189933	4.39	1.7375	4.62606	1.46944	4.60048	3.67011
0.734375	2.02629	1.70451	1.7808	1.9281	1.9607	3.45123	3.13464	1.48002	3.01196	0.96877	4.58143	5.00986	6.67043	3.91045	5.59601	3.65321	3.78234	3.35068	2.83544	6.87727	0.646318	3.13498	2.21676	6.14771	6.08307	3.26856	0.824641	2.57081	0.937094	0.446312	3.13301	0.334977		0.5013	1.75251	1.62149	2.18773	1.37605	2.22545	1.81288	0.80437	1.47413	0.189509	4.3904	1.7368	4.62449	1.46872	4.59721	3.67041
0.736328	2.0268	1.70501	1.78098	1.92874	1.96104	3.45064	3.13418	1.48111	3.01209	0.968325	4.58239	5.00805	6.66835	3.90875	5.59516	3.6539	3.78251	3.35113	2.83585	6.87781	0.645224	3.1357	2.21592	6.14781	6.08329	3.26614	0.825096	2.57132	0.936999	0.446312	3.13289	0.334939		0.500925	1.75196	1.62068	2.18608	1.37598	2.2238	1.81259	0.803679	1.47289	0.189084	4.39079	1.73609	4.62291	1.46799	4.59394	3.67072
0.738281	2.02731	1.70551	1.78117	1.92938	1.96138	3.45005	3.13371	1.48218	3.01223	0.967893	4.58336	5.00623	6.66627	3.90702	5.59428	3.65458	3.78268	3.35159	2.83626	6.87833	0.64413	3.13642	2.21507	6.14788	6.08349	3.26372	0.82555	2.57182	0.936892	0.446312	3.13276	0.3349		0.500558	1.7514	1.61987	2.18443	1.37592	2.22218	1.8123	0.802989	1.47166	0.18866	4.39118	1.73537	4.6213	1.46727	4.59067	3.67104
0.740234	2.02782	1.70602	1.78135	1.93001	1.96171	3.44946	3.13325	1.48325	3.01238	0.967472	4.58434	5.00442	6.66422	3.90527	5.5934	3.65527	3.78286	3.35205	2.83667	6.87885	0.643036	3.13714	2.21423	6.14793	6.08367	3.26129	0.826005	2.57235	0.936788	0.446312	3.13263	0.334861		0.500193	1.75085	1.61907	2.18276	1.37585	2.22056	1.812	0.802301	1.47042	0.188235	4.39157	1.73463	4.61967	1.46655	4.58739	3.67136
0.742188	2.02833	1.70651	1.78153	1.93065	1.96205	3.44887	3.13278	1.48432	3.01254	0.967059	4.58532	5.0026	6.6622	3.90351	5.5925	3.65596	3.78303	3.35253	2.83708	6.87936	0.641942	3.13785	2.21338	6.14797	6.08383	3.25887	0.826459	2.57289	0.936694	0.446312	3.1325	0.334822		0.499829	1.7503	1.61826	2.18109	1.37579	2.21894	1.8117	0.80162	1.46917	0.187811	4.39197	1.73387	4.61802	1.46583	4.58411	3.67168
0.744141	2.02884	1.70697	1.78173	1.93129	1.96239	3.44828	3.13232	1.4854	3.01269	0.966646	4.58631	5.00079	6.66022	3.90174	5.59161	3.65664	3.78321	3.35302	2.83749	6.87987	0.640848	3.13856	2.21254	6.14801	6.08397	3.25644	0.826914	2.57347	0.936603	0.446312	3.13237	0.334783		0.499464	1.74975	1.61745	2.17941	1.37573	2.21732	1.81141	0.800949	1.46789	0.187387	4.39236	1.7331	4.61637	1.4651	4.58082	3.67199
0.746094	2.02935	1.70742	1.78193	1.93193	1.96273	3.4477	3.13186	1.48649	3.01284	0.966226	4.58732	4.99897	6.65826	3.89997	5.59072	3.65733	3.78338	3.35352	2.83789	6.88038	0.63975	3.13924	2.21169	6.14805	6.08409	3.25401	0.827372	2.57408	0.936508	0.446312	3.13224	0.334745		0.4991	1.74919	1.61665	2.17772	1.37566	2.2157	1.81111	0.800291	1.46658	0.186962	4.39275	1.73232	4.61471	1.46438	4.57752	3.6723
0.748047	2.02986	1.70785	1.78215	1.93258	1.96307	3.44712	3.13139	1.48758	3.01298	0.965793	4.58834	4.99716	6.6563	3.8982	5.58981	3.65802	3.78355	3.35403	2.83828	6.88089	0.638641	3.13993	2.21085	6.14807	6.08416	3.25156	0.82784	2.5747	0.936402	0.446312	3.13211	0.334706		0.498736	1.74864	1.61584	2.17602	1.3756	2.21406	1.81081	0.799644	1.46525	0.186538	4.39314	1.73154	4.61304	1.46365	4.5742	3.67256
0.75	2.03038	1.70827	1.78237	1.93324	1.9634	3.44656	3.13093	1.48867	3.0131	0.965348	4.58938	4.99534	6.65434	3.89643	5.5889	3.6587	3.78373	3.35454	2.83865	6.8814	0.637516	3.14061	2.21	6.14808	6.08418	3.2491	0.828323	2.57533	0.936281	0.446312	3.13198	0.334666		0.498371	1.74809	1.61503	2.1743	1.37554	2.21241	1.81051	0.799004	1.46392	0.186113	4.39354	1.73075	4.61135	1.4629	4.57086	3.67276
0.751953	2.03091	1.70869	1.7826	1.93392	1.96372	3.44601	3.13047	1.48974	3.0132	0.964896	4.59043	4.99353	6.65238	3.89466	5.58797	3.65939	3.7839	3.35505	2.83902	6.8819	0.636372	3.14129	2.20916	6.14808	6.08414	3.24661	0.828822	2.57597	0.936147	0.446312	3.13184	0.334626		0.498007	1.74753	1.61422	2.17259	1.37547	2.21076	1.81021	0.798366	1.4626	0.185689	4.39393	1.72995	4.60965	1.46215	4.56751	3.6729
0.753906	2.03144	1.70909	1.78283	1.9346	1.96405	3.44546	3.13	1.49079	3.01328	0.96444	4.5915	4.99172	6.6504	3.89288	5.58702	3.66008	3.78408	3.35557	2.83938	6.88239	0.635219	3.14195	2.20831	6.14808	6.08408	3.24412	0.829331	2.57661	0.935998	0.446312	3.1317	0.334586		0.497642	1.74698	1.61342	2.17087	1.37541	2.20911	1.80991	0.797728	1.46128	0.185264	4.39432	1.72913	4.60793	1.46138	4.56416	3.67299
0.755859	2.03199	1.70947	1.78306	1.93529	1.96438	3.44492	3.12954	1.49181	3.01334	0.963985	4.59258	4.9899	6.64841	3.8911	5.58604	3.66076	3.78425	3.35611	2.83975	6.88286	0.634061	3.1426	2.20747	6.14808	6.08401	3.24161	0.829843	2.57727	0.935838	0.446312	3.13155	0.334545		0.497278	1.74642	1.61262	2.16915	1.37534	2.20747	1.80959	0.79709	1.45997	0.18484	4.39472	1.72829	4.6062	1.46062	4.56084	3.67307
0.757812	2.03254	1.70984	1.78329	1.93597	1.96472	3.44438	3.12907	1.49281	3.01339	0.96353	4.59366	4.98809	6.64642	3.88931	5.58503	3.66145	3.78442	3.35667	2.84011	6.88329	0.632904	3.14321	2.20663	6.14808	6.08392	3.2391	0.830351	2.57795	0.935671	0.446312	3.1314	0.334504		0.496913	1.74584	1.61184	2.16744	1.37528	2.20584	1.80924	0.796449	1.45867	0.184416	4.39512	1.72744	4.60446	1.45985	4.55754	3.67315
0.759766	2.03309	1.71022	1.78351	1.93666	1.96507	3.44384	3.12859	1.49381	3.01343	0.963074	4.59474	4.98627	6.64443	3.8875	5.58401	3.66214	3.7846	3.35726	2.84048	6.88369	0.631746	3.14379	2.20578	6.14808	6.08381	3.23659	0.830851	2.57863	0.935504	0.446312	3.13125	0.334462		0.496546	1.74526	1.61106	2.16572	1.37522	2.2042	1.80886	0.795799	1.45738	0.183991	4.39554	1.72656	4.6027	1.45909	4.55426	3.67323
0.761719	2.03364	1.71059	1.78371	1.93735	1.96543	3.4433	3.1281	1.49479	3.01347	0.962619	4.59583	4.98446	6.64245	3.88568	5.58297	3.66282	3.78477	3.35788	2.84083	6.88408	0.630588	3.14432	2.20494	6.14808	6.08369	3.23409	0.831334	2.57931	0.935343	0.446312	3.13109	0.33442		0.496171	1.74466	1.61031	2.16399	1.37515	2.20256	1.80845	0.795135	1.45611	0.183567	4.39597	1.72567	4.6009	1.45832	4.55099	3.67331
0.763672	2.0342	1.71096	1.7839	1.93803	1.9658	3.44276	3.12759	1.49575	3.01351	0.962163	4.59693	4.98264	6.64049	3.88385	5.5819	3.66351	3.78495	3.35851	2.84117	6.88446	0.629426	3.14481	2.20409	6.14808	6.08355	3.23159	0.831802	2.57999	0.935194	0.446312	3.13093	0.334378		0.495784	1.74406	1.60956	2.16226	1.37509	2.20093	1.80803	0.794456	1.45483	0.183142	4.3964	1.72477	4.59906	1.45756	4.54772	3.67339
0.765625	2.03475	1.71133	1.78408	1.93872	1.96618	3.44223	3.12707	1.49668	3.01355	0.961707	4.59805	4.98083	6.63853	3.88202	5.58083	3.6642	3.78512	3.35915	2.8415	6.88484	0.628254	3.14527	2.20324	6.14808	6.08341	3.2291	0.83226	2.58068	0.935057	0.446312	3.13077	0.334337		0.495385	1.74344	1.60883	2.16053	1.37503	2.19932	1.8076	0.793769	1.45356	0.182718	4.39685	1.72388	4.59718	1.45679	4.54447	3.67347
0.767578	2.0353	1.71171	1.78426	1.93941	1.96656	3.44169	3.12655	1.49759	3.01359	0.961249	4.59917	4.97901	6.63658	3.88018	5.57975	3.66488	3.78529	3.35979	2.84182	6.88522	0.627064	3.14572	2.20239	6.14808	6.08327	3.22663	0.832715	2.58136	0.934927	0.446312	3.1306	0.334296		0.494978	1.74281	1.6081	2.15881	1.37496	2.19772	1.80718	0.793078	1.45228	0.182293	4.39729	1.72301	4.59529	1.45603	4.54122	3.67355
0.769531	2.03585	1.71209	1.78445	1.9401	1.96694	3.44115	3.12604	1.49848	3.01363	0.960783	4.6003	4.9772	6.63462	3.87833	5.57869	3.66557	3.78547	3.36042	2.84214	6.88561	0.625857	3.14617	2.20152	6.14808	6.08313	3.22416	0.833169	2.58204	0.934799	0.446312	3.13044	0.334256		0.494571	1.74218	1.60738	2.1571	1.3749	2.19614	1.80675	0.792388	1.45102	0.181869	4.39773	1.72216	4.59339	1.45526	4.53797	3.67363
0.771484	2.03641	1.71249	1.78463	1.94079	1.96732	3.4406	3.12553	1.49935	3.01366	0.960305	4.60141	4.97538	6.63267	3.87646	5.57766	3.66626	3.78564	3.36106	2.84246	6.88601	0.62464	3.14663	2.20064	6.14808	6.08298	3.22169	0.833623	2.58273	0.934672	0.446312	3.13027	0.334216		0.494172	1.74154	1.60666	2.15541	1.37483	2.19456	1.80631	0.791697	1.44978	0.181445	4.39817	1.7213	4.59148	1.4545	4.53471	3.67371
0.773438	2.03696	1.7129	1.78481	1.94151	1.96769	3.44005	3.12503	1.50019	3.01368	0.959814	4.6025	4.97357	6.63071	3.87455	5.57664	3.66694	3.78581	3.3617	2.84278	6.88643	0.623419	3.14709	2.19976	6.14808	6.08284	3.21923	0.834078	2.58342	0.934544	0.446312	3.1301	0.334176		0.493785	1.7409	1.60594	2.15371	1.37477	2.19299	1.80586	0.791006	1.44856	0.18102	4.39861	1.72041	4.58954	1.45373	4.53145	3.67379
0.775391	2.03751	1.71333	1.78499	1.94223	1.96805	3.43947	3.12456	1.50101	3.01369	0.959316	4.60357	4.97175	6.62877	3.87262	5.57564	3.66763	3.78599	3.36234	2.8431	6.88687	0.6222	3.14756	2.19888	6.14808	6.0827	3.21676	0.834532	2.58411	0.934416	0.446312	3.12993	0.334137		0.49341	1.74027	1.60521	2.15201	1.37471	2.19141	1.8054	0.790315	1.44737	0.180596	4.39905	1.71949	4.58758	1.45297	4.5282	3.67387
0.777344	2.03807	1.71375	1.78517	1.94296	1.9684	3.43887	3.12409	1.50183	3.01369	0.958815	4.60461	4.96992	6.62683	3.87067	5.57466	3.66832	3.78616	3.36297	2.84342	6.88735	0.620985	3.14801	2.19801	6.14808	6.08256	3.2143	0.834987	2.58481	0.934286	0.446312	3.12976	0.334099		0.493043	1.73963	1.60449	2.15028	1.37466	2.18981	1.80491	0.789625	1.44618	0.180171	4.39949	1.71856	4.58559	1.4522	4.52498	3.67395
0.779297	2.03862	1.71418	1.78536	1.9437	1.96874	3.43825	3.12363	1.50265	3.01369	0.958311	4.60565	4.96808	6.62491	3.8687	5.57369	3.669	3.78634	3.36361	2.84374	6.88784	0.619769	3.14846	2.19714	6.14807	6.08242	3.21183	0.835441	2.5855	0.934149	0.446312	3.12959	0.334061		0.492678	1.73899	1.60377	2.14852	1.37461	2.18821	1.80441	0.788934	1.445	0.179747	4.39994	1.71763	4.58356	1.45142	4.52179	3.67403
0.78125	2.03917	1.7146	1.78554	1.94443	1.96908	3.43761	3.12316	1.50347	3.01369	0.9578	4.60668	4.96623	6.62299	3.86672	5.57273	3.66969	3.78651	3.36425	2.84406	6.88835	0.618543	3.14889	2.19628	6.14805	6.08228	3.20937	0.835896	2.5862	0.934003	0.446312	3.12942	0.334023		0.492314	1.73835	1.60305	2.14676	1.37458	2.18659	1.8039	0.788243	1.44382	0.179322	4.40038	1.71671	4.58151	1.45064	4.5186	3.67411
0.783203	2.03972	1.71503	1.78572	1.94517	1.96942	3.43698	3.12268	1.50429	3.01369	0.957276	4.60771	4.96437	6.62107	3.86472	5.57178	3.67038	3.78668	3.36489	2.84438	6.88886	0.617299	3.14932	2.1954	6.14801	6.08213	3.2069	0.83635	2.58691	0.933852	0.446312	3.12924	0.333986		0.491949	1.73771	1.60233	2.145	1.37456	2.18498	1.80338	0.787552	1.44266	0.178898	4.40082	1.7158	4.57944	1.44984	4.51544	3.67418
0.785156	2.04028	1.71545	1.7859	1.94592	1.96976	3.43634	3.12217	1.50511	3.01369	0.95674	4.60874	4.96251	6.61913	3.86272	5.57083	3.67108	3.78686	3.36553	2.8447	6.88938	0.616035	3.14974	2.19451	6.14797	6.08199	3.20442	0.836804	2.58762	0.933706	0.446312	3.12906	0.333948		0.491585	1.73705	1.60161	2.14323	1.37454	2.18336	1.80285	0.786861	1.44151	0.178474	4.40126	1.71489	4.57736	1.44903	4.51228	3.67424
0.787109	2.04083	1.71588	1.78608	1.94668	1.9701	3.4357	3.12164	1.50593	3.01369	0.956196	4.60976	4.96064	6.61719	3.8607	5.56987	3.67179	3.78703	3.36616	2.84502	6.88992	0.614752	3.15014	2.1936	6.14793	6.08183	3.20194	0.837255	2.58835	0.933569	0.446312	3.12888	0.333911		0.49122	1.73639	1.60091	2.14146	1.37452	2.18176	1.80231	0.786171	1.44037	0.178049	4.4017	1.71398	4.57526	1.44822	4.50912	3.67428
0.789062	2.04138	1.7163	1.78627	1.94745	1.97043	3.43506	3.12108	1.50673	3.01369	0.95565	4.61077	4.95878	6.61524	3.85869	5.5689	3.67251	3.78721	3.3668	2.84533	6.89049	0.613457	3.15053	2.19267	6.14789	6.08165	3.19946	0.837696	2.58908	0.933439	0.446312	3.1287	0.333874		0.490856	1.73573	1.60022	2.13969	1.37449	2.18015	1.80176	0.78548	1.43924	0.177624	4.40214	1.71307	4.57316	1.44741	4.50596	3.6743
0.791016	2.04193	1.71673	1.78645	1.94824	1.97077	3.43443	3.12055	1.5075	3.01369	0.955104	4.61175	4.95692	6.61328	3.85668	5.56791	3.67323	3.78738	3.36744	2.84565	6.8911	0.612153	3.15092	2.19174	6.14785	6.08146	3.197	0.838122	2.58981	0.933311	0.446312	3.12851	0.333838		0.490492	1.73507	1.59954	2.13791	1.37447	2.17855	1.8012	0.784789	1.43812	0.177197	4.40258	1.71218	4.57104	1.44659	4.50278	3.67431
0.792969	2.04248	1.71715	1.78663	1.94902	1.97111	3.43379	3.12008	1.50825	3.01369	0.954557	4.6127	4.95507	6.61131	3.85467	5.56692	3.67394	3.78755	3.36808	2.84597	6.89173	0.610846	3.15131	2.1908	6.1478	6.08125	3.19456	0.838531	2.59054	0.933184	0.446312	3.12833	0.333801		0.490127	1.7344	1.59886	2.13613	1.37445	2.17694	1.80065	0.784098	1.43702	0.176763	4.40302	1.71129	4.56891	1.44576	4.49961	3.67431
0.794922	2.04303	1.71758	1.78683	1.9498	1.97145	3.43315	3.11968	1.50898	3.01369	0.95401	4.61364	4.95323	6.60934	3.85267	5.56593	3.67464	3.78773	3.36871	2.84629	6.89236	0.609539	3.15172	2.18986	6.14776	6.08106	3.19212	0.838931	2.59126	0.933056	0.446312	3.12814	0.333766		0.489763	1.73371	1.59818	2.13437	1.37443	2.17534	1.8001	0.783404	1.43595	0.176318	4.40345	1.71039	4.56677	1.44495	4.49645	3.67431
0.796875	2.04358	1.718	1.78703	1.95059	1.97179	3.43251	3.11935	1.50969	3.01369	0.953464	4.61458	4.9514	6.60735	3.85067	5.56496	3.67533	3.7879	3.36935	2.84661	6.893	0.608227	3.15213	2.1889	6.14772	6.08088	3.18967	0.839328	2.59199	0.932929	0.446312	3.12797	0.33373		0.489401	1.733	1.59751	2.13263	1.37441	2.17375	1.79955	0.782701	1.43488	0.17586	4.40387	1.70949	4.56461	1.44414	4.49329	3.67431
0.798828	2.04415	1.71843	1.78725	1.95137	1.97213	3.43188	3.11907	1.51037	3.01369	0.952917	4.61551	4.94958	6.60536	3.84865	5.56401	3.67603	3.78808	3.36999	2.84693	6.89364	0.606906	3.15257	2.18794	6.14768	6.08072	3.18721	0.839725	2.59272	0.932801	0.446312	3.12779	0.333695		0.489045	1.73227	1.59685	2.13089	1.37439	2.17216	1.79899	0.781984	1.43382	0.175396	4.40427	1.70857	4.56246	1.44335	4.49013	3.67431
0.800781	2.04472	1.71885	1.78747	1.95216	1.97247	3.43124	3.11884	1.51102	3.01369	0.952371	4.61644	4.94777	6.60337	3.84662	5.56307	3.67674	3.78825	3.37061	2.84725	6.89428	0.605566	3.15303	2.18697	6.14763	6.08058	3.18474	0.840121	2.59345	0.932674	0.446312	3.12761	0.333661		0.488693	1.73153	1.59621	2.12916	1.37437	2.17059	1.79844	0.781252	1.43277	0.174929	4.40467	1.70766	4.56029	1.44258	4.48697	3.67431
0.802734	2.04529	1.71928	1.7877	1.95293	1.97282	3.4306	3.11865	1.51164	3.01369	0.951824	4.61736	4.94595	6.60139	3.84458	5.56215	3.67747	3.78842	3.37123	2.84757	6.89492	0.604206	3.1535	2.186	6.14759	6.08043	3.18227	0.840518	2.59418	0.932546	0.446312	3.12743	0.333628		0.488341	1.73079	1.59558	2.12742	1.37435	2.16901	1.79789	0.780511	1.43172	0.174462	4.40506	1.70673	4.55811	1.44181	4.48381	3.67431
0.804688	2.04587	1.7197	1.78793	1.9537	1.97318	3.42996	3.11849	1.51224	3.01369	0.951278	4.61826	4.94414	6.59943	3.84252	5.56125	3.6782	3.7886	3.37183	2.84787	6.89555	0.602825	3.154	2.18503	6.14755	6.08029	3.17979	0.840914	2.59491	0.932419	0.446312	3.12726	0.333595		0.487984	1.73004	1.59496	2.12567	1.37432	2.16744	1.79733	0.779768	1.43067	0.173996	4.40545	1.70578	4.55592	1.44104	4.48066	3.67431
0.806641	2.04644	1.72013	1.78816	1.95447	1.97355	3.42933	3.11836	1.5128	3.01369	0.950731	4.61916	4.94234	6.59748	3.84045	5.56036	3.67894	3.78877	3.37243	2.84817	6.89619	0.601422	3.1545	2.18406	6.14751	6.08015	3.17734	0.84131	2.59564	0.932291	0.446312	3.12708	0.333563		0.487622	1.7293	1.59437	2.1239	1.37431	2.16586	1.79678	0.779024	1.42962	0.173529	4.40585	1.7048	4.55374	1.44028	4.47754	3.67431
0.808594	2.04701	1.72055	1.78839	1.95524	1.97393	3.42869	3.11825	1.51336	3.01369	0.950185	4.62004	4.94055	6.59554	3.83836	5.55947	3.67967	3.78895	3.37303	2.84846	6.89683	0.600001	3.15499	2.1831	6.14746	6.08001	3.17491	0.841707	2.59637	0.932164	0.446312	3.12691	0.333531		0.487258	1.72855	1.59379	2.12214	1.37429	2.16426	1.79623	0.77828	1.42859	0.173062	4.40624	1.70379	4.55156	1.43951	4.47445	3.67431
0.810547	2.04759	1.72098	1.78861	1.95599	1.97432	3.42805	3.11815	1.5139	3.01368	0.949638	4.62093	4.93877	6.59361	3.83624	5.55858	3.68041	3.78912	3.37362	2.84875	6.89747	0.598567	3.15546	2.18216	6.14742	6.07987	3.17254	0.842103	2.59709	0.932036	0.446312	3.12673	0.333499		0.48689	1.72781	1.59323	2.12037	1.37428	2.16266	1.79568	0.777536	1.42756	0.172598	4.40663	1.70277	4.54938	1.43873	4.47137	3.67431
0.8125	2.04816	1.7214	1.78884	1.95674	1.97472	3.42741	3.11805	1.51442	3.01366	0.949088	4.62181	4.937	6.59169	3.83408	5.55769	3.68114	3.78929	3.37422	2.84904	6.8981	0.597118	3.15593	2.18122	6.14738	6.07972	3.17021	0.8425	2.59782	0.931906	0.446312	3.12656	0.333468		0.486516	1.72707	1.59267	2.1186	1.37427	2.16105	1.79512	0.776792	1.42655	0.17214	4.40702	1.70175	4.54719	1.43795	4.46829	3.6743
0.814453	2.04872	1.72183	1.78907	1.95748	1.97515	3.42678	3.11796	1.5149	3.01363	0.948528	4.62269	4.93523	6.58976	3.83188	5.5568	3.68188	3.78947	3.37481	2.84935	6.89874	0.595652	3.15639	2.18028	6.14733	6.07958	3.16795	0.842896	2.59854	0.931768	0.446312	3.12638	0.333437		0.486129	1.72632	1.59212	2.11683	1.37425	2.15944	1.79457	0.776048	1.42555	0.171695	4.40742	1.70073	4.545	1.43715	4.4652	3.67428
0.816406	2.04927	1.72225	1.7893	1.95822	1.97559	3.42615	3.11788	1.51533	3.01359	0.947949	4.62358	4.93347	6.58784	3.82965	5.5559	3.68262	3.78964	3.37541	2.84967	6.89938	0.594168	3.15683	2.17935	6.14728	6.07944	3.16575	0.843293	2.59924	0.93162	0.446312	3.1262	0.333407		0.485729	1.72558	1.59157	2.11504	1.37422	2.15784	1.79402	0.775304	1.42454	0.171261	4.40781	1.69971	4.54282	1.43635	4.4621	3.67424
0.818359	2.04982	1.72268	1.78952	1.95895	1.97605	3.42553	3.11782	1.51572	3.01355	0.947344	4.62446	4.9317	6.58591	3.8274	5.55501	3.68335	3.78981	3.376	2.84999	6.90002	0.592673	3.15727	2.17842	6.14722	6.07929	3.16361	0.843693	2.59994	0.931459	0.446312	3.12602	0.333378		0.485322	1.72484	1.59102	2.11323	1.37418	2.15625	1.79347	0.77456	1.42353	0.170834	4.4082	1.69869	4.54067	1.43554	4.45901	3.67418
0.820312	2.05035	1.72312	1.78975	1.95969	1.97651	3.42492	3.11779	1.51609	3.01351	0.94672	4.62534	4.92994	6.58399	3.82515	5.55412	3.68408	3.78999	3.3766	2.8503	6.90066	0.591175	3.1577	2.17749	6.14714	6.07914	3.16151	0.844103	2.60062	0.931292	0.446312	3.12584	0.333348		0.484912	1.72409	1.59047	2.11142	1.37413	2.15466	1.79291	0.773817	1.42252	0.170409	4.40859	1.69767	4.53853	1.43473	4.45593	3.67411
0.822266	2.05088	1.72357	1.78998	1.96042	1.97698	3.42431	3.11779	1.51645	3.01347	0.946085	4.62622	4.92817	6.58208	3.8229	5.55323	3.68481	3.79016	3.37719	2.85062	6.90131	0.589677	3.15812	2.17659	6.14706	6.07896	3.15946	0.844528	2.60131	0.931122	0.446312	3.12566	0.333318		0.484502	1.72335	1.58992	2.10961	1.37409	2.15305	1.79236	0.773076	1.42151	0.169984	4.40899	1.69665	4.53641	1.43392	4.45288	3.67402
0.824219	2.0514	1.72404	1.79021	1.96116	1.97744	3.42368	3.11782	1.51682	3.01343	0.945448	4.62711	4.92641	6.58017	3.82064	5.55233	3.68552	3.79034	3.37779	2.85093	6.90196	0.588178	3.15855	2.17571	6.14697	6.07876	3.15746	0.84497	2.60199	0.930952	0.446312	3.12548	0.333288		0.484093	1.7226	1.58939	2.10779	1.37405	2.15144	1.79181	0.772344	1.4205	0.16956	4.40937	1.69563	4.5343	1.43311	4.44986	3.67393
0.826172	2.05192	1.72453	1.79043	1.96191	1.97791	3.42305	3.11786	1.51718	3.01339	0.94481	4.62799	4.92464	6.57825	3.81837	5.55143	3.68622	3.79051	3.37838	2.85123	6.90262	0.58668	3.15897	2.17485	6.14689	6.07856	3.1555	0.84542	2.60267	0.930782	0.446312	3.12531	0.333258		0.483683	1.72186	1.58887	2.10598	1.37401	2.14982	1.79126	0.771627	1.41948	0.169135	4.40976	1.69461	4.53218	1.43228	4.44686	3.67381
0.828125	2.05243	1.72506	1.79066	1.96267	1.97837	3.42241	3.11792	1.51755	3.01335	0.944173	4.62887	4.92287	6.57634	3.81607	5.55052	3.68691	3.79068	3.37898	2.85151	6.90327	0.585181	3.1594	2.17401	6.1468	6.07834	3.15359	0.845874	2.60336	0.930612	0.446312	3.12514	0.333227		0.483273	1.72112	1.58836	2.10417	1.37396	2.14821	1.7907	0.770924	1.41846	0.168711	4.41012	1.6936	4.53007	1.43143	4.44388	3.67366
0.830078	2.05294	1.72564	1.79089	1.96344	1.97884	3.42177	3.11797	1.51791	3.01331	0.943535	4.62976	4.92109	6.57443	3.81377	5.54959	3.68759	3.79085	3.37957	2.85179	6.90392	0.583683	3.15982	2.17316	6.14671	6.07813	3.15174	0.846329	2.60404	0.930442	0.446312	3.12497	0.333196		0.482863	1.72037	1.58785	2.10237	1.37392	2.14661	1.79014	0.77023	1.41744	0.168287	4.41048	1.69261	4.52794	1.43056	4.44089	3.6735
0.832031	2.05345	1.72625	1.79112	1.96423	1.97931	3.42113	3.11803	1.51828	3.01327	0.942894	4.63064	4.9193	6.57251	3.81147	5.54863	3.68828	3.79101	3.38014	2.85206	6.90459	0.582184	3.16025	2.17232	6.14661	6.07792	3.14997	0.846783	2.60473	0.930272	0.446312	3.1248	0.333164		0.482453	1.71963	1.58734	2.10059	1.37388	2.14502	1.78956	0.769539	1.4164	0.167862	4.41082	1.69163	4.52582	1.42967	4.43787	3.67333
0.833984	2.05396	1.72687	1.79135	1.96501	1.97977	3.4205	3.11809	1.51864	3.01321	0.942246	4.63152	4.9175	6.5706	3.80918	5.54767	3.68896	3.79116	3.3807	2.85233	6.90528	0.580686	3.16068	2.17147	6.14648	6.07771	3.14828	0.847237	2.60542	0.930102	0.446312	3.12463	0.333132		0.482043	1.71888	1.58683	2.09883	1.37384	2.14346	1.78898	0.768848	1.41536	0.167438	4.41116	1.69066	4.52369	1.42876	4.43481	3.67312
0.835938	2.05447	1.7275	1.79157	1.96581	1.98024	3.41986	3.11815	1.519	3.01316	0.941586	4.6324	4.91569	6.56869	3.8069	5.5467	3.68964	3.79129	3.38123	2.85261	6.90598	0.579192	3.16111	2.17063	6.14633	6.07749	3.14665	0.847689	2.60613	0.929932	0.446312	3.12446	0.3331		0.481633	1.71812	1.58632	2.0971	1.37379	2.14192	1.78839	0.768157	1.41432	0.167013	4.4115	1.68969	4.52158	1.42784	4.43172	3.67288
0.837891	2.05498	1.72811	1.7918	1.96663	1.98072	3.41922	3.11821	1.51932	3.01312	0.940913	4.63329	4.91387	6.56678	3.80463	5.54572	3.6903	3.79141	3.38174	2.85288	6.90668	0.577708	3.16155	2.16978	6.14617	6.07728	3.14506	0.848133	2.60684	0.929762	0.446312	3.1243	0.333069		0.481223	1.71735	1.5858	2.09538	1.37375	2.14039	1.78779	0.767467	1.41327	0.166589	4.41182	1.68872	4.51946	1.4269	4.4286	3.67261
0.839844	2.05549	1.7287	1.79203	1.96748	1.9812	3.41858	3.11826	1.51954	3.01307	0.940233	4.63417	4.91206	6.56488	3.80237	5.54474	3.69095	3.79152	3.38225	2.85316	6.90738	0.576241	3.162	2.16894	6.146	6.07707	3.1435	0.848568	2.60756	0.929592	0.446312	3.12413	0.333037		0.480813	1.71656	1.58526	2.09367	1.37371	2.13885	1.7872	0.766776	1.41223	0.166165	4.41212	1.68775	4.51735	1.42593	4.42547	3.67231
0.841797	2.056	1.72929	1.79226	1.96835	1.98168	3.41795	3.11832	1.51962	3.01302	0.93955	4.63505	4.91024	6.56298	3.8001	5.54376	3.69159	3.79164	3.38276	2.85343	6.90808	0.574792	3.16245	2.16809	6.14583	6.07686	3.14197	0.848993	2.60826	0.929422	0.446312	3.12395	0.333007		0.480403	1.71576	1.58472	2.09195	1.37367	2.13732	1.7866	0.766085	1.41119	0.165743	4.41242	1.68677	4.51523	1.42494	4.42235	3.672
0.84375	2.05651	1.72988	1.79248	1.96923	1.98213	3.41731	3.11838	1.51954	3.01296	0.938867	4.63594	4.90843	6.5611	3.79782	5.54277	3.69223	3.79176	3.38328	2.8537	6.90878	0.573354	3.16288	2.16725	6.14566	6.07664	3.14046	0.849409	2.60896	0.929252	0.446312	3.12378	0.332977		0.479993	1.71495	1.58417	2.09023	1.37362	2.13579	1.78601	0.765394	1.41016	0.165328	4.41271	1.68579	4.51311	1.42393	4.41923	3.67167
0.845703	2.05702	1.73046	1.79271	1.97011	1.98257	3.41667	3.11844	1.51939	3.01289	0.938183	4.63682	4.90661	6.55923	3.79553	5.54179	3.69287	3.79187	3.3838	2.85398	6.90949	0.571918	3.1633	2.1664	6.14549	6.07643	3.13899	0.849816	2.60964	0.929082	0.446312	3.12359	0.332949		0.479581	1.71414	1.58362	2.08852	1.37358	2.13425	1.78541	0.764704	1.40915	0.164925	4.41301	1.68483	4.51099	1.42291	4.4161	3.67134
0.847656	2.05753	1.73105	1.79294	1.97099	1.98299	3.41603	3.1185	1.51922	3.01282	0.9375	4.63768	4.9048	6.55736	3.79324	5.54081	3.6935	3.79199	3.38433	2.85426	6.91019	0.570484	3.1637	2.16556	6.14532	6.07622	3.13754	0.850215	2.61033	0.928912	0.446312	3.12341	0.33292		0.479163	1.71332	1.58308	2.0868	1.37354	2.1327	1.78482	0.764012	1.40814	0.164534	4.4133	1.68387	4.50889	1.42189	4.41294	3.67098
0.849609	2.05805	1.73163	1.79317	1.97187	1.98342	3.4154	3.11855	1.51908	3.01274	0.936817	4.63853	4.90299	6.55549	3.79095	5.53982	3.69415	3.7921	3.38487	2.85456	6.91089	0.569049	3.16409	2.1647	6.14515	6.07601	3.13611	0.850612	2.61101	0.928742	0.446312	3.12323	0.332892		0.478741	1.7125	1.58255	2.08508	1.3735	2.13114	1.78422	0.763318	1.40713	0.164151	4.4136	1.68292	4.5068	1.42087	4.40977	3.6706
0.851562	2.05857	1.73222	1.79339	1.97275	1.98384	3.41476	3.11861	1.51898	3.01266	0.936134	4.63935	4.90117	6.55362	3.78867	5.53883	3.69479	3.79222	3.38542	2.85487	6.91161	0.567614	3.16445	2.16383	6.14498	6.07579	3.13472	0.851008	2.6117	0.928572	0.446312	3.12305	0.332863		0.478319	1.71167	1.58203	2.08337	1.37345	2.12957	1.78363	0.762615	1.40611	0.163778	4.41389	1.68199	4.50472	1.41985	4.40657	3.6702
0.853516	2.0591	1.7328	1.79362	1.97362	1.98427	3.41413	3.11867	1.51892	3.01258	0.935451	4.64015	4.89937	6.55175	3.78639	5.53784	3.69546	3.79234	3.38598	2.85518	6.91234	0.566175	3.16479	2.16296	6.14481	6.07558	3.13336	0.851402	2.61239	0.928402	0.446312	3.12287	0.332834		0.477901	1.71084	1.58152	2.08165	1.37341	2.12799	1.78303	0.761898	1.40507	0.163416	4.41418	1.68105	4.50264	1.41882	4.40336	3.6698
0.855469	2.05965	1.73338	1.79384	1.97449	1.98469	3.41352	3.11873	1.51892	3.0125	0.934767	4.64094	4.89759	6.54988	3.7841	5.53685	3.69613	3.79245	3.38654	2.8555	6.91307	0.564726	3.16511	2.16208	6.14464	6.07537	3.13204	0.851789	2.61309	0.928232	0.446312	3.1227	0.332806		0.477488	1.71002	1.58102	2.07993	1.37337	2.1264	1.78244	0.761166	1.40403	0.163067	4.41448	1.68012	4.50058	1.41778	4.40015	3.66941
0.857422	2.06023	1.73397	1.79404	1.97536	1.98512	3.41292	3.11878	1.51897	3.01242	0.934084	4.64174	4.89583	6.54803	3.7818	5.53587	3.69682	3.79257	3.38711	2.85582	6.9138	0.563259	3.16541	2.1612	6.14447	6.07516	3.13074	0.852162	2.6138	0.928062	0.446312	3.12253	0.332778		0.477075	1.70921	1.58054	2.07822	1.37333	2.12479	1.78184	0.760425	1.40299	0.162724	4.41477	1.67919	4.49853	1.41672	4.39695	3.66901
0.859375	2.06081	1.73455	1.79423	1.97624	1.98553	3.41233	3.11883	1.51905	3.01234	0.933401	4.64255	4.89413	6.54619	3.7795	5.5349	3.6975	3.79268	3.3877	2.85614	6.91452	0.561775	3.16571	2.16031	6.1443	6.07494	3.12946	0.852522	2.61451	0.927891	0.446312	3.12236	0.33275		0.476655	1.70841	1.58009	2.0765	1.37328	2.12318	1.78125	0.759678	1.40197	0.162383	4.41507	1.67825	4.49648	1.41566	4.39376	3.66861
0.861328	2.0614	1.73514	1.79442	1.97712	1.98594	3.41174	3.11886	1.51914	3.01226	0.932717	4.64337	4.89247	6.54437	3.77722	5.53391	3.69819	3.7928	3.38829	2.85646	6.91522	0.560281	3.16601	2.15941	6.14412	6.07473	3.1282	0.852874	2.61522	0.927721	0.446312	3.1222	0.332723		0.476222	1.7076	1.57965	2.0748	1.37324	2.12156	1.78065	0.758922	1.40095	0.162043	4.41536	1.67731	4.49442	1.4146	4.39057	3.66821
0.863281	2.062	1.73572	1.7946	1.97801	1.98633	3.41115	3.11887	1.51924	3.01217	0.932031	4.6442	4.89086	6.54255	3.77496	5.5329	3.69888	3.79292	3.38887	2.85678	6.91593	0.558783	3.1663	2.15849	6.14394	6.07452	3.12697	0.853222	2.61593	0.927551	0.446312	3.12203	0.332697		0.475777	1.70679	1.57922	2.0731	1.3732	2.11994	1.78005	0.758152	1.39995	0.161703	4.41566	1.67633	4.49237	1.41352	4.38738	3.66781
0.865234	2.06259	1.73631	1.79479	1.97889	1.98671	3.41056	3.11887	1.51934	3.01208	0.931338	4.64503	4.88932	6.54075	3.77271	5.53187	3.69956	3.79303	3.38945	2.8571	6.91663	0.557285	3.16659	2.15757	6.14375	6.07431	3.12576	0.85357	2.61664	0.927381	0.446312	3.12187	0.332671		0.475325	1.70598	1.57881	2.07142	1.37317	2.11832	1.77946	0.757367	1.39894	0.161363	4.41595	1.67534	4.49032	1.41243	4.38419	3.66739
0.867188	2.06319	1.7369	1.79498	1.97977	1.98708	3.40998	3.11887	1.51946	3.01196	0.930632	4.64585	4.88785	6.53894	3.77049	5.53082	3.70025	3.79315	3.39001	2.85742	6.91733	0.555786	3.16687	2.15665	6.14355	6.07409	3.12456	0.853918	2.61735	0.927211	0.446312	3.12171	0.332645		0.47487	1.70517	1.57841	2.06974	1.37313	2.11671	1.77886	0.756574	1.39793	0.161023	4.41624	1.67431	4.48828	1.41133	4.38098	3.66695
0.869141	2.06378	1.73751	1.79519	1.98066	1.98745	3.40938	3.11887	1.51958	3.01181	0.929914	4.64666	4.88646	6.53713	3.7683	5.52977	3.70094	3.79326	3.39056	2.85773	6.91803	0.554288	3.16713	2.15576	6.14334	6.07388	3.12338	0.854265	2.61807	0.927041	0.446312	3.12155	0.332619		0.474414	1.70437	1.57802	2.06805	1.3731	2.1151	1.77827	0.75578	1.39691	0.160683	4.41654	1.67325	4.48623	1.41024	4.37778	3.66649
0.871094	2.06438	1.73811	1.7954	1.98154	1.9878	3.40878	3.11887	1.51968	3.01166	0.929188	4.64746	4.88513	6.53532	3.76613	5.52873	3.70162	3.79338	3.39112	2.85804	6.91871	0.552789	3.16739	2.15489	6.14313	6.07367	3.12221	0.854613	2.61879	0.926871	0.446312	3.12139	0.332594		0.473962	1.70356	1.57765	2.06634	1.37307	2.11349	1.77767	0.754995	1.39587	0.160343	4.41683	1.67214	4.48418	1.40915	4.37458	3.66601
0.873047	2.06496	1.73873	1.79563	1.98242	1.98814	3.40817	3.11887	1.51975	3.0115	0.928459	4.64823	4.88384	6.53349	3.76397	5.5277	3.70231	3.7935	3.39167	2.85834	6.91938	0.55129	3.16764	2.15403	6.14293	6.07346	3.12104	0.854961	2.61951	0.926701	0.446312	3.12123	0.332569		0.473517	1.70274	1.5773	2.06463	1.37303	2.11191	1.77708	0.754225	1.39483	0.160003	4.41713	1.67099	4.48212	1.40808	4.37139	3.66551
0.875	2.06553	1.73934	1.79585	1.98331	1.98849	3.40756	3.11887	1.5198	3.01134	0.927731	4.649	4.88256	6.53168	3.76182	5.52669	3.703	3.79361	3.39222	2.85862	6.92003	0.549788	3.16789	2.15319	6.14274	6.07325	3.11988	0.855309	2.62022	0.926531	0.446312	3.12107	0.332544		0.473084	1.70191	1.57696	2.06291	1.37299	2.11035	1.77648	0.753469	1.39379	0.159663	4.41742	1.66979	4.48005	1.40701	4.3682	3.66497
0.876953	2.0661	1.73995	1.79608	1.98419	1.98885	3.40695	3.11887	1.51982	3.01118	0.927002	4.64975	4.88131	6.52988	3.75969	5.52569	3.70368	3.79373	3.39277	2.8589	6.92068	0.548275	3.16812	2.15234	6.14256	6.07305	3.11874	0.855656	2.62093	0.926361	0.446312	3.12091	0.332521		0.472664	1.70107	1.57664	2.0612	1.37294	2.1088	1.77589	0.752722	1.39275	0.159323	4.41772	1.66857	4.47798	1.40595	4.36499	3.66439
0.878906	2.06665	1.74057	1.79631	1.98507	1.98922	3.40635	3.11888	1.51983	3.01102	0.926273	4.65052	4.88008	6.52811	3.7576	5.5247	3.70437	3.79384	3.39333	2.85918	6.92131	0.546745	3.16834	2.1515	6.1424	6.07288	3.1176	0.856	2.62163	0.926191	0.446312	3.12076	0.332498		0.472251	1.70022	1.57634	2.05948	1.3729	2.10727	1.77529	0.751978	1.39171	0.158982	4.41801	1.66734	4.47591	1.40489	4.36177	3.66378
0.880859	2.06721	1.7412	1.79654	1.98595	1.9896	3.40575	3.11891	1.51985	3.01086	0.925548	4.65129	4.87888	6.52635	3.75554	5.52372	3.70504	3.79396	3.39388	2.85946	6.92195	0.545197	3.16854	2.15065	6.14225	6.07274	3.11646	0.856335	2.62235	0.926021	0.446312	3.12061	0.332477		0.471841	1.69937	1.57607	2.05778	1.37286	2.10574	1.7747	0.751241	1.39066	0.15864	4.4183	1.66611	4.47383	1.40382	4.35855	3.66313
0.882812	2.06777	1.74183	1.79678	1.98683	1.98999	3.40514	3.11896	1.51989	3.01069	0.924829	4.65207	4.8777	6.52461	3.75351	5.52275	3.7057	3.79408	3.39443	2.85976	6.92259	0.543639	3.16872	2.14981	6.14211	6.07262	3.11532	0.856654	2.62308	0.925851	0.446312	3.12047	0.332456		0.471431	1.69852	1.5758	2.05608	1.37282	2.1042	1.7741	0.750525	1.3896	0.15829	4.4186	1.66486	4.47173	1.40275	4.35534	3.66247
0.884766	2.06834	1.74247	1.79703	1.98771	1.99037	3.4045	3.11905	1.51994	3.01052	0.92412	4.65286	4.87654	6.52286	3.75152	5.52178	3.70635	3.79419	3.39498	2.86007	6.92325	0.542077	3.16888	2.14896	6.14198	6.07251	3.11418	0.856957	2.62381	0.925681	0.446312	3.12033	0.332436		0.471021	1.69766	1.57553	2.05441	1.37277	2.10266	1.77351	0.749846	1.38852	0.157929	4.41889	1.66361	4.46963	1.40168	4.35213	3.66181
0.886719	2.06893	1.74311	1.79729	1.98858	1.99076	3.40384	3.11916	1.51998	3.01035	0.923417	4.65364	4.8754	6.52112	3.74955	5.52082	3.70699	3.79431	3.39552	2.86038	6.92392	0.540515	3.16902	2.14811	6.14185	6.07239	3.11307	0.85725	2.62454	0.925508	0.446312	3.12019	0.332417		0.470611	1.69679	1.57527	2.05274	1.37273	2.10112	1.77291	0.749211	1.38744	0.157556	4.41919	1.66235	4.46753	1.40061	4.3489	3.66116
0.888672	2.06952	1.74373	1.79756	1.98945	1.99117	3.40316	3.11928	1.52	3.01019	0.922711	4.65443	4.87428	6.51939	3.7476	5.51988	3.70763	3.79442	3.39606	2.8607	6.9246	0.538952	3.16914	2.14726	6.14171	6.07222	3.11197	0.857541	2.62526	0.925328	0.446312	3.12005	0.332397		0.470198	1.6959	1.575	2.05108	1.37269	2.09959	1.77232	0.748608	1.38637	0.157176	4.41948	1.66108	4.46542	1.39955	4.34565	3.66052
0.890625	2.07012	1.74434	1.79784	1.99033	1.99158	3.40247	3.11939	1.52001	3.01006	0.922002	4.65521	4.87319	6.51767	3.74566	5.51894	3.70827	3.79454	3.39658	2.86102	6.9253	0.53739	3.16923	2.14639	6.14156	6.07203	3.1109	0.857834	2.62599	0.925137	0.446312	3.11991	0.332378		0.469778	1.69501	1.57475	2.04942	1.37265	2.09808	1.77171	0.748019	1.38531	0.156793	4.41978	1.65978	4.46333	1.3985	4.34239	3.65988
0.892578	2.07072	1.74494	1.79811	1.99122	1.99201	3.40178	3.11951	1.52	3.00995	0.921299	4.65599	4.87212	6.51596	3.74373	5.51802	3.70891	3.79466	3.39709	2.86134	6.926	0.535828	3.16931	2.14552	6.1414	6.07182	3.10984	0.858137	2.62672	0.924934	0.446312	3.11977	0.332359		0.469345	1.69412	1.57451	2.04777	1.3726	2.09658	1.77109	0.747434	1.38426	0.156408	4.42007	1.65845	4.46125	1.39747	4.33911	3.65924
0.894531	2.07132	1.74553	1.79838	1.99212	1.99243	3.4011	3.11963	1.51998	3.00985	0.920606	4.65677	4.87106	6.51426	3.74182	5.51709	3.70955	3.79477	3.3976	2.86166	6.9267	0.534266	3.16936	2.14463	6.14124	6.07161	3.10881	0.858456	2.62745	0.924724	0.446312	3.11964	0.33234		0.468897	1.69323	1.57428	2.04612	1.37256	2.09509	1.77046	0.74685	1.38321	0.156016	4.42036	1.65709	4.45918	1.39645	4.33582	3.6586
0.896484	2.07194	1.74611	1.79866	1.99304	1.99286	3.40043	3.11974	1.51993	3.00972	0.919917	4.65753	4.87003	6.51255	3.73991	5.51615	3.7102	3.79489	3.39811	2.86198	6.9274	0.532704	3.16941	2.14372	6.14107	6.0714	3.10779	0.858787	2.62818	0.924512	0.446312	3.1195	0.332322		0.468434	1.69234	1.57406	2.04448	1.37252	2.0936	1.76982	0.746265	1.38215	0.155612	4.42066	1.65569	4.45712	1.39543	4.33251	3.65794
0.898438	2.07257	1.7467	1.79893	1.99397	1.99329	3.39976	3.11986	1.51984	3.00957	0.919223	4.65827	4.86903	6.51085	3.738	5.51518	3.71086	3.795	3.39862	2.8623	6.9281	0.531141	3.16945	2.1428	6.1409	6.07119	3.10678	0.859118	2.62891	0.924299	0.446312	3.11936	0.332303		0.467956	1.69144	1.57384	2.04285	1.37248	2.09212	1.76916	0.745681	1.38108	0.155196	4.42095	1.65428	4.45507	1.39441	4.3292	3.65724
0.900391	2.07321	1.7473	1.7992	1.99491	1.99374	3.39911	3.11997	1.51971	3.0094	0.918517	4.65901	4.86805	6.50915	3.73609	5.51417	3.71155	3.79512	3.39913	2.86262	6.92881	0.529579	3.16949	2.14186	6.14072	6.07097	3.10578	0.859436	2.62964	0.924087	0.446312	3.11922	0.332285		0.467465	1.69055	1.57363	2.04123	1.37243	2.09063	1.76849	0.745096	1.38001	0.154774	4.42125	1.65285	4.45304	1.39339	4.32588	3.6565
0.902344	2.07388	1.74791	1.79948	1.99584	1.99419	3.39847	3.12009	1.51955	3.00921	0.917798	4.65975	4.8671	6.50745	3.73421	5.51313	3.71226	3.79524	3.39964	2.86294	6.92951	0.528012	3.16954	2.14092	6.14054	6.07074	3.10478	0.859739	2.63037	0.923874	0.446312	3.11908	0.332267		0.466967	1.68965	1.57342	2.03961	1.37239	2.08914	1.76781	0.744512	1.37894	0.154349	4.42154	1.65143	4.45098	1.39237	4.32257	3.65573
0.904297	2.07457	1.74853	1.79975	1.99677	1.99463	3.39784	3.12021	1.51937	3.00901	0.917073	4.66049	4.86615	6.50576	3.73233	5.51207	3.71298	3.79537	3.40015	2.86326	6.93021	0.526436	3.16958	2.13996	6.14035	6.07049	3.10377	0.860032	2.63109	0.923659	0.446312	3.11894	0.332248		0.466466	1.68873	1.57321	2.03799	1.37236	2.08765	1.76713	0.743927	1.37788	0.153924	4.42184	1.64999	4.4489	1.39135	4.31927	3.65493
0.90625	2.07529	1.74917	1.80002	1.9977	1.99507	3.3972	3.12032	1.51921	3.00882	0.916344	4.66124	4.86522	6.50406	3.73046	5.511	3.71371	3.79551	3.40065	2.86357	6.93091	0.524842	3.16961	2.13899	6.14015	6.07023	3.10276	0.860319	2.63182	0.923437	0.446312	3.1188	0.33223		0.465965	1.68781	1.57301	2.03637	1.37234	2.08617	1.76645	0.743343	1.37683	0.153499	4.42213	1.64851	4.44676	1.39033	4.31598	3.65412
0.908203	2.076	1.7498	1.8003	1.99862	1.9955	3.39656	3.12044	1.51905	3.00864	0.915616	4.662	4.86431	6.50238	3.7286	5.50992	3.71444	3.79567	3.40113	2.86389	6.93161	0.52323	3.16963	2.13802	6.13994	6.06995	3.10175	0.860596	2.63255	0.923203	0.446312	3.11866	0.332212		0.465464	1.68687	1.57283	2.03475	1.37233	2.08469	1.76577	0.742758	1.37579	0.153074	4.42242	1.64699	4.4446	1.38931	4.31271	3.65328
0.910156	2.07673	1.75043	1.80057	1.99954	1.99595	3.39594	3.12055	1.51889	3.00847	0.91489	4.66276	4.86342	6.50071	3.72674	5.50882	3.71517	3.79584	3.40161	2.86421	6.93232	0.521608	3.16964	2.13704	6.13973	6.06966	3.10075	0.860856	2.63328	0.922957	0.446312	3.11851	0.332195		0.46496	1.68594	1.57267	2.03311	1.37233	2.08324	1.76509	0.742174	1.37474	0.152649	4.42272	1.64544	4.44241	1.38829	4.30946	3.65242
0.912109	2.07745	1.75104	1.80084	2.00046	1.99639	3.39532	3.12067	1.5187	3.00831	0.914171	4.66352	4.86254	6.49902	3.72489	5.50772	3.71588	3.79602	3.40206	2.86453	6.93303	0.519983	3.16964	2.13606	6.13951	6.06938	3.09976	0.861101	2.63401	0.922705	0.446312	3.11837	0.332178		0.464446	1.685	1.57253	2.03148	1.37233	2.0818	1.76441	0.741589	1.3737	0.152224	4.42301	1.64388	4.44022	1.38727	4.30623	3.65155
0.914062	2.07817	1.75163	1.80112	2.00138	1.99681	3.39472	3.1208	1.51848	3.00814	0.913466	4.66426	4.86166	6.49733	3.72305	5.50663	3.71658	3.79619	3.40248	2.86485	6.93377	0.518357	3.16964	2.13508	6.1393	6.0691	3.09878	0.861333	2.63474	0.92245	0.446312	3.11822	0.332162		0.463915	1.68407	1.5724	2.02986	1.37233	2.0804	1.76373	0.741005	1.37268	0.151799	4.42331	1.6423	4.43801	1.38625	4.303	3.65068
0.916016	2.0789	1.75222	1.80139	2.00231	1.99722	3.39413	3.12095	1.51823	3.00796	0.912772	4.66497	4.86078	6.49563	3.72122	5.50554	3.71727	3.79637	3.40288	2.86517	6.93452	0.516731	3.16963	2.13409	6.1391	6.06881	3.0978	0.861552	2.63546	0.922195	0.446312	3.11807	0.332146		0.463366	1.68313	1.57227	2.02825	1.37233	2.07902	1.76305	0.74042	1.37167	0.151374	4.4236	1.64073	4.4358	1.38522	4.29977	3.6498
0.917969	2.07962	1.75281	1.80166	2.00324	1.99761	3.39354	3.12113	1.51798	3.00777	0.912086	4.66566	4.8599	6.49392	3.71939	5.50446	3.71796	3.79654	3.40327	2.86549	6.93528	0.515105	3.16959	2.13308	6.13891	6.06853	3.09682	0.861755	2.63618	0.92194	0.446312	3.11792	0.332131		0.46281	1.6822	1.57215	2.02667	1.37233	2.07766	1.76236	0.739836	1.37066	0.150948	4.4239	1.63915	4.43358	1.38418	4.29655	3.64892
0.919922	2.08034	1.75339	1.80194	2.00418	1.998	3.39296	3.12133	1.51773	3.00758	0.911402	4.66635	4.85903	6.4922	3.71754	5.50337	3.71864	3.79671	3.40366	2.86581	6.93604	0.513479	3.16953	2.13206	6.13873	6.06825	3.09585	0.861942	2.63688	0.921685	0.446312	3.11776	0.332115		0.462256	1.68126	1.57205	2.02511	1.37233	2.07631	1.76165	0.739251	1.36966	0.150523	4.42419	1.63756	4.43135	1.38313	4.29332	3.64805
0.921875	2.08106	1.75398	1.80221	2.00511	1.99838	3.39238	3.12158	1.51747	3.00738	0.910716	4.66703	4.85818	6.49047	3.71567	5.50228	3.71931	3.79689	3.40404	2.86613	6.93681	0.511851	3.16944	2.13101	6.13856	6.06796	3.09488	0.862119	2.63756	0.92143	0.446312	3.11761	0.3321		0.461707	1.68032	1.57196	2.02358	1.37233	2.07498	1.76093	0.738663	1.36867	0.150098	4.42449	1.63598	4.42911	1.38208	4.29009	3.64717
0.923828	2.08179	1.75456	1.80248	2.00604	1.99877	3.39182	3.12186	1.5172	3.00717	0.910023	4.66772	4.85736	6.48874	3.71378	5.50117	3.71998	3.79706	3.40442	2.86645	6.93757	0.510212	3.16933	2.12995	6.13839	6.06768	3.09392	0.86229	2.63824	0.921175	0.446312	3.11745	0.332086		0.46116	1.67938	1.57189	2.02205	1.37233	2.07365	1.76019	0.738066	1.36769	0.149673	4.42478	1.6344	4.42686	1.38103	4.28685	3.64629
0.925781	2.08251	1.75514	1.80277	2.00697	1.99915	3.39126	3.12218	1.51688	3.00695	0.909317	4.66841	4.85657	6.48702	3.71188	5.50007	3.72062	3.79723	3.4048	2.86677	6.93833	0.50853	3.16923	2.12888	6.13822	6.0674	3.09298	0.86245	2.63892	0.92092	0.446312	3.11729	0.332072		0.460614	1.67842	1.57185	2.02052	1.37232	2.07232	1.75943	0.737455	1.36672	0.149248	4.42507	1.63281	4.4246	1.37997	4.28359	3.64541
0.927734	2.08323	1.75573	1.80306	2.0079	1.99953	3.39071	3.12253	1.51654	3.00671	0.908598	4.66909	4.85579	6.48531	3.71	5.49896	3.72125	3.79741	3.40519	2.86709	6.93909	0.506766	3.16914	2.12781	6.13804	6.06712	3.09204	0.862591	2.63962	0.920665	0.446312	3.11713	0.33206		0.460067	1.67746	1.57184	2.01899	1.37231	2.07099	1.75867	0.73683	1.36575	0.148823	4.42537	1.63122	4.42235	1.3789	4.28033	3.64453
0.929688	2.08395	1.75631	1.80337	2.00884	1.99993	3.39014	3.12287	1.51618	3.00644	0.907872	4.66978	4.85503	6.48361	3.70812	5.49786	3.72188	3.79758	3.40557	2.8674	6.93983	0.504896	3.16905	2.12674	6.13785	6.06685	3.09111	0.862707	2.64033	0.92041	0.446312	3.11696	0.332049		0.459521	1.67648	1.57186	2.01745	1.37229	2.06967	1.75791	0.736195	1.36477	0.148398	4.42566	1.62961	4.4201	1.37783	4.27708	3.64364
0.931641	2.08468	1.75688	1.80369	2.00977	2.00033	3.38956	3.12322	1.51582	3.00614	0.907145	4.67047	4.85428	6.48191	3.70626	5.49676	3.72249	3.79776	3.40595	2.86772	6.94057	0.502942	3.16896	2.12567	6.13766	6.0666	3.09017	0.862798	2.64107	0.920155	0.446312	3.11679	0.332039		0.458974	1.67549	1.5719	2.01593	1.37226	2.06835	1.75714	0.735558	1.36378	0.147973	4.42596	1.62799	4.41786	1.37676	4.27385	3.64272
0.933594	2.0854	1.75744	1.80401	2.0107	2.00075	3.38897	3.12355	1.51545	3.00581	0.906422	4.67115	4.85354	6.48021	3.70439	5.49568	3.72309	3.79793	3.40633	2.86804	6.9413	0.500943	3.16888	2.12459	6.13746	6.06637	3.08924	0.862869	2.64183	0.9199	0.446312	3.11662	0.332031		0.458428	1.67449	1.57195	2.01442	1.37222	2.06704	1.75636	0.73492	1.36277	0.147548	4.42625	1.62636	4.41563	1.37567	4.27063	3.64178
0.935547	2.08612	1.75798	1.80433	2.01163	2.00117	3.38835	3.12387	1.51509	3.00546	0.905714	4.67184	4.85281	6.4785	3.70253	5.49461	3.72369	3.7981	3.4067	2.86837	6.94204	0.498922	3.16879	2.12351	6.13726	6.06616	3.0883	0.862931	2.64264	0.919645	0.446312	3.11645	0.332022		0.457881	1.67348	1.57204	2.01292	1.37218	2.06572	1.75558	0.734283	1.36174	0.147123	4.42656	1.62472	4.41342	1.37458	4.26743	3.64081
0.9375	2.08684	1.75852	1.80464	2.01258	2.00159	3.38773	3.12417	1.51472	3.00509	0.905034	4.67253	4.85209	6.4768	3.70067	5.49354	3.72428	3.79828	3.40707	2.8687	6.94277	0.496885	3.16871	2.12242	6.1371	6.06594	3.08736	0.862989	2.64349	0.91939	0.446312	3.11627	0.332014		0.457334	1.67247	1.57216	2.01144	1.37214	2.0644	1.75478	0.733645	1.3607	0.146698	4.42688	1.62306	4.41122	1.37349	4.26421	3.63981
0.939453	2.08757	1.75905	1.80496	2.01353	2.00202	3.38709	3.12447	1.51433	3.00471	0.904386	4.67321	4.85138	6.4751	3.6988	5.49247	3.72487	3.79845	3.40742	2.86905	6.94349	0.494838	3.16862	2.12132	6.13695	6.06573	3.08641	0.863047	2.64438	0.919135	0.446312	3.1161	0.332006		0.456788	1.67146	1.5723	2.00996	1.37209	2.06308	1.75398	0.733007	1.35965	0.146272	4.42721	1.6214	4.40903	1.3724	4.26099	3.63879
0.941406	2.08829	1.75958	1.80528	2.0145	2.00244	3.38646	3.12476	1.51392	3.00433	0.903765	4.6739	4.85068	6.4734	3.69694	5.49139	3.72546	3.79863	3.40776	2.86943	6.9442	0.492791	3.16852	2.12023	6.13682	6.06552	3.08545	0.863105	2.6453	0.91888	0.446312	3.11593	0.331998		0.456241	1.67046	1.57246	2.00849	1.37205	2.06176	1.75318	0.73237	1.35858	0.145847	4.42755	1.61972	4.40684	1.37133	4.25777	3.63775
0.943359	2.08901	1.76011	1.8056	2.01548	2.00287	3.38582	3.12505	1.51349	3.00393	0.903162	4.67459	4.85	6.47169	3.69507	5.49031	3.72605	3.7988	3.4081	2.86984	6.94491	0.490751	3.16841	2.11914	6.13669	6.06531	3.08446	0.863163	2.64624	0.918624	0.446312	3.11577	0.331989		0.455694	1.66947	1.57263	2.00702	1.37201	2.06044	1.75239	0.731736	1.3575	0.145422	4.42789	1.61803	4.40464	1.37026	4.25454	3.63667
0.945312	2.08974	1.76064	1.80592	2.01646	2.00329	3.38518	3.12534	1.51303	3.00355	0.902567	4.67527	4.84934	6.47	3.69321	5.48921	3.72665	3.79897	3.40844	2.87026	6.94562	0.488721	3.16826	2.11804	6.13656	6.06509	3.08346	0.863217	2.64721	0.918369	0.446312	3.1156	0.331981		0.455145	1.66849	1.5728	2.00555	1.37197	2.05912	1.75162	0.73111	1.35642	0.144997	4.42824	1.61632	4.40243	1.36919	4.25131	3.63554
0.947266	2.09046	1.76118	1.80624	2.01744	2.00372	3.38454	3.12564	1.51256	3.00318	0.901975	4.67595	4.84869	6.46833	3.69135	5.48809	3.72727	3.79915	3.40878	2.87069	6.94635	0.486702	3.1681	2.11694	6.13643	6.06488	3.08246	0.863262	2.6482	0.918114	0.446312	3.11543	0.331974		0.454588	1.66751	1.57298	2.00408	1.37192	2.05778	1.75085	0.730499	1.35535	0.144572	4.42858	1.61461	4.40022	1.36811	4.24808	3.63434
0.949219	2.09118	1.76171	1.80656	2.01842	2.00414	3.38391	3.12594	1.51205	3.00281	0.901382	4.67661	4.84805	6.46668	3.68948	5.48698	3.72789	3.79932	3.40912	2.87112	6.94707	0.48469	3.16791	2.11581	6.1363	6.06467	3.08149	0.863287	2.6492	0.917859	0.446312	3.11527	0.331967		0.454019	1.66654	1.57318	2.00261	1.37188	2.05643	1.75009	0.729903	1.35429	0.144147	4.42891	1.61289	4.39802	1.36701	4.24484	3.63307
0.951172	2.09192	1.76224	1.80688	2.01941	2.00457	3.38327	3.12625	1.51153	3.00245	0.90079	4.67726	4.84741	6.46503	3.68762	5.48587	3.72854	3.7995	3.40946	2.87155	6.94781	0.482681	3.1677	2.11466	6.13618	6.06446	3.08056	0.863287	2.6502	0.917604	0.446312	3.1151	0.33196		0.453437	1.66557	1.57339	2.00113	1.37184	2.05507	1.74932	0.729315	1.35324	0.143722	4.42923	1.61115	4.39582	1.36591	4.24159	3.63176
0.953125	2.09266	1.76277	1.8072	2.02039	2.00499	3.38263	3.12655	1.51098	3.00209	0.900198	4.6779	4.84677	6.4634	3.68577	5.48479	3.72921	3.79967	3.4098	2.87198	6.94854	0.480672	3.16748	2.11349	6.13605	6.06424	3.07967	0.863262	2.65122	0.917349	0.446312	3.11493	0.331955		0.452848	1.66461	1.57362	1.99967	1.3718	2.05371	1.74855	0.72873	1.3522	0.143297	4.42953	1.60939	4.39363	1.3648	4.23832	3.63042
0.955078	2.0934	1.7633	1.80751	2.02137	2.00542	3.38199	3.12683	1.51042	3.00173	0.899606	4.67854	4.84614	6.46177	3.68393	5.48371	3.72989	3.79984	3.41014	2.8724	6.94927	0.478664	3.16725	2.11231	6.13591	6.06403	3.07881	0.863217	2.65225	0.917094	0.446312	3.11477	0.331949		0.452256	1.66367	1.57388	1.99821	1.37175	2.05235	1.74776	0.728145	1.35116	0.142872	4.42983	1.60762	4.39145	1.3637	4.23505	3.62907
0.957031	2.09414	1.76383	1.80783	2.02235	2.00585	3.38136	3.12708	1.50982	3.00135	0.899011	4.67917	4.84551	6.46014	3.6821	5.48263	3.7306	3.80002	3.41048	2.87282	6.95001	0.476655	3.167	2.11112	6.13576	6.06382	3.07799	0.863163	2.65331	0.916839	0.446312	3.1146	0.331944		0.451663	1.66273	1.57415	1.99676	1.37171	2.05099	1.74697	0.727557	1.35014	0.142447	4.43013	1.60584	4.38928	1.3626	4.23178	3.62772
0.958984	2.09488	1.76436	1.80815	2.02333	2.00629	3.38072	3.12731	1.50921	3.00097	0.898409	4.67981	4.8449	6.4585	3.68029	5.48153	3.73132	3.80019	3.41082	2.87325	6.95074	0.474646	3.16675	2.10994	6.13559	6.06361	3.07722	0.863105	2.6544	0.916584	0.446312	3.11444	0.331939		0.451066	1.66179	1.57444	1.99531	1.37167	2.04962	1.74616	0.726961	1.34913	0.142022	4.43042	1.60404	4.38711	1.3615	4.22852	3.62636
0.960938	2.0956	1.7649	1.80847	2.0243	2.00674	3.38008	3.12752	1.50857	3.00059	0.897797	4.68045	4.8443	6.45684	3.67847	5.48043	3.73206	3.80036	3.41116	2.8737	6.95147	0.472638	3.1665	2.10875	6.1354	6.06339	3.0765	0.863047	2.65551	0.916329	0.446312	3.11427	0.331934		0.450453	1.66086	1.57474	1.99386	1.37163	2.04825	1.74534	0.72635	1.34813	0.141596	4.43071	1.60223	4.38494	1.36043	4.22527	3.625
0.962891	2.09632	1.76544	1.80879	2.02525	2.00719	3.37946	3.12771	1.50794	3.00023	0.89718	4.68107	4.84372	6.45516	3.67666	5.47933	3.7328	3.80054	3.4115	2.87415	6.95221	0.470629	3.16624	2.10757	6.13521	6.06318	3.07583	0.862989	2.65665	0.916074	0.446312	3.11411	0.331929		0.449815	1.65993	1.57504	1.99241	1.37159	2.04687	1.74452	0.725724	1.34715	0.141171	4.43101	1.6004	4.38277	1.35937	4.22201	3.62363
0.964844	2.09703	1.766	1.80911	2.0262	2.00765	3.37884	3.12789	1.5073	2.99986	0.896568	4.68169	4.84315	6.45348	3.67484	5.47825	3.73354	3.80071	3.41184	2.87461	6.95294	0.46862	3.16599	2.10639	6.13502	6.06297	3.07519	0.862931	2.6578	0.915819	0.446312	3.11395	0.331923		0.449153	1.659	1.57534	1.99097	1.37155	2.04548	1.74369	0.72509	1.34618	0.140746	4.4313	1.59857	4.38061	1.35833	4.21876	3.62224
0.966797	2.09774	1.76657	1.80943	2.02714	2.00812	3.37824	3.12806	1.50667	2.99951	0.895966	4.6823	4.84261	6.4518	3.67304	5.47716	3.7343	3.80087	3.41218	2.87509	6.95367	0.466608	3.16573	2.10522	6.13484	6.06276	3.07456	0.862874	2.65896	0.915564	0.446312	3.1138	0.331918		0.448475	1.65809	1.57566	1.98954	1.37153	2.04408	1.74286	0.724453	1.34523	0.140321	4.4316	1.59675	4.37844	1.35729	4.2155	3.62082
0.96875	2.09843	1.76715	1.80975	2.02809	2.00859	3.37765	3.12823	1.50608	2.99915	0.895371	4.68292	4.8421	6.45015	3.67125	5.47605	3.73507	3.80101	3.41252	2.87559	6.95441	0.464585	3.16546	2.10404	6.13467	6.06254	3.07395	0.86282	2.66013	0.915309	0.446312	3.11365	0.331913		0.447789	1.65718	1.57599	1.98811	1.37152	2.04269	1.74204	0.723815	1.34427	0.139896	4.43189	1.59494	4.37627	1.35623	4.21222	3.61939
0.970703	2.09911	1.76774	1.81006	2.02903	2.00905	3.37706	3.12841	1.50559	2.99879	0.894778	4.68354	4.8416	6.44851	3.66948	5.47493	3.73584	3.80114	3.41286	2.87612	6.95514	0.462544	3.16519	2.10287	6.1345	6.06233	3.07334	0.862775	2.66132	0.915057	0.446312	3.1135	0.331908		0.447096	1.65629	1.57633	1.98669	1.37151	2.04131	1.74122	0.723177	1.34331	0.139471	4.43219	1.59313	4.37411	1.35517	4.20894	3.61796
0.972656	2.09979	1.76832	1.81038	2.02997	2.00952	3.37647	3.1286	1.5052	2.99843	0.894186	4.68418	4.84112	6.44688	3.66772	5.47379	3.7366	3.80126	3.4132	2.87667	6.95588	0.460486	3.1649	2.1017	6.13433	6.06212	3.07274	0.862746	2.66251	0.914811	0.446312	3.11336	0.331903		0.446393	1.6554	1.57667	1.98526	1.37149	2.03994	1.74039	0.72254	1.34235	0.139046	4.43248	1.59131	4.37197	1.35411	4.20566	3.61653
0.974609	2.10047	1.76891	1.8107	2.03091	2.00999	3.37589	3.12882	1.50487	2.99807	0.893593	4.68481	4.84064	6.44526	3.66597	5.47264	3.73735	3.80138	3.41354	2.87724	6.95663	0.458418	3.1646	2.10054	6.13416	6.06191	3.07215	0.862733	2.66372	0.914577	0.446312	3.11323	0.331897		0.445685	1.6545	1.57701	1.98382	1.37145	2.03859	1.73955	0.721902	1.34139	0.138621	4.43277	1.58949	4.36983	1.35305	4.20237	3.61511
0.976562	2.10114	1.76949	1.81102	2.03184	2.01046	3.37529	3.12907	1.50455	2.99771	0.892996	4.68545	4.84017	6.44365	3.66422	5.47147	3.7381	3.8015	3.41388	2.87783	6.95739	0.456346	3.1643	2.0994	6.13399	6.06169	3.07158	0.862729	2.66494	0.914353	0.446312	3.11309	0.331891		0.444982	1.65361	1.57735	1.98238	1.37141	2.03725	1.73868	0.721264	1.34041	0.138196	4.43307	1.58766	4.3677	1.35197	4.19909	3.61372
0.978516	2.1018	1.77008	1.81134	2.03277	2.01092	3.37469	3.12934	1.50421	2.99735	0.892383	4.68609	4.83968	6.44203	3.66247	5.47029	3.73886	3.80161	3.41422	2.87844	6.95817	0.454274	3.164	2.09825	6.13381	6.06148	3.07103	0.862729	2.66617	0.91413	0.446312	3.11297	0.331886		0.444286	1.65272	1.57769	1.98095	1.37137	2.03592	1.73779	0.720627	1.33942	0.137771	4.43336	1.58583	4.36556	1.35089	4.19579	3.61234
0.980469	2.10244	1.77066	1.81166	2.0337	2.01139	3.37408	3.12963	1.50386	2.99699	0.891745	4.68673	4.8392	6.44042	3.66072	5.46911	3.73964	3.80173	3.41456	2.87907	6.95897	0.452202	3.16368	2.09709	6.13361	6.06127	3.07051	0.862729	2.66739	0.913903	0.446312	3.11283	0.331881		0.443589	1.65183	1.57803	1.97953	1.37133	2.0346	1.73688	0.719989	1.33842	0.137345	4.43366	1.584	4.3634	1.34979	4.19248	3.61098
0.982422	2.10308	1.77124	1.81198	2.03464	2.01186	3.37345	3.12992	1.50347	2.99664	0.891083	4.68736	4.83871	6.4388	3.65898	5.46792	3.74042	3.80184	3.4149	2.87969	6.95976	0.450134	3.16335	2.09591	6.13341	6.06108	3.07002	0.862729	2.66862	0.913669	0.446312	3.1127	0.331876		0.442883	1.65094	1.57837	1.97812	1.37129	2.03328	1.73597	0.719351	1.33741	0.136921	4.43395	1.58217	4.36123	1.34869	4.18915	3.6096
0.984375	2.10372	1.77183	1.8123	2.03558	2.01233	3.37282	3.13021	1.50305	2.99628	0.890408	4.688	4.83822	6.43718	3.65726	5.46673	3.7412	3.80196	3.41524	2.88031	6.96056	0.448076	3.16301	2.0947	6.1332	6.0609	3.06955	0.862729	2.66985	0.913428	0.446312	3.11256	0.331872		0.442165	1.65005	1.57871	1.97673	1.37124	2.03197	1.73506	0.71871	1.33641	0.136498	4.43425	1.58033	4.35906	1.34759	4.18582	3.60821
0.986328	2.10436	1.77241	1.81262	2.03654	2.01279	3.37218	3.1305	1.50261	2.99592	0.889736	4.68864	4.83772	6.43555	3.65557	5.46553	3.74199	3.80207	3.41558	2.88091	6.96136	0.446035	3.16267	2.09348	6.13299	6.06074	3.0691	0.862729	2.67107	0.913181	0.446312	3.11243	0.331868		0.441439	1.64918	1.57905	1.97535	1.3712	2.03066	1.73414	0.718064	1.33541	0.136083	4.43455	1.57847	4.35689	1.34648	4.18251	3.60679
0.988281	2.105	1.773	1.81293	2.03751	2.01326	3.37155	3.13078	1.50215	2.99556	0.889076	4.68927	4.83723	6.43391	3.65392	5.46433	3.74277	3.80219	3.41592	2.88152	6.96215	0.444012	3.16233	2.09226	6.13278	6.0606	3.06868	0.862729	2.67228	0.912928	0.446312	3.1123	0.331864		0.440713	1.64833	1.57939	1.974	1.37115	2.02935	1.73323	0.717412	1.33442	0.135679	4.43487	1.57659	4.35472	1.34538	4.17921	3.60536
0.990234	2.10563	1.77358	1.81325	2.03849	2.01373	3.37092	3.13107	1.5017	2.9952	0.888428	4.68989	4.83673	6.43227	3.6523	5.46314	3.74354	3.80231	3.41626	2.88213	6.96295	0.442	3.16198	2.09105	6.13256	6.06045	3.06827	0.862729	2.67347	0.91267	0.446312	3.11217	0.33186		0.439995	1.6475	1.57974	1.97266	1.3711	2.02804	1.73232	0.716763	1.33344	0.135287	4.43519	1.57469	4.35255	1.34428	4.17593	3.60393
0.992188	2.10627	1.77417	1.81357	2.03947	2.0142	3.37031	3.13135	1.50124	2.99484	0.887787	4.69047	4.83621	6.43062	3.6507	5.46196	3.7443	3.80242	3.41661	2.88276	6.96375	0.439991	3.16162	2.08987	6.13235	6.06031	3.06788	0.862729	2.67466	0.912405	0.446312	3.11204	0.331856		0.439289	1.64668	1.5801	1.97134	1.37104	2.02673	1.7314	0.716129	1.33248	0.134902	4.43551	1.57278	4.35038	1.34319	4.17266	3.60249
0.994141	2.10691	1.77475	1.81389	2.04044	2.01466	3.36971	3.13161	1.50079	2.99448	0.887149	4.69104	4.83569	6.42896	3.64912	5.4608	3.74505	3.80254	3.41697	2.8834	6.96455	0.437982	3.16124	2.08869	6.13214	6.06017	3.06749	0.862729	2.67584	0.912129	0.446312	3.11191	0.331852		0.438596	1.64587	1.58048	1.97001	1.37096	2.02542	1.73049	0.715515	1.33152	0.134519	4.43581	1.57086	4.34821	1.34213	4.16939	3.60104
0.996094	2.10754	1.77534	1.81421	2.04142	2.01513	3.36912	3.13185	1.50033	2.99411	0.886512	4.69158	4.83515	6.42728	3.64756	5.45967	3.74579	3.80265	3.41735	2.88405	6.96537	0.435974	3.16086	2.08752	6.13194	6.06003	3.06711	0.862729	2.67703	0.911841	0.446312	3.11178	0.331848		0.43791	1.64506	1.58086	1.96869	1.37088	2.0241	1.72959	0.714918	1.33056	0.134136	4.43611	1.56893	4.34605	1.34109	4.1661	3.59956
0.998047	2.10817	1.77592	1.81453	2.04238	2.0156	3.36853	3.13209	1.49988	2.99374	0.885874	4.69212	4.8346	6.42558	3.64603	5.45855	3.74653	3.80277	3.41773	2.88472	6.96621	0.433965	3.16048	2.08634	6.13175	6.05989	3.06673	0.862729	2.67821	0.911546	0.446312	3.11165	0.331844		0.437226	1.64425	1.58124	1.96736	1.3708	2.02278	1.72869	0.71433	1.3296	0.133753	4.4364	1.56699	4.34388	1.34006	4.16279	3.59806
1	2.10879	1.77651	1.81485	2.04335	2.01605	3.36793	3.13232	1.49941	2.99336	0.885237	4.69266	4.83405	6.42388	3.64452	5.45746	3.74726	3.80289	3.41811	2.8854	6.96707	0.431956	3.1601	2.08516	6.13157	6.05975	3.06636	0.862729	2.6794	0.911249	0.446312	3.11152	0.331842		0.436543	1.64342	1.58165	1.96604	1.37071	2.02147	1.72781	0.713745	1.32863	0.133371	4.4367	1.56505	4.34171	1.33904	4.15946	3.59654
1.00195	2.10939	1.77709	1.81517	2.04433	2.0165	3.36731	3.13255	1.49894	2.99298	0.884602	4.6932	4.83351	6.42219	3.64303	5.45638	3.748	3.803	3.41849	2.8861	6.96793	0.429948	3.1597	2.08399	6.1314	6.05962	3.066	0.862729	2.68058	0.910952	0.446312	3.1114	0.331839		0.435859	1.64259	1.58207	1.96472	1.37063	2.02016	1.72694	0.713161	1.32765	0.132988	4.43699	1.5631	4.33953	1.33802	4.15611	3.59499
1.00391	2.10999	1.77767	1.81548	2.0453	2.01692	3.36669	3.13278	1.49844	2.99261	0.883975	4.69376	4.83296	6.4205	3.64154	5.4553	3.74873	3.80312	3.41887	2.88679	6.96879	0.427939	3.1593	2.08283	6.13122	6.05952	3.06564	0.862729	2.68175	0.910654	0.446312	3.11127	0.331838		0.435173	1.64176	1.58252	1.96341	1.37054	2.01886	1.72607	0.712577	1.32666	0.132603	4.43729	1.56113	4.33734	1.337	4.15275	3.5934
1.00586	2.11057	1.77826	1.8158	2.04628	2.01733	3.36605	3.13302	1.49791	2.99225	0.88336	4.69432	4.83242	6.41882	3.64005	5.45421	3.74947	3.80323	3.41926	2.88747	6.96968	0.425931	3.15888	2.08168	6.13105	6.05943	3.06529	0.862729	2.68291	0.910356	0.446312	3.11115	0.331837		0.43448	1.64095	1.58299	1.96211	1.37046	2.01758	1.7252	0.711996	1.32566	0.13221	4.43758	1.55915	4.33514	1.33597	4.14938	3.59176
1.00781	2.11115	1.77884	1.81612	2.04727	2.01773	3.36541	3.13325	1.49736	2.99189	0.882757	4.6949	4.83187	6.41713	3.63857	5.45309	3.75021	3.80335	3.41964	2.88815	6.97058	0.423922	3.15846	2.08054	6.13087	6.05936	3.06494	0.862729	2.68406	0.910059	0.446312	3.11102	0.331836		0.433774	1.64014	1.58348	1.96082	1.37037	2.0163	1.72432	0.711424	1.32465	0.131807	4.43788	1.55716	4.33293	1.33493	4.14599	3.5901
1.00977	2.11171	1.77943	1.81644	2.04825	2.01813	3.36478	3.13348	1.4968	2.99154	0.882162	4.69548	4.83133	6.41547	3.6371	5.45191	3.75094	3.80347	3.42002	2.88884	6.9715	0.421914	3.15802	2.0794	6.13068	6.05928	3.0646	0.862729	2.6852	0.909761	0.446312	3.11089	0.331836		0.433055	1.63933	1.58398	1.95954	1.37027	2.01503	1.72345	0.710869	1.32364	0.131391	4.43817	1.55516	4.33072	1.33388	4.14258	3.58843
1.01172	2.11226	1.78001	1.81676	2.04923	2.01854	3.36414	3.13371	1.49621	2.99118	0.88157	4.69607	4.8308	6.41382	3.63564	5.45069	3.75168	3.80358	3.4204	2.88952	6.97242	0.419905	3.15758	2.07825	6.13048	6.05921	3.06428	0.862729	2.68634	0.909464	0.446312	3.11076	0.331836		0.43233	1.63852	1.58449	1.95827	1.37017	2.01375	1.72257	0.710338	1.32264	0.130969	4.43846	1.55316	4.32851	1.33283	4.13913	3.58675
1.01367	2.11282	1.7806	1.81708	2.05021	2.01895	3.3635	3.13394	1.49559	2.99083	0.880978	4.69667	4.8303	6.41219	3.63419	5.44943	3.75241	3.8037	3.42079	2.89021	6.97335	0.417896	3.15712	2.0771	6.13027	6.05914	3.06397	0.862729	2.68749	0.909166	0.446312	3.11063	0.331836		0.431601	1.63771	1.585	1.95699	1.37005	2.01248	1.72169	0.709834	1.32163	0.130544	4.43876	1.55115	4.3263	1.33179	4.13567	3.58508
1.01562	2.11337	1.78118	1.8174	2.0512	2.01936	3.36287	3.13418	1.49496	2.99049	0.880386	4.69726	4.8298	6.41057	3.63275	5.44815	3.75315	3.80381	3.42117	2.8909	6.97428	0.415888	3.15666	2.07592	6.13006	6.05907	3.06367	0.862729	2.68866	0.908869	0.446312	3.1105	0.331836		0.430872	1.6369	1.58551	1.95571	1.36992	2.01121	1.7208	0.709358	1.32063	0.130119	4.43905	1.54914	4.32409	1.33076	4.13219	3.5834
1.01758	2.11392	1.78177	1.81772	2.05221	2.01979	3.36223	3.13441	1.49431	2.99017	0.879794	4.69786	4.82932	6.40895	3.6313	5.44687	3.75388	3.80393	3.42155	2.89161	6.97523	0.413879	3.15619	2.07474	6.12984	6.059	3.06337	0.862729	2.68983	0.908574	0.446312	3.11038	0.331836		0.430143	1.6361	1.58602	1.95444	1.3698	2.00996	1.7199	0.708915	1.31963	0.129694	4.43934	1.54713	4.32188	1.32973	4.12872	3.58173
1.01953	2.11448	1.78235	1.81804	2.05323	2.02021	3.36157	3.13464	1.49365	2.98985	0.879202	4.69845	4.82884	6.40731	3.62984	5.44558	3.75462	3.80405	3.42193	2.89233	6.97618	0.411871	3.15572	2.07355	6.12963	6.05893	3.06307	0.862729	2.69101	0.908286	0.446312	3.11025	0.331836		0.429412	1.63529	1.58653	1.95316	1.36967	2.00872	1.71901	0.708501	1.31863	0.129269	4.43963	1.54513	4.31968	1.32871	4.12526	3.58005
1.02148	2.11503	1.78294	1.81836	2.05425	2.02064	3.36088	3.13487	1.49297	2.98955	0.878609	4.69904	4.82837	6.40566	3.62837	5.44428	3.75536	3.80416	3.42231	2.89305	6.97714	0.409867	3.15525	2.07236	6.12942	6.05886	3.06277	0.862729	2.6922	0.90801	0.446312	3.11012	0.331836		0.428673	1.63448	1.58704	1.95189	1.36954	2.00748	1.71812	0.708105	1.31762	0.128847	4.43989	1.54312	4.31748	1.3277	4.12182	3.57836
1.02344	2.11558	1.78354	1.81869	2.05528	2.02106	3.36016	3.1351	1.49226	2.98927	0.878014	4.69964	4.82792	6.40401	3.62691	5.44297	3.75609	3.80428	3.42267	2.89379	6.9781	0.407873	3.15478	2.07118	6.12921	6.05879	3.06248	0.862729	2.69339	0.907748	0.446312	3.10999	0.331836		0.427921	1.63369	1.58756	1.95062	1.36941	2.00626	1.71724	0.707715	1.31662	0.128431	4.44014	1.5411	4.31528	1.32669	4.1184	3.57665
1.02539	2.11613	1.78415	1.81903	2.05631	2.02148	3.35943	3.13532	1.49155	2.98899	0.877412	4.70025	4.82747	6.40235	3.62545	5.44166	3.75683	3.80439	3.42302	2.89453	6.97905	0.405896	3.1543	2.07	6.12899	6.05872	3.06218	0.862728	2.6946	0.907497	0.446312	3.10987	0.331836		0.427157	1.6329	1.5881	1.94936	1.36929	2.00505	1.71635	0.707328	1.31562	0.128027	4.44035	1.53907	4.31309	1.32568	4.115	3.57491
1.02734	2.11668	1.78477	1.81938	2.05734	2.0219	3.35869	3.13552	1.49084	2.98873	0.876797	4.70088	4.82703	6.4007	3.624	5.44035	3.75756	3.80451	3.42336	2.89526	6.98001	0.403937	3.15382	2.06882	6.12878	6.05865	3.06188	0.862725	2.69582	0.907256	0.446312	3.10974	0.331836		0.426386	1.63213	1.58865	1.94812	1.36916	2.00385	1.71547	0.706944	1.31462	0.127635	4.44054	1.53703	4.31089	1.32467	4.11159	3.57316
1.0293	2.11723	1.78541	1.81974	2.05837	2.0223	3.35796	3.13573	1.49016	2.98848	0.87617	4.70152	4.82659	6.39906	3.62255	5.43904	3.7583	3.80463	3.4237	2.89597	6.98096	0.401988	3.15332	2.06766	6.12857	6.05858	3.06158	0.862715	2.69705	0.90702	0.446312	3.10962	0.331835		0.425612	1.63136	1.58922	1.94691	1.36903	2.00264	1.71459	0.706557	1.31363	0.12725	4.44068	1.53499	4.30869	1.32364	4.10817	3.57141
1.03125	2.11776	1.78604	1.82011	2.0594	2.0227	3.35722	3.13593	1.4895	2.98823	0.875535	4.70215	4.82615	6.39744	3.62111	5.43773	3.75903	3.80474	3.42403	2.89667	6.98192	0.400043	3.15281	2.06651	6.12836	6.05851	3.06129	0.8627	2.69827	0.906786	0.446312	3.1095	0.331835		0.424838	1.63061	1.58981	1.94573	1.3689	2.00143	1.7137	0.706158	1.31265	0.126867	4.44077	1.53295	4.30649	1.3226	4.10472	3.56966
1.0332	2.11828	1.78668	1.82048	2.06043	2.02308	3.35649	3.13615	1.48885	2.98799	0.874898	4.70279	4.8257	6.39584	3.61966	5.4364	3.75977	3.80484	3.42434	2.89735	6.98286	0.398098	3.15229	2.06537	6.12814	6.05843	3.06099	0.862684	2.6995	0.906554	0.446312	3.10937	0.331835		0.424063	1.62987	1.5904	1.94457	1.36878	2.00021	1.7128	0.705745	1.31168	0.126484	4.44084	1.53091	4.30428	1.32155	4.10124	3.5679
1.03516	2.11879	1.78732	1.82085	2.06145	2.02346	3.35575	3.13638	1.48821	2.98775	0.87426	4.70343	4.82525	6.39425	3.6182	5.43505	3.76051	3.80493	3.42464	2.89804	6.98378	0.396153	3.15175	2.06423	6.12793	6.05836	3.0607	0.862674	2.70073	0.906328	0.446312	3.10925	0.331835		0.423286	1.62916	1.59099	1.94343	1.36865	1.99898	1.71191	0.705323	1.31072	0.126102	4.44089	1.52888	4.30207	1.32049	4.09774	3.56615
1.03711	2.1193	1.78796	1.82124	2.06246	2.02385	3.355	3.13659	1.48755	2.98751	0.873622	4.70408	4.82479	6.39268	3.61674	5.43369	3.76124	3.805	3.42492	2.89873	6.98469	0.394212	3.15121	2.0631	6.12772	6.05829	3.06042	0.862671	2.70196	0.906108	0.446312	3.10912	0.331834		0.422501	1.62847	1.59159	1.9423	1.36852	1.99776	1.71102	0.704902	1.30977	0.125722	4.44094	1.52686	4.29986	1.31942	4.09422	3.56439
1.03906	2.11981	1.78859	1.82165	2.06345	2.02423	3.35426	3.1368	1.48686	2.98727	0.872985	4.70474	4.8243	6.39111	3.61527	5.4323	3.76198	3.80506	3.42517	2.89944	6.98559	0.392278	3.15066	2.06198	6.1275	6.05822	3.06016	0.862671	2.70319	0.905893	0.446312	3.10899	0.331832		0.421704	1.62778	1.59218	1.94117	1.36839	1.99655	1.71013	0.704489	1.30881	0.125349	4.44099	1.52485	4.29764	1.31836	4.09069	3.56264
1.04102	2.12032	1.78923	1.82208	2.06445	2.02463	3.35351	3.13698	1.48611	2.98704	0.872347	4.70542	4.8238	6.38954	3.6138	5.43089	3.76271	3.80512	3.42541	2.90016	6.98648	0.390354	3.15011	2.06089	6.12728	6.05815	3.05993	0.862671	2.70443	0.90568	0.446312	3.10886	0.331831		0.420895	1.62709	1.59278	1.94004	1.36826	1.99535	1.70923	0.704094	1.30786	0.124988	4.44104	1.52286	4.2954	1.3173	4.08716	3.56089
1.04297	2.12083	1.78987	1.82252	2.06546	2.02505	3.35276	3.13716	1.48529	2.98681	0.871709	4.7061	4.82329	6.38798	3.61233	5.42947	3.76345	3.80518	3.42562	2.9009	6.98737	0.388438	3.14956	2.05982	6.12705	6.05808	3.05971	0.862675	2.70567	0.905468	0.446312	3.10873	0.331829		0.420078	1.62639	1.59338	1.9389	1.36813	1.99415	1.70834	0.703722	1.30691	0.124638	4.44109	1.52087	4.29315	1.31624	4.08362	3.55913
1.04492	2.12134	1.79051	1.82298	2.0665	2.02551	3.35202	3.13734	1.48442	2.98657	0.871072	4.70679	4.82276	6.38645	3.61086	5.42804	3.76418	3.80523	3.42581	2.90165	6.98825	0.386525	3.14901	2.05877	6.1268	6.05801	3.0595	0.862688	2.70692	0.905255	0.446312	3.1086	0.331827		0.419258	1.62568	1.59397	1.93775	1.36798	1.99295	1.70744	0.703373	1.30598	0.124295	4.44114	1.5189	4.29088	1.31519	4.08007	3.55736
1.04688	2.12185	1.79114	1.82343	2.06758	2.02601	3.35127	3.13751	1.48352	2.98631	0.870434	4.70747	4.82222	6.38493	3.60939	5.4266	3.76492	3.80529	3.42598	2.9024	6.98911	0.384612	3.14848	2.05772	6.12655	6.05794	3.05929	0.862721	2.70818	0.905043	0.446312	3.10847	0.331824		0.418438	1.62496	1.59457	1.93658	1.36782	1.99175	1.70653	0.703043	1.30506	0.123955	4.44119	1.51695	4.28859	1.31414	4.0765	3.55556
1.04883	2.12236	1.79178	1.82389	2.06868	2.02654	3.35051	3.13768	1.48261	2.98604	0.869796	4.70816	4.82168	6.38342	3.60792	5.42517	3.76566	3.80535	3.42613	2.90314	6.98995	0.382699	3.14795	2.05666	6.12629	6.05787	3.05908	0.862779	2.70946	0.90483	0.446312	3.10835	0.331821		0.417619	1.62424	1.59516	1.93541	1.36765	1.99056	1.70562	0.702724	1.30414	0.123615	4.44124	1.515	4.28629	1.31311	4.07294	3.55375
1.05078	2.12287	1.79242	1.82434	2.0698	2.02708	3.34974	3.13786	1.4817	2.98576	0.869159	4.70885	4.82113	6.3819	3.60647	5.42373	3.7664	3.80541	3.42623	2.90385	6.99078	0.380786	3.14743	2.05559	6.12604	6.0578	3.05886	0.862862	2.71073	0.904618	0.446312	3.10822	0.331818		0.416802	1.62352	1.59576	1.93423	1.36748	1.98939	1.70473	0.702417	1.30323	0.123275	4.44128	1.51305	4.28399	1.31208	4.06939	3.55192
1.05273	2.12338	1.79306	1.8248	2.07093	2.02763	3.34896	3.13805	1.48079	2.98547	0.868521	4.70953	4.82057	6.38038	3.60503	5.4223	3.76714	3.80547	3.4263	2.90455	6.99161	0.378873	3.14691	2.05452	6.1258	6.05773	3.05865	0.862965	2.71201	0.904405	0.446312	3.10809	0.331814		0.415992	1.6228	1.59635	1.93305	1.36731	1.98823	1.70386	0.702124	1.30232	0.122935	4.44132	1.51109	4.28166	1.31104	4.06584	3.55009
1.05469	2.12389	1.7937	1.82526	2.07205	2.02819	3.34817	3.13825	1.47988	2.98517	0.867884	4.71022	4.81999	6.37887	3.6036	5.42086	3.7679	3.80552	3.42636	2.90523	6.99244	0.376959	3.14639	2.05345	6.12556	6.05766	3.05844	0.863077	2.71328	0.904193	0.446312	3.10796	0.331811		0.415196	1.6221	1.59695	1.93188	1.36714	1.98708	1.70301	0.701847	1.30141	0.122595	4.44135	1.50911	4.27931	1.30998	4.06225	3.54825
1.05664	2.1244	1.79435	1.82572	2.07315	2.02877	3.34737	3.13847	1.47897	2.98485	0.867246	4.71091	4.8194	6.37736	3.60218	5.41941	3.76868	3.80558	3.4264	2.90592	6.99327	0.375043	3.14587	2.05237	6.12534	6.05758	3.05823	0.863193	2.71456	0.903983	0.446312	3.10783	0.331807		0.414414	1.62141	1.59755	1.9307	1.36697	1.98593	1.70216	0.701578	1.30049	0.122255	4.44137	1.50712	4.27693	1.30891	4.05863	3.54642
1.05859	2.12491	1.79502	1.8262	2.07424	2.02935	3.34656	3.1387	1.47806	2.98452	0.866609	4.7116	4.81882	6.37587	3.60078	5.41796	3.76946	3.80564	3.42644	2.9066	6.9941	0.373115	3.14534	2.0513	6.12512	6.05751	3.05801	0.863312	2.71583	0.90378	0.446312	3.1077	0.331804		0.413644	1.62073	1.59817	1.92952	1.3668	1.98478	1.70131	0.701311	1.29955	0.121915	4.4414	1.50513	4.27453	1.30783	4.055	3.54459
1.06055	2.12542	1.79571	1.82669	2.07532	2.02995	3.34573	3.13893	1.47715	2.98417	0.865974	4.71229	4.81823	6.37438	3.59941	5.41647	3.77024	3.8057	3.42648	2.90728	6.99493	0.371171	3.14479	2.05023	6.12491	6.05744	3.0578	0.863441	2.71711	0.903589	0.446312	3.10758	0.3318		0.412881	1.62005	1.59881	1.92835	1.36663	1.98364	1.70046	0.701046	1.29861	0.121575	4.44143	1.50313	4.27211	1.30673	4.05137	3.54276
1.0625	2.12594	1.79642	1.82719	2.07639	2.03054	3.34487	3.13916	1.47624	2.98381	0.865346	4.713	4.81764	6.37291	3.59807	5.41496	3.77103	3.80576	3.42653	2.90797	6.99576	0.369213	3.14424	2.04917	6.1247	6.05737	3.05759	0.863586	2.71838	0.903409	0.446312	3.10745	0.331797		0.412117	1.61937	1.59945	1.92717	1.36646	1.98252	1.69961	0.70078	1.29767	0.121237	4.44148	1.50114	4.26968	1.30564	4.04775	3.54095
1.06445	2.12648	1.79715	1.82769	2.07746	2.03113	3.344	3.13939	1.47533	2.98344	0.864732	4.71372	4.81705	6.37145	3.59676	5.41342	3.77181	3.80581	3.42657	2.90865	6.99659	0.367254	3.14369	2.04811	6.12449	6.0573	3.05738	0.863747	2.71966	0.903236	0.446312	3.10733	0.331793		0.41134	1.6187	1.6001	1.92601	1.36629	1.9814	1.69877	0.700514	1.29673	0.120907	4.44153	1.49915	4.26724	1.30456	4.04411	3.53915
1.06641	2.12702	1.79789	1.82819	2.07854	2.03172	3.34312	3.13962	1.47442	2.98307	0.864129	4.71444	4.81646	6.37002	3.59549	5.41186	3.77258	3.80587	3.42661	2.90933	6.99742	0.36531	3.14314	2.04705	6.12427	6.05721	3.05716	0.863917	2.72093	0.903066	0.446312	3.10721	0.331788		0.410545	1.61804	1.60075	1.92485	1.36612	1.9803	1.69793	0.700249	1.29581	0.120588	4.44158	1.49715	4.26481	1.30347	4.04047	3.53738
1.06836	2.12757	1.79864	1.82869	2.07963	2.03229	3.34222	3.13986	1.4735	2.9827	0.863534	4.71518	4.81587	6.3686	3.59424	5.4103	3.77334	3.80593	3.42665	2.91001	6.99825	0.363378	3.14258	2.04598	6.12406	6.0571	3.05695	0.864091	2.72221	0.902896	0.446312	3.10709	0.331784		0.409736	1.6174	1.60139	1.92371	1.36595	1.97919	1.6971	0.699983	1.2949	0.120281	4.44163	1.49515	4.26238	1.30239	4.03682	3.53562
1.07031	2.12811	1.7994	1.8292	2.08073	2.03285	3.34132	3.14009	1.47259	2.98234	0.862942	4.71591	4.81528	6.36719	3.59301	5.40874	3.77407	3.80599	3.4267	2.91068	6.99907	0.361447	3.14199	2.04491	6.12385	6.05697	3.05674	0.864269	2.72348	0.902726	0.446312	3.10696	0.331779		0.408919	1.61676	1.60203	1.92258	1.36578	1.97808	1.69626	0.699718	1.29399	0.119981	4.44168	1.49314	4.25995	1.30129	4.03314	3.53387
1.07227	2.12864	1.80017	1.82971	2.08183	2.03341	3.3404	3.14032	1.47168	2.982	0.86235	4.71665	4.8147	6.36579	3.59178	5.40719	3.77479	3.80605	3.42674	2.91133	6.9999	0.359502	3.14138	2.04384	6.12364	6.05682	3.05653	0.864456	2.72476	0.902559	0.446312	3.10684	0.331775		0.408096	1.61612	1.60266	1.92145	1.36561	1.97698	1.69542	0.699455	1.29308	0.119683	4.44173	1.49112	4.25751	1.30018	4.02944	3.53211
1.07422	2.12916	1.80095	1.83023	2.08293	2.03396	3.33947	3.14055	1.47077	2.98167	0.861758	4.71738	4.81411	6.36439	3.59056	5.40565	3.77549	3.8061	3.42678	2.91195	7.00073	0.357539	3.14073	2.04277	6.12342	6.05664	3.05631	0.864659	2.72603	0.902399	0.446312	3.10671	0.33177		0.407266	1.61549	1.6033	1.92033	1.36544	1.97589	1.69457	0.699202	1.29216	0.119385	4.44177	1.4891	4.25505	1.29905	4.0257	3.53034
1.07617	2.12967	1.80175	1.83077	2.08402	2.03452	3.33854	3.14078	1.46986	2.98135	0.861166	4.71812	4.81352	6.36299	3.58937	5.40413	3.77618	3.80616	3.42682	2.91253	7.00156	0.355562	3.14005	2.0417	6.12321	6.05644	3.0561	0.864877	2.72731	0.90225	0.446312	3.10659	0.331765		0.406424	1.61488	1.60394	1.9192	1.36527	1.97481	1.69372	0.698963	1.29125	0.119088	4.44182	1.48707	4.25259	1.29791	4.02194	3.52854
1.07812	2.13019	1.80254	1.83131	2.08511	2.03507	3.3376	3.14102	1.46895	2.98103	0.860577	4.71885	4.81293	6.36158	3.58818	5.40261	3.77688	3.80622	3.42685	2.91302	7.00239	0.353572	3.13936	2.04062	6.123	6.05622	3.05589	0.865106	2.72859	0.902113	0.446312	3.10646	0.33176		0.405569	1.61427	1.60458	1.91807	1.3651	1.97374	1.69288	0.698738	1.29034	0.11879	4.44187	1.48505	4.25012	1.29678	4.01816	3.52673
1.08008	2.1307	1.80334	1.83186	2.08619	2.03562	3.33667	3.14125	1.46804	2.98072	0.859995	4.71959	4.81233	6.36017	3.58701	5.40108	3.77759	3.80628	3.42687	2.91341	7.00322	0.351567	3.13862	2.03955	6.12279	6.05597	3.05568	0.865337	2.72986	0.901982	0.446312	3.10632	0.331754		0.404706	1.61367	1.60521	1.91694	1.36493	1.9727	1.69205	0.698523	1.28943	0.118493	4.44192	1.48302	4.24765	1.29566	4.01436	3.5249
1.08203	2.13123	1.80414	1.83241	2.08726	2.03618	3.33574	3.14148	1.46713	2.98041	0.859426	4.72032	4.81171	6.35875	3.58584	5.39951	3.77831	3.80634	3.42688	2.9137	7.00405	0.349552	3.13778	2.03848	6.12257	6.0557	3.05547	0.865569	2.73113	0.901855	0.446312	3.10617	0.331748		0.403837	1.61308	1.60585	1.91581	1.36476	1.97167	1.69122	0.698313	1.28852	0.118198	4.44197	1.48098	4.24518	1.29456	4.01055	3.52307
1.08398	2.13176	1.80493	1.83295	2.08834	2.03674	3.3348	3.14171	1.46622	2.98011	0.858869	4.72105	4.81108	6.35732	3.58466	5.39792	3.77905	3.80639	3.42687	2.91391	7.0049	0.347541	3.1368	2.03741	6.12236	6.05542	3.05527	0.865801	2.7324	0.901727	0.446312	3.10602	0.331742		0.402959	1.61248	1.60649	1.91469	1.36459	1.97065	1.69039	0.69811	1.28761	0.11791	4.44202	1.47892	4.24269	1.29346	4.00675	3.52123
1.08594	2.1323	1.80573	1.83351	2.08942	2.03731	3.33386	3.14194	1.46531	2.97981	0.858319	4.72176	4.81042	6.3559	3.58349	5.39629	3.77978	3.80645	3.42685	2.9141	7.00576	0.345548	3.13566	2.03633	6.12215	6.05514	3.05507	0.866033	2.73365	0.901599	0.446312	3.10586	0.331735		0.40206	1.61189	1.60713	1.91356	1.36442	1.96963	1.68955	0.697917	1.2867	0.117634	4.44207	1.47684	4.24019	1.29236	4.00295	3.5194
1.08789	2.13284	1.80653	1.83408	2.0905	2.0379	3.3329	3.14218	1.4644	2.97952	0.857772	4.72245	4.80975	6.35449	3.58231	5.39463	3.78052	3.80651	3.42682	2.91428	7.00663	0.343586	3.13443	2.03526	6.12194	6.05486	3.05486	0.866265	2.73489	0.901466	0.446312	3.1057	0.331728		0.401137	1.61129	1.60776	1.91244	1.36425	1.9686	1.6887	0.697738	1.2858	0.117369	4.44212	1.47477	4.23769	1.29126	3.99916	3.51754
1.08984	2.1334	1.80732	1.83466	2.09158	2.03849	3.33193	3.14241	1.46348	2.97922	0.857226	4.72313	4.80907	6.35309	3.58113	5.39292	3.78125	3.80657	3.42678	2.91447	7.00752	0.341663	3.13316	2.03419	6.12172	6.05457	3.05466	0.866496	2.73612	0.901316	0.446312	3.10553	0.33172		0.400194	1.6107	1.6084	1.91133	1.36408	1.96758	1.68785	0.697569	1.28491	0.117111	4.44217	1.4727	4.23517	1.29015	3.99536	3.51567
1.0918	2.13395	1.80812	1.83525	2.09265	2.03909	3.33094	3.14264	1.46257	2.97891	0.856682	4.7238	4.80838	6.35171	3.57996	5.39119	3.78199	3.80663	3.42674	2.91466	7.00842	0.339778	3.13186	2.03312	6.12151	6.05429	3.05445	0.866728	2.73735	0.901137	0.446312	3.10536	0.331712		0.399241	1.61011	1.60904	1.91021	1.36391	1.96656	1.687	0.697406	1.28404	0.116856	4.44222	1.47064	4.23264	1.28904	3.99155	3.51378
1.09375	2.13452	1.8089	1.83585	2.09371	2.03968	3.32994	3.14287	1.46166	2.97859	0.856146	4.72446	4.80767	6.35034	3.57878	5.38943	3.78271	3.80668	3.4267	2.91486	7.00931	0.337927	3.13055	2.03204	6.1213	6.05401	3.05426	0.86696	2.73858	0.900922	0.446312	3.10519	0.331703		0.398284	1.60953	1.60968	1.90909	1.36374	1.96554	1.68616	0.697246	1.28317	0.116601	4.44227	1.4686	4.2301	1.28791	3.98775	3.51187
1.0957	2.13508	1.80966	1.83645	2.09478	2.04028	3.32891	3.1431	1.46075	2.97826	0.855622	4.72512	4.80695	6.34899	3.5776	5.38766	3.78342	3.80674	3.42665	2.91504	7.0102	0.336102	3.12922	2.03097	6.12109	6.05372	3.05406	0.867188	2.73981	0.900682	0.446312	3.10501	0.331695		0.397328	1.60898	1.61033	1.90797	1.36357	1.96452	1.68534	0.697087	1.2823	0.116346	4.44231	1.46657	4.22756	1.28678	3.98396	3.50996
1.09766	2.13563	1.81039	1.83706	2.09585	2.04087	3.32788	3.14333	1.45984	2.97793	0.855111	4.7258	4.80624	6.34764	3.57642	5.3859	3.78412	3.8068	3.42661	2.9152	7.01109	0.334284	3.12789	2.0299	6.12087	6.05344	3.05383	0.867407	2.74104	0.90043	0.446312	3.10484	0.331687		0.396371	1.60846	1.61099	1.90684	1.3634	1.9635	1.68452	0.696928	1.28144	0.116091	4.44236	1.46455	4.22503	1.28564	3.98018	3.50804
1.09961	2.13616	1.81109	1.83769	2.09693	2.04145	3.32682	3.14357	1.45893	2.97761	0.854607	4.72648	4.80553	6.34629	3.57525	5.38413	3.78481	3.80686	3.42657	2.91534	7.01199	0.332456	3.12653	2.02883	6.12066	6.05316	3.05357	0.86761	2.74226	0.900175	0.446312	3.10466	0.331679		0.395412	1.60796	1.61166	1.90572	1.36323	1.96248	1.68371	0.696768	1.28056	0.115836	4.44241	1.46253	4.22252	1.28448	3.97642	3.50613
1.10156	2.13668	1.81179	1.83833	2.09801	2.04203	3.32576	3.1438	1.45801	2.97729	0.854106	4.72717	4.80483	6.34494	3.57408	5.38236	3.7855	3.80692	3.42654	2.91544	7.01288	0.330613	3.12518	2.02775	6.12045	6.05289	3.05329	0.867797	2.74347	0.89992	0.446312	3.10447	0.331672		0.394445	1.60749	1.61233	1.90462	1.36306	1.96146	1.6829	0.696609	1.27967	0.115581	4.44246	1.46052	4.22001	1.28331	3.97267	3.50422
1.10352	2.1372	1.81248	1.83896	2.09909	2.04259	3.32469	3.14403	1.45708	2.97696	0.853605	4.72785	4.80414	6.34358	3.57293	5.3806	3.7862	3.80697	3.42651	2.91551	7.01377	0.328769	3.12382	2.02668	6.12023	6.05265	3.053	0.867974	2.74466	0.899665	0.446312	3.10428	0.331666		0.393466	1.60705	1.61301	1.90354	1.36289	1.96044	1.68208	0.696449	1.27875	0.115329	4.44251	1.4585	4.21749	1.28212	3.96892	3.5023
1.10547	2.13771	1.81315	1.8396	2.10016	2.04314	3.32363	3.14426	1.45612	2.97662	0.853104	4.72854	4.80348	6.34222	3.57179	5.37884	3.78691	3.80703	3.42649	2.91557	7.01466	0.326931	3.12246	2.02561	6.12	6.05242	3.05271	0.868149	2.74585	0.89941	0.446312	3.1041	0.33166		0.392474	1.60662	1.61369	1.90247	1.36272	1.95942	1.68125	0.69629	1.27781	0.115083	4.44257	1.45648	4.21498	1.28093	3.96518	3.5004
1.10742	2.13822	1.81382	1.84024	2.10124	2.0437	3.3226	3.14449	1.45512	2.97627	0.852606	4.72923	4.80283	6.34086	3.57066	5.37709	3.78763	3.80709	3.42649	2.91562	7.01553	0.325104	3.1211	2.02454	6.11974	6.0522	3.05244	0.868326	2.74703	0.899155	0.446312	3.10391	0.331655		0.391475	1.60619	1.61436	1.90141	1.36255	1.95841	1.68041	0.696131	1.27684	0.11485	4.44265	1.45445	4.21245	1.27975	3.96144	3.4985
1.10938	2.13873	1.81447	1.84088	2.10232	2.04425	3.3216	3.14472	1.45407	2.97591	0.852115	4.72991	4.80219	6.33949	3.56953	5.37533	3.78837	3.80715	3.4265	2.91566	7.01638	0.323294	3.11974	2.02346	6.11946	6.05199	3.05218	0.868514	2.74822	0.8989	0.446312	3.10372	0.331648		0.390477	1.60577	1.61502	1.90034	1.36237	1.9574	1.67956	0.695972	1.27586	0.11463	4.44273	1.45241	4.2099	1.27858	3.9577	3.49663
1.11133	2.13923	1.81511	1.84151	2.1034	2.04479	3.32061	3.14494	1.453	2.97555	0.851637	4.7306	4.80155	6.33811	3.5684	5.37357	3.7891	3.80721	3.42653	2.91571	7.01721	0.321509	3.11838	2.02239	6.11916	6.05178	3.05195	0.868716	2.7494	0.898645	0.446312	3.10353	0.331641		0.389485	1.60534	1.61567	1.89926	1.36219	1.9564	1.67871	0.695816	1.27486	0.114425	4.44282	1.45036	4.20735	1.27743	3.95395	3.49478
1.11328	2.13974	1.81575	1.84215	2.10448	2.04532	3.31963	3.14513	1.45192	2.97519	0.851171	4.73129	4.80091	6.33671	3.56728	5.37181	3.78984	3.80726	3.42657	2.91574	7.01801	0.319752	3.11702	2.02132	6.11885	6.05156	3.05172	0.868935	2.75058	0.89839	0.446312	3.10334	0.331634		0.388506	1.60493	1.6163	1.89819	1.362	1.95542	1.67787	0.695668	1.27386	0.114233	4.4429	1.44831	4.20477	1.27629	3.95021	3.49293
1.11523	2.14023	1.81638	1.84279	2.10556	2.04584	3.31865	3.14529	1.45085	2.97483	0.85071	4.73197	4.80028	6.33532	3.56615	5.37004	3.79059	3.80732	3.42661	2.91576	7.01881	0.318019	3.11566	2.02025	6.11852	6.05135	3.05151	0.869163	2.75177	0.898135	0.446312	3.10316	0.331626		0.387539	1.60453	1.61691	1.89714	1.36181	1.95446	1.67702	0.695535	1.27285	0.114053	4.44296	1.44623	4.20218	1.27516	3.94647	3.49108
1.11719	2.14071	1.81701	1.84343	2.10665	2.04635	3.31767	3.14543	1.4498	2.97446	0.850244	4.73266	4.79964	6.33394	3.56502	5.36828	3.79134	3.80738	3.42666	2.91577	7.01961	0.316303	3.11429	2.01917	6.11821	6.05114	3.05131	0.869395	2.75295	0.89788	0.446312	3.10297	0.331617		0.386579	1.60414	1.61752	1.8961	1.36161	1.95352	1.6762	0.695417	1.27185	0.113881	4.44301	1.44414	4.19956	1.27402	3.94274	3.48921
1.11914	2.14121	1.81762	1.84406	2.10776	2.04686	3.3167	3.14558	1.44878	2.97409	0.849766	4.73335	4.799	6.33258	3.56389	5.36651	3.79211	3.80744	3.42672	2.91578	7.0204	0.314599	3.11293	2.0181	6.1179	6.05092	3.05112	0.869627	2.75414	0.897625	0.446312	3.10278	0.33161		0.38562	1.60376	1.61812	1.89507	1.36142	1.95258	1.67538	0.695307	1.27085	0.11371	4.44304	1.44202	4.19693	1.27288	3.93901	3.48731
1.12109	2.14171	1.81821	1.8447	2.10887	2.04737	3.31574	3.14574	1.44777	2.97372	0.849275	4.73403	4.79838	6.33122	3.56276	5.36475	3.79286	3.80749	3.42679	2.91578	7.0212	0.312895	3.11156	2.01703	6.1176	6.05071	3.05094	0.869859	2.75532	0.89737	0.446312	3.1026	0.331602		0.384653	1.6034	1.61871	1.89404	1.36123	1.95165	1.67457	0.695201	1.26985	0.11354	4.44305	1.43987	4.19429	1.27174	3.93528	3.4854
1.12305	2.14221	1.8188	1.84534	2.10998	2.04788	3.3148	3.14591	1.44677	2.97336	0.848777	4.73472	4.79776	6.32988	3.56164	5.363	3.79361	3.80755	3.42687	2.91578	7.022	0.311183	3.11017	2.01596	6.1173	6.0505	3.05077	0.87009	2.7565	0.897115	0.446312	3.10242	0.331595		0.383674	1.60305	1.61931	1.89301	1.36104	1.95072	1.67376	0.695094	1.26885	0.11337	4.44305	1.43771	4.19165	1.27061	3.93155	3.48347
1.125	2.14272	1.81939	1.84598	2.11109	2.04839	3.31386	3.14609	1.44577	2.973	0.848276	4.73541	4.79715	6.32856	3.56054	5.36125	3.79435	3.80761	3.42695	2.91578	7.0228	0.309465	3.10875	2.01488	6.11701	6.05029	3.05059	0.870322	2.75769	0.896863	0.446312	3.10224	0.331588		0.382682	1.60271	1.6199	1.89198	1.36085	1.94981	1.67295	0.694988	1.26784	0.1132	4.44305	1.43554	4.18903	1.2695	3.92783	3.48152
1.12695	2.14323	1.81997	1.84662	2.11218	2.04891	3.31293	3.14626	1.44477	2.97264	0.847772	4.73608	4.79653	6.32725	3.55946	5.35951	3.79509	3.80767	3.42702	2.91578	7.02361	0.307739	3.10732	2.01381	6.11671	6.05008	3.05042	0.870554	2.75887	0.896617	0.446312	3.10206	0.331582		0.381682	1.60237	1.6205	1.89096	1.36066	1.9489	1.67214	0.694882	1.26684	0.11303	4.44303	1.43337	4.18644	1.26839	3.92411	3.47954
1.12891	2.14374	1.82056	1.84725	2.11326	2.04942	3.312	3.14644	1.44376	2.97227	0.847261	4.73676	4.79591	6.32595	3.55841	5.35779	3.79582	3.80773	3.42709	2.91578	7.02444	0.306	3.10588	2.01274	6.11642	6.04987	3.05025	0.870786	2.76006	0.896383	0.446312	3.10188	0.331577		0.380677	1.60203	1.62109	1.88995	1.36047	1.94801	1.67133	0.694776	1.26584	0.11286	4.443	1.43121	4.18387	1.26727	3.92037	3.47756
1.13086	2.14425	1.82114	1.84789	2.11434	2.04993	3.31107	3.14661	1.44276	2.9719	0.846737	4.73743	4.79527	6.32465	3.55738	5.35609	3.79656	3.80778	3.42714	2.91578	7.02529	0.304235	3.10443	2.01167	6.11615	6.04967	3.05008	0.871018	2.76124	0.896161	0.446312	3.1017	0.331573		0.379662	1.60169	1.62169	1.88896	1.36027	1.94712	1.67052	0.694669	1.26484	0.11269	4.44293	1.42907	4.18131	1.26615	3.91662	3.47556
1.13281	2.14477	1.82172	1.84853	2.11542	2.05044	3.31014	3.14678	1.44173	2.97151	0.846201	4.73812	4.79463	6.32335	3.55638	5.3544	3.79729	3.80784	3.42718	2.91577	7.02614	0.302443	3.10299	2.01059	6.11588	6.04949	3.04991	0.87125	2.7624	0.895946	0.446312	3.10152	0.33157		0.378627	1.60135	1.62228	1.88798	1.36007	1.94622	1.66969	0.694563	1.26384	0.11252	4.44285	1.42693	4.17876	1.26501	3.91287	3.47358
1.13477	2.14529	1.82231	1.84916	2.1165	2.05095	3.3092	3.14696	1.44068	2.97111	0.845657	4.73883	4.794	6.32205	3.55539	5.35272	3.79803	3.8079	3.42721	2.91576	7.027	0.300633	3.10156	2.00952	6.11562	6.04934	3.04974	0.871482	2.76353	0.895734	0.446312	3.10134	0.331567		0.377567	1.60101	1.62288	1.887	1.35986	1.94533	1.66885	0.694457	1.26286	0.11235	4.44275	1.42479	4.1762	1.26386	3.9091	3.4716
1.13672	2.14582	1.82289	1.84979	2.11759	2.05146	3.30827	3.14713	1.43961	2.9707	0.845114	4.73954	4.79336	6.32073	3.5544	5.35105	3.79876	3.80796	3.42724	2.91574	7.02786	0.298818	3.10013	2.00845	6.11536	6.04919	3.04957	0.871713	2.76464	0.895524	0.446312	3.10116	0.331565		0.376487	1.60066	1.62347	1.88602	1.35963	1.94444	1.668	0.694351	1.26192	0.11218	4.44264	1.42264	4.17362	1.2627	3.90535	3.46965
1.13867	2.14636	1.82348	1.8504	2.11869	2.05197	3.30734	3.14731	1.43853	2.97029	0.844578	4.74025	4.79272	6.31941	3.55342	5.34939	3.7995	3.80802	3.42725	2.91572	7.02872	0.297004	3.09873	2.00738	6.11508	6.04905	3.04941	0.871941	2.76572	0.895321	0.446312	3.10098	0.331563		0.375397	1.60031	1.62407	1.88503	1.3594	1.94356	1.66715	0.694244	1.26101	0.11201	4.44252	1.42047	4.17104	1.26153	3.90162	3.46772
1.14062	2.14691	1.82406	1.85101	2.1198	2.05248	3.30641	3.14748	1.43743	2.96989	0.844054	4.74094	4.79208	6.3181	3.55244	5.34774	3.80024	3.80807	3.42725	2.9157	7.02959	0.295202	3.09735	2.00632	6.11479	6.04891	3.04924	0.87216	2.76679	0.895129	0.446312	3.1008	0.331561		0.374305	1.59995	1.62466	1.88405	1.35917	1.94269	1.6663	0.694138	1.26013	0.11184	4.44238	1.41828	4.16846	1.26035	3.89791	3.46582
1.14258	2.14746	1.82465	1.8516	2.1209	2.053	3.30548	3.14765	1.43634	2.96949	0.843543	4.74162	4.79145	6.31678	3.55146	5.3461	3.80097	3.80813	3.42725	2.91569	7.03045	0.293416	3.09599	2.00527	6.1145	6.04876	3.04908	0.872363	2.76784	0.89495	0.446312	3.10062	0.331559		0.373211	1.59958	1.62526	1.88307	1.35894	1.94183	1.66545	0.694032	1.25926	0.11167	4.44223	1.41607	4.16588	1.25917	3.89424	3.46395
1.14453	2.14802	1.82525	1.85219	2.12199	2.05352	3.30454	3.14783	1.43525	2.96909	0.843039	4.74229	4.79081	6.31547	3.55048	5.34447	3.80171	3.80819	3.42724	2.9157	7.03131	0.291648	3.09465	2.00423	6.1142	6.04862	3.04893	0.87255	2.76889	0.894777	0.446312	3.10044	0.331556		0.372115	1.5992	1.62585	1.88209	1.3587	1.94097	1.66459	0.693925	1.25839	0.1115	4.44205	1.41385	4.16331	1.25798	3.89059	3.4621
1.14648	2.14857	1.82586	1.85278	2.12307	2.05404	3.3036	3.148	1.43415	2.9687	0.842537	4.74294	4.79017	6.31417	3.5495	5.34284	3.80244	3.80825	3.42722	2.91571	7.03217	0.28989	3.09332	2.0032	6.1139	6.04848	3.04879	0.872727	2.76993	0.894607	0.446312	3.10026	0.331553		0.371012	1.59882	1.62644	1.88111	1.35847	1.94012	1.66372	0.693819	1.25753	0.11133	4.44187	1.41163	4.16074	1.25678	3.88697	3.46026
1.14844	2.14912	1.82648	1.85337	2.12415	2.05456	3.30264	3.14818	1.43306	2.9683	0.842036	4.74359	4.78953	6.31287	3.54851	5.34122	3.80316	3.80831	3.42718	2.91572	7.03303	0.288132	3.09199	2.00217	6.1136	6.04834	3.04866	0.872902	2.77095	0.894437	0.446312	3.10008	0.331551		0.369896	1.59845	1.62703	1.88012	1.35823	1.93928	1.66285	0.693713	1.25666	0.11116	4.44167	1.40943	4.15818	1.25558	3.88333	3.45843
1.15039	2.14967	1.82712	1.85393	2.12523	2.05507	3.30167	3.14835	1.43197	2.96791	0.841535	4.74425	4.7889	6.31155	3.54753	5.33962	3.80388	3.80836	3.42709	2.91573	7.03389	0.286364	3.09065	2.00115	6.11331	6.0482	3.04853	0.873076	2.77196	0.894267	0.446312	3.0999	0.331548		0.368764	1.59808	1.6276	1.87911	1.358	1.93844	1.66199	0.69361	1.2558	0.11099	4.44145	1.40724	4.15563	1.25437	3.87968	3.45659
1.15234	2.15022	1.82776	1.85449	2.12631	2.05557	3.30069	3.14854	1.43087	2.96752	0.841034	4.74492	4.78826	6.3102	3.54655	5.33803	3.80459	3.80842	3.42697	2.91573	7.03475	0.284575	3.0893	2.00012	6.11302	6.04806	3.04841	0.87325	2.77297	0.894097	0.446312	3.09972	0.331546		0.367618	1.59774	1.62817	1.87809	1.35777	1.93761	1.66115	0.693516	1.25493	0.11082	4.4412	1.40506	4.15311	1.25315	3.87598	3.45476
1.1543	2.15077	1.82839	1.85504	2.12739	2.05606	3.29971	3.14874	1.42978	2.96714	0.840533	4.7456	4.78762	6.30884	3.54557	5.33644	3.8053	3.80848	3.42682	2.91573	7.03561	0.282762	3.08794	1.99909	6.11275	6.04791	3.04828	0.873424	2.77397	0.893927	0.446312	3.09953	0.331544		0.366454	1.5974	1.62873	1.87708	1.35753	1.93679	1.66033	0.693436	1.25406	0.11065	4.44092	1.40289	4.15062	1.25192	3.87225	3.45293
1.15625	2.1513	1.82903	1.85559	2.12847	2.05654	3.29872	3.14896	1.42869	2.96674	0.840032	4.74626	4.78698	6.30746	3.5446	5.33487	3.80603	3.80854	3.42665	2.91575	7.03647	0.280931	3.08658	1.99807	6.11248	6.04777	3.04814	0.873597	2.77497	0.893756	0.446312	3.09934	0.331543		0.36527	1.59706	1.62931	1.87608	1.3573	1.93598	1.65952	0.693371	1.25319	0.11048	4.44061	1.40071	4.14817	1.25069	3.8685	3.45109
1.1582	2.15183	1.82967	1.85613	2.12955	2.05702	3.29771	3.14919	1.42759	2.96635	0.839532	4.74691	4.78635	6.30606	3.54364	5.3333	3.80677	3.8086	3.42648	2.91581	7.03733	0.279101	3.08521	1.99704	6.11222	6.04763	3.04799	0.873771	2.77598	0.893583	0.446312	3.09916	0.331541		0.364063	1.59675	1.62989	1.8751	1.35707	1.93517	1.65871	0.693315	1.2523	0.11031	4.44026	1.39853	4.14576	1.24945	3.86473	3.44926
1.16016	2.15236	1.8303	1.85668	2.13064	2.0575	3.29669	3.14942	1.4265	2.96595	0.839033	4.74755	4.78571	6.30466	3.54269	5.33173	3.80753	3.80865	3.42631	2.91591	7.03819	0.277283	3.08383	1.99603	6.11197	6.04749	3.04783	0.873945	2.77698	0.893404	0.446312	3.09897	0.331539		0.362833	1.59644	1.63049	1.87414	1.35683	1.93436	1.6579	0.693261	1.2514	0.11014	4.43989	1.39634	4.14335	1.24822	3.86095	3.44742
1.16211	2.15291	1.83093	1.85723	2.13174	2.05801	3.29567	3.14965	1.42541	2.96555	0.838543	4.74819	4.78507	6.30326	3.54176	5.33015	3.80831	3.80871	3.42614	2.91604	7.03905	0.27548	3.08242	1.99502	6.11171	6.04735	3.04766	0.874119	2.77798	0.893213	0.446312	3.09879	0.331537		0.361583	1.59614	1.63108	1.87319	1.3566	1.93356	1.6571	0.693208	1.25049	0.109969	4.43946	1.39416	4.14094	1.24699	3.85716	3.44557
1.16406	2.15346	1.83154	1.85777	2.13285	2.05853	3.29464	3.14989	1.42432	2.96515	0.838065	4.74882	4.78443	6.30186	3.54087	5.32855	3.80909	3.80877	3.42597	2.91618	7.0399	0.273676	3.08097	1.99403	6.11146	6.0472	3.04749	0.874293	2.77898	0.89301	0.446312	3.0986	0.331535		0.360316	1.59584	1.63168	1.87226	1.35636	1.93275	1.6563	0.693155	1.24958	0.109799	4.43898	1.392	4.13853	1.24576	3.85339	3.4437
1.16602	2.15401	1.83214	1.85832	2.13396	2.05906	3.29362	3.15012	1.42322	2.96475	0.837599	4.74946	4.78379	6.30045	3.54002	5.32694	3.80988	3.80883	3.4258	2.91635	7.04072	0.271858	3.0795	1.99305	6.11119	6.04706	3.04732	0.874467	2.77997	0.8928	0.446312	3.09842	0.331532		0.359033	1.59554	1.63227	1.87134	1.35613	1.93194	1.65552	0.693102	1.24867	0.109629	4.43846	1.38988	4.13614	1.24452	3.84963	3.44181
1.16797	2.15456	1.83272	1.85887	2.13507	2.0596	3.29263	3.15035	1.42213	2.96436	0.83714	4.7501	4.78315	6.29905	3.53919	5.32531	3.81067	3.80889	3.42563	2.91654	7.04152	0.270023	3.07801	1.99206	6.11093	6.04692	3.04715	0.874641	2.78095	0.892588	0.446312	3.09824	0.33153		0.357732	1.59525	1.63287	1.87045	1.3559	1.93115	1.65475	0.693049	1.24776	0.109459	4.43792	1.38779	4.13377	1.24329	3.84588	3.43992
1.16992	2.15511	1.83331	1.85942	2.13619	2.06015	3.29166	3.15058	1.42104	2.96397	0.836682	4.75074	4.7825	6.29766	3.53838	5.32367	3.81148	3.80894	3.42546	2.91675	7.04228	0.268179	3.07653	1.99109	6.11066	6.04678	3.04698	0.874815	2.78192	0.892378	0.446312	3.09805	0.331526		0.356411	1.59495	1.63346	1.86958	1.35566	1.93036	1.654	0.692996	1.24684	0.109289	4.43738	1.38572	4.13142	1.24206	3.84212	3.43805
1.17188	2.15567	1.83389	1.85997	2.13732	2.0607	3.29072	3.15081	1.41994	2.96359	0.836219	4.75137	4.78186	6.29628	3.53758	5.32203	3.8123	3.809	3.42529	2.91696	7.04302	0.266334	3.07503	1.99011	6.1104	6.04664	3.04681	0.874989	2.78287	0.892175	0.446312	3.09787	0.331523		0.355067	1.59465	1.63406	1.86873	1.35543	1.92958	1.65326	0.692942	1.24592	0.109119	4.43683	1.38366	4.12909	1.24084	3.83833	3.43619
1.17383	2.15622	1.83448	1.86054	2.13845	2.06125	3.28978	3.15105	1.41885	2.96322	0.835751	4.75201	4.78124	6.2949	3.5368	5.3204	3.81314	3.80906	3.42512	2.91718	7.04372	0.264499	3.07354	1.98916	6.11014	6.0465	3.04664	0.875163	2.78382	0.891984	0.446312	3.0977	0.331519		0.353701	1.59436	1.63465	1.86789	1.3552	1.92882	1.65252	0.692889	1.24499	0.108949	4.43627	1.38159	4.12679	1.23963	3.83449	3.43436
1.17578	2.15679	1.83506	1.86112	2.13957	2.06181	3.28885	3.1513	1.41776	2.96285	0.835283	4.75265	4.78064	6.29353	3.53603	5.31876	3.81397	3.80912	3.42495	2.9174	7.04441	0.262682	3.07203	1.98821	6.10989	6.04635	3.04647	0.875336	2.78477	0.891804	0.446312	3.09752	0.331515		0.352315	1.59407	1.63525	1.86704	1.35496	1.92805	1.65177	0.692836	1.24404	0.108779	4.43569	1.37953	4.1245	1.23843	3.83061	3.43253
1.17773	2.15736	1.83565	1.86171	2.14069	2.06236	3.28791	3.15157	1.41666	2.96247	0.83482	4.75329	4.78004	6.29215	3.53526	5.31713	3.81479	3.80918	3.42478	2.91764	7.04507	0.260886	3.07051	1.98728	6.10963	6.04621	3.0463	0.87551	2.78571	0.891631	0.446312	3.09735	0.331511		0.350914	1.59378	1.63584	1.86618	1.35473	1.92727	1.65103	0.692783	1.24309	0.108609	4.4351	1.37747	4.12223	1.23723	3.8267	3.43071
1.17969	2.15794	1.83623	1.86231	2.14181	2.06293	3.28697	3.15188	1.41557	2.96208	0.834362	4.75392	4.77945	6.29079	3.53448	5.31552	3.8156	3.80923	3.42462	2.91789	7.04571	0.259108	3.06898	1.98637	6.10938	6.04607	3.04613	0.875684	2.78666	0.891461	0.446312	3.09718	0.331506		0.349505	1.59351	1.63644	1.8653	1.35449	1.92648	1.6503	0.692727	1.24213	0.108439	4.43452	1.37541	4.11996	1.23604	3.82279	3.4289
1.18164	2.15854	1.83682	1.8629	2.14292	2.06351	3.28601	3.15223	1.41448	2.96169	0.833906	4.75456	4.77887	6.28942	3.5337	5.31392	3.81639	3.80929	3.42446	2.91816	7.04632	0.257343	3.06745	1.98547	6.10912	6.04593	3.04596	0.875858	2.78761	0.891291	0.446312	3.09701	0.3315		0.348093	1.59324	1.63703	1.86441	1.35426	1.92567	1.64957	0.692664	1.24118	0.108269	4.43392	1.37335	4.11769	1.23486	3.81887	3.42708
1.18359	2.15913	1.83742	1.86349	2.14405	2.06412	3.28504	3.1526	1.41338	2.96129	0.833451	4.7552	4.77828	6.28807	3.53291	5.31235	3.81718	3.80935	3.42431	2.91846	7.04689	0.255586	3.06592	1.98458	6.10886	6.04579	3.04579	0.876032	2.78857	0.891121	0.446312	3.09685	0.331494		0.346681	1.59296	1.63763	1.86351	1.35403	1.92485	1.64885	0.692594	1.24022	0.108102	4.43332	1.37128	4.11543	1.23369	3.81495	3.42526
1.18555	2.15971	1.83803	1.86408	2.14518	2.06474	3.28406	3.15299	1.41229	2.9609	0.832995	4.75584	4.77769	6.28672	3.53212	5.31079	3.81797	3.80941	3.42417	2.91878	7.04744	0.253831	3.06438	1.98369	6.10861	6.04565	3.04562	0.876206	2.78953	0.890951	0.446312	3.09669	0.331488		0.345269	1.59269	1.63822	1.86262	1.35379	1.92405	1.64813	0.692517	1.23927	0.107942	4.43271	1.36922	4.11316	1.23252	3.81101	3.42344
1.1875	2.16028	1.83865	1.86466	2.14633	2.06538	3.28307	3.15338	1.4112	2.96052	0.83254	4.75648	4.7771	6.28538	3.53132	5.30926	3.81877	3.80947	3.42404	2.91911	7.04798	0.252074	3.06282	1.9828	6.10836	6.0455	3.04545	0.87638	2.79048	0.890781	0.44631	3.09653	0.331482		0.343857	1.59242	1.63882	1.86174	1.35356	1.92326	1.6474	0.692441	1.23832	0.107793	4.43208	1.36715	4.11091	1.23137	3.80705	3.4216
1.18945	2.16082	1.83929	1.86523	2.1475	2.06602	3.28205	3.15375	1.41011	2.96017	0.832085	4.75712	4.77651	6.28405	3.53053	5.30774	3.81957	3.80952	3.42391	2.91946	7.04852	0.25031	3.06126	1.98191	6.1081	6.04536	3.04528	0.876554	2.79144	0.890611	0.446301	3.09637	0.331476		0.342446	1.59218	1.63941	1.86085	1.35332	1.92249	1.64668	0.692373	1.23739	0.107656	4.43145	1.36507	4.10867	1.23022	3.80307	3.41977
1.19141	2.16134	1.83992	1.86579	2.14867	2.06665	3.28101	3.15411	1.40901	2.95982	0.831629	4.75776	4.77592	6.28272	3.52974	5.30622	3.82038	3.80958	3.42378	2.9198	7.04907	0.248539	3.05967	1.98102	6.10784	6.04522	3.04511	0.876728	2.79239	0.890441	0.446284	3.09621	0.331471		0.341036	1.59195	1.64001	1.85997	1.35309	1.92172	1.64596	0.692317	1.23647	0.107526	4.43081	1.36297	4.10645	1.22907	3.79908	3.41794
1.19336	2.16185	1.84056	1.86634	2.14985	2.06729	3.27994	3.15446	1.40792	2.9595	0.831174	4.75843	4.77533	6.28138	3.52897	5.30471	3.82119	3.80964	3.42366	2.92014	7.04963	0.246769	3.05805	1.98014	6.10759	6.04508	3.04495	0.876902	2.79335	0.890271	0.446256	3.09604	0.331466		0.339632	1.59174	1.6406	1.85909	1.35286	1.92095	1.64524	0.692269	1.23555	0.107398	4.43016	1.36086	4.10425	1.22793	3.79506	3.4161
1.19531	2.16236	1.8412	1.86688	2.15103	2.06792	3.27887	3.15481	1.40683	2.95917	0.830718	4.7591	4.77475	6.28003	3.52823	5.30319	3.82199	3.8097	3.42353	2.92048	7.0502	0.245009	3.05639	1.97927	6.10733	6.04494	3.04479	0.877075	2.79431	0.890101	0.446218	3.09588	0.331461		0.338232	1.59154	1.64119	1.8582	1.35262	1.92019	1.64451	0.692222	1.23464	0.10727	4.42949	1.35875	4.10205	1.22681	3.79104	3.41427
1.19727	2.16288	1.84184	1.86743	2.15219	2.06853	3.27779	3.15516	1.40573	2.95885	0.830263	4.75979	4.77416	6.27867	3.52751	5.30167	3.82279	3.80976	3.4234	2.92084	7.05079	0.243266	3.0547	1.97842	6.10708	6.0448	3.04463	0.877249	2.79526	0.889931	0.446175	3.09572	0.331457		0.336833	1.59135	1.64177	1.85731	1.35239	1.91942	1.64379	0.692172	1.23372	0.107143	4.42881	1.35664	4.09985	1.22569	3.78701	3.41242
1.19922	2.1634	1.84247	1.86798	2.15335	2.06914	3.27671	3.15551	1.40464	2.95851	0.829807	4.76047	4.77357	6.27731	3.52681	5.30014	3.82361	3.80981	3.42327	2.9212	7.05139	0.241544	3.05299	1.97757	6.10682	6.04465	3.04447	0.877423	2.79622	0.889761	0.44613	3.09556	0.331452		0.335429	1.59117	1.64234	1.8564	1.35215	1.91867	1.64307	0.692119	1.23278	0.107015	4.4281	1.35455	4.09763	1.22458	3.78297	3.41056
1.20117	2.16393	1.84311	1.86852	2.1545	2.06973	3.27563	3.15586	1.40355	2.95817	0.829352	4.76116	4.77298	6.27595	3.52615	5.29863	3.82446	3.80987	3.42315	2.92156	7.052	0.23984	3.05126	1.97672	6.10657	6.04451	3.0443	0.877597	2.79718	0.889591	0.446085	3.0954	0.331448		0.334019	1.59099	1.64291	1.85548	1.35191	1.91791	1.64235	0.692066	1.23184	0.106888	4.42737	1.35248	4.09539	1.22347	3.77892	3.40868
1.20312	2.16448	1.84375	1.86907	2.15565	2.07032	3.27455	3.1562	1.40245	2.95783	0.828897	4.76185	4.77239	6.27459	3.52552	5.29711	3.82533	3.80993	3.42302	2.92192	7.0526	0.238151	3.04953	1.97588	6.10631	6.04437	3.04413	0.877771	2.79813	0.889421	0.446039	3.09524	0.331444		0.332611	1.59082	1.64347	1.85455	1.35167	1.91717	1.64162	0.692013	1.23088	0.10676	4.42664	1.35041	4.09313	1.22235	3.77486	3.40679
1.20508	2.16505	1.84439	1.86962	2.15682	2.07089	3.27347	3.15655	1.40136	2.95749	0.828444	4.76253	4.7718	6.27323	3.52493	5.29559	3.82621	3.80999	3.42289	2.92227	7.05321	0.236475	3.04779	1.97503	6.10606	6.04423	3.04396	0.877945	2.79909	0.889254	0.445994	3.09508	0.331439		0.331209	1.59065	1.64402	1.85362	1.35142	1.91641	1.64089	0.691959	1.22993	0.106633	4.42588	1.34835	4.09087	1.22124	3.7708	3.40488
1.20703	2.16564	1.84502	1.87016	2.15799	2.07145	3.2724	3.1569	1.40027	2.95716	0.827999	4.76322	4.77121	6.27188	3.52436	5.29405	3.82709	3.81005	3.42276	2.92261	7.0538	0.234817	3.04603	1.97419	6.1058	6.04409	3.04379	0.878119	2.80005	0.889093	0.445948	3.09493	0.331435		0.329817	1.59048	1.64458	1.85269	1.35119	1.91566	1.64014	0.691906	1.22897	0.106505	4.42509	1.34629	4.08861	1.22012	3.76674	3.40295
1.20898	2.16623	1.84566	1.87071	2.15917	2.07201	3.27134	3.15725	1.39917	2.95684	0.827566	4.76391	4.77061	6.27054	3.52382	5.2925	3.82797	3.8101	3.42264	2.92295	7.05437	0.233177	3.04427	1.97335	6.10555	6.04395	3.04362	0.878292	2.801	0.888944	0.445902	3.09478	0.331429		0.32843	1.59031	1.64513	1.85175	1.35097	1.9149	1.63939	0.691853	1.22801	0.106377	4.42428	1.34423	4.08636	1.21902	3.76266	3.40102
1.21094	2.16683	1.8463	1.87126	2.16036	2.07256	3.27028	3.15759	1.39808	2.95652	0.827143	4.76459	4.77	6.26921	3.52326	5.29093	3.82886	3.81016	3.42251	2.9233	7.05493	0.231547	3.04249	1.9725	6.10529	6.04381	3.04345	0.878463	2.80196	0.888807	0.445857	3.09463	0.331423		0.327038	1.59014	1.64568	1.85082	1.35075	1.91414	1.63863	0.6918	1.22704	0.10625	4.42345	1.34217	4.0841	1.21791	3.75856	3.39909
1.21289	2.16742	1.84692	1.8718	2.16156	2.07311	3.26922	3.15794	1.39699	2.95621	0.82672	4.76528	4.76937	6.26789	3.5227	5.28935	3.82974	3.8102	3.42238	2.92366	7.05547	0.22992	3.04071	1.97166	6.10504	6.04368	3.04328	0.878623	2.80292	0.888677	0.445811	3.09448	0.331417		0.325636	1.58997	1.64624	1.84989	1.35054	1.9134	1.63786	0.691746	1.22607	0.106122	4.42262	1.3401	4.08185	1.21681	3.75442	3.39717
1.21484	2.16802	1.84753	1.87235	2.16278	2.07367	3.26816	3.15827	1.39589	2.95589	0.826287	4.76597	4.76874	6.26657	3.52214	5.28777	3.83062	3.81023	3.42225	2.92403	7.05599	0.22829	3.03893	1.97081	6.10478	6.04358	3.04311	0.878769	2.80387	0.888549	0.445766	3.09432	0.331412		0.324227	1.5898	1.64679	1.84896	1.35033	1.91267	1.6371	0.69169	1.22509	0.105995	4.42179	1.33804	4.07959	1.2157	3.75025	3.39527
1.2168	2.16861	1.84813	1.8729	2.16401	2.07422	3.26712	3.15859	1.3948	2.95557	0.825842	4.76665	4.7681	6.26525	3.52159	5.28622	3.8315	3.81024	3.42213	2.9244	7.05649	0.226649	3.03714	1.96997	6.10453	6.04349	3.04295	0.878901	2.80483	0.888422	0.44572	3.09417	0.331406		0.322815	1.58963	1.64734	1.84803	1.35012	1.91194	1.63633	0.691629	1.22411	0.105867	4.42095	1.33598	4.07732	1.2146	3.74607	3.39337
1.21875	2.16921	1.84869	1.87344	2.16525	2.07477	3.26609	3.15889	1.3937	2.95526	0.825389	4.76734	4.76746	6.26392	3.52107	5.28471	3.83239	3.81025	3.422	2.92479	7.05695	0.224991	3.03536	1.96912	6.10427	6.04342	3.04279	0.879034	2.8058	0.888294	0.445675	3.09401	0.331401		0.321403	1.58946	1.64789	1.8471	1.3499	1.91122	1.63557	0.691561	1.22314	0.10574	4.42012	1.33392	4.07506	1.21352	3.74188	3.3915
1.2207	2.1698	1.84923	1.87399	2.16649	2.07533	3.26506	3.15917	1.39256	2.95495	0.824934	4.76803	4.76683	6.26256	3.52056	5.28322	3.83327	3.81025	3.42187	2.92519	7.05738	0.223316	3.03357	1.96826	6.10402	6.04334	3.04264	0.879179	2.80678	0.888167	0.445629	3.09385	0.331396		0.319988	1.58929	1.64845	1.84616	1.34969	1.91049	1.6348	0.691493	1.22218	0.105612	4.41928	1.33186	4.0728	1.21245	3.73767	3.38965
1.22266	2.1704	1.84972	1.87453	2.16773	2.07589	3.26403	3.15943	1.39138	2.95464	0.824479	4.76871	4.7662	6.26119	3.52007	5.28176	3.83416	3.81025	3.42175	2.92559	7.05778	0.221626	3.03178	1.9674	6.10377	6.04327	3.0425	0.87934	2.80777	0.888039	0.445584	3.09369	0.331391		0.318566	1.58912	1.649	1.84523	1.34948	1.90977	1.63405	0.691431	1.22123	0.105485	4.41844	1.3298	4.07054	1.21141	3.73344	3.38781
1.22461	2.17099	1.85017	1.87508	2.16896	2.07646	3.263	3.15968	1.39014	2.95433	0.824026	4.7694	4.76559	6.25981	3.51958	5.28031	3.83505	3.81025	3.42164	2.926	7.05816	0.219922	3.03	1.96652	6.10353	6.0432	3.04237	0.879511	2.80877	0.887911	0.445538	3.09353	0.331387		0.317131	1.58895	1.64955	1.8443	1.34927	1.90905	1.6333	0.691375	1.22027	0.105357	4.41758	1.32773	4.06829	1.21039	3.72921	3.386
1.22656	2.17159	1.8506	1.87563	2.17018	2.07705	3.26195	3.15991	1.38888	2.954	0.823581	4.7701	4.76499	6.25841	3.51909	5.27886	3.83596	3.81025	3.42156	2.92641	7.05853	0.218201	3.02821	1.96563	6.10332	6.04313	3.04224	0.879684	2.80976	0.887784	0.445493	3.09337	0.331383		0.315684	1.58879	1.6501	1.84337	1.34905	1.90833	1.63257	0.691322	1.21931	0.10523	4.41672	1.32567	4.06602	1.20938	3.725	3.38421
1.22852	2.17218	1.85103	1.87617	2.17141	2.07764	3.2609	3.16015	1.38761	2.95368	0.823148	4.77081	4.7644	6.25701	3.51859	5.27741	3.83688	3.81025	3.42149	2.92683	7.05888	0.216461	3.02642	1.96474	6.10313	6.04306	3.04211	0.879858	2.81074	0.887656	0.445447	3.0932	0.33138		0.314229	1.58863	1.65066	1.84243	1.34884	1.9076	1.63185	0.691269	1.21836	0.105102	4.41587	1.32361	4.06375	1.20839	3.72081	3.38243
1.23047	2.17278	1.85146	1.87672	2.17262	2.07824	3.25983	3.16038	1.38638	2.95336	0.822728	4.77154	4.76381	6.25561	3.5181	5.27597	3.83781	3.81025	3.42145	2.92725	7.05924	0.214712	3.02461	1.96385	6.10296	6.04299	3.04199	0.880032	2.8117	0.887529	0.445401	3.09304	0.331377		0.312769	1.58848	1.65121	1.84147	1.34861	1.90688	1.63112	0.691216	1.2174	0.104975	4.41502	1.32155	4.06146	1.20742	3.71664	3.38068
1.23242	2.17337	1.85188	1.87727	2.17382	2.07883	3.25876	3.16061	1.38522	2.95305	0.822315	4.77227	4.76322	6.2542	3.51762	5.27454	3.83874	3.81024	3.4214	2.92769	7.05959	0.212959	3.0228	1.96296	6.10279	6.04292	3.04186	0.880206	2.81266	0.887401	0.445356	3.09288	0.331373		0.311301	1.58834	1.65176	1.8405	1.34838	1.90615	1.6304	0.691162	1.21644	0.104847	4.41419	1.31949	4.05917	1.20648	3.71248	3.37892
1.23438	2.17397	1.85232	1.87781	2.17501	2.07943	3.25768	3.16084	1.38419	2.95277	0.821905	4.773	4.76264	6.2528	3.51714	5.27311	3.83967	3.81023	3.42136	2.92816	7.05996	0.211205	3.021	1.96207	6.10262	6.04285	3.04173	0.88038	2.81362	0.887274	0.44531	3.09274	0.331369		0.309821	1.58821	1.65231	1.8395	1.34814	1.9054	1.62968	0.691109	1.21549	0.10472	4.41335	1.31743	4.05688	1.20556	3.70831	3.37716
1.23633	2.17456	1.85277	1.87836	2.17619	2.08002	3.2566	3.16107	1.38331	2.95251	0.821495	4.77374	4.76208	6.2514	3.51667	5.27168	3.8406	3.8102	3.42132	2.92865	7.06034	0.209452	3.0192	1.96118	6.10245	6.04278	3.04161	0.880553	2.81458	0.887146	0.445265	3.09259	0.331365		0.308329	1.58808	1.65287	1.8385	1.34788	1.90465	1.62896	0.691056	1.21453	0.104592	4.41254	1.31536	4.05458	1.20465	3.70414	3.3754
1.23828	2.17516	1.85324	1.87891	2.17737	2.08062	3.25552	3.1613	1.38252	2.95226	0.821085	4.77448	4.76153	6.25	3.51622	5.27025	3.84153	3.81016	3.42126	2.92914	7.06074	0.207698	3.01742	1.96029	6.10228	6.04271	3.04149	0.880727	2.81553	0.887019	0.445219	3.09246	0.33136		0.306832	1.58796	1.65342	1.83751	1.34763	1.9039	1.62823	0.691003	1.21358	0.104465	4.41174	1.3133	4.05227	1.20376	3.69997	3.37362
1.24023	2.17575	1.85371	1.87945	2.17855	2.08121	3.25444	3.16154	1.38176	2.95202	0.820675	4.77521	4.76099	6.24859	3.51578	5.26883	3.84247	3.8101	3.4212	2.92963	7.06115	0.20594	3.01563	1.9594	6.10211	6.04264	3.04137	0.880901	2.81649	0.886891	0.445174	3.09232	0.331356		0.305339	1.58784	1.65397	1.83653	1.34737	1.90316	1.62751	0.69095	1.21262	0.104337	4.41097	1.31124	4.04996	1.20286	3.69583	3.37185
1.24219	2.17635	1.85419	1.88	2.17972	2.08181	3.25336	3.16177	1.38096	2.95178	0.820265	4.77595	4.76046	6.24719	3.51534	5.26741	3.8434	3.81005	3.42112	2.9301	7.06156	0.204172	3.01384	1.95851	6.10194	6.04256	3.04126	0.881075	2.81744	0.886764	0.445128	3.09218	0.331352		0.303859	1.58773	1.65452	1.83554	1.34712	1.90243	1.62677	0.6909	1.21168	0.104209	4.41023	1.30918	4.04763	1.20197	3.69173	3.37008
1.24414	2.17693	1.85467	1.88055	2.1809	2.0824	3.25228	3.162	1.38007	2.95154	0.819852	4.77668	4.75995	6.24579	3.51491	5.26601	3.84432	3.80999	3.42103	2.93054	7.06196	0.202388	3.01204	1.95762	6.10177	6.04249	3.04116	0.881249	2.8184	0.886636	0.445083	3.09204	0.331349		0.302388	1.58764	1.65508	1.83456	1.34686	1.90173	1.62603	0.690859	1.21076	0.104082	4.40952	1.30712	4.04529	1.20108	3.68766	3.36832
1.24609	2.1775	1.85515	1.88109	2.18206	2.083	3.25119	3.16223	1.37908	2.95129	0.819432	4.77742	4.75945	6.24438	3.51449	5.26462	3.84522	3.80992	3.42092	2.93096	7.06234	0.200589	3.01024	1.95673	6.1016	6.04242	3.04105	0.881423	2.81934	0.886509	0.445037	3.09189	0.331346		0.300917	1.58755	1.65563	1.83358	1.34661	1.90105	1.62528	0.690833	1.20985	0.103954	4.40882	1.30506	4.04297	1.2002	3.6836	3.36657
1.24805	2.17805	1.85563	1.88164	2.18322	2.08359	3.25008	3.16246	1.37801	2.95103	0.818999	4.77815	4.75895	6.24298	3.51409	5.26324	3.84612	3.80984	3.42079	2.93138	7.06271	0.19879	3.00845	1.95584	6.10143	6.04235	3.04095	0.881601	2.82028	0.886381	0.444992	3.09173	0.331345		0.299437	1.58747	1.65618	1.8326	1.34635	1.90038	1.62451	0.690821	1.20897	0.103827	4.40813	1.30299	4.04065	1.19933	3.67956	3.36481
1.25	2.17859	1.8561	1.88219	2.18437	2.08419	3.24897	3.1627	1.37687	2.95075	0.818554	4.77888	4.75846	6.24158	3.51369	5.26188	3.84702	3.80972	3.42065	2.93179	7.06306	0.197005	3.00666	1.95495	6.10126	6.04228	3.04084	0.881788	2.8212	0.886254	0.444946	3.09157	0.331343		0.297947	1.58738	1.65674	1.83162	1.3461	1.89974	1.62375	0.690817	1.20807	0.103699	4.40744	1.30094	4.03833	1.19847	3.67551	3.36306
1.25195	2.17911	1.85658	1.88273	2.18552	2.08478	3.24784	3.16295	1.37571	2.95045	0.818102	4.77959	4.75797	6.24019	3.5133	5.26053	3.84793	3.80957	3.42049	2.9322	7.06341	0.195237	3.00488	1.95407	6.10109	6.04221	3.04073	0.881991	2.82211	0.886126	0.4449	3.09141	0.331341		0.296457	1.5873	1.65729	1.83064	1.34584	1.89913	1.62298	0.690817	1.20717	0.103572	4.40675	1.2989	4.03603	1.19761	3.67146	3.36131
1.25391	2.17962	1.85706	1.88328	2.18669	2.08538	3.24671	3.16321	1.37453	2.95014	0.817647	4.78029	4.75749	6.23881	3.51291	5.25919	3.84885	3.8094	3.42032	2.93261	7.06375	0.19348	3.00309	1.95321	6.10092	6.04214	3.04063	0.88221	2.82302	0.885999	0.444855	3.09125	0.33134		0.294978	1.58721	1.65784	1.82966	1.34559	1.89853	1.62222	0.690817	1.20626	0.103444	4.40607	1.29688	4.03371	1.19676	3.66739	3.35955
1.25586	2.18013	1.85754	1.88383	2.18787	2.08597	3.24557	3.16348	1.37336	2.94982	0.817194	4.78099	4.75703	6.23744	3.51251	5.25784	3.84978	3.80922	3.42015	2.93302	7.06408	0.191726	3.00129	1.95238	6.10075	6.04207	3.04052	0.882438	2.82393	0.885871	0.444809	3.09109	0.331338		0.29351	1.58713	1.65839	1.82869	1.34533	1.89793	1.62145	0.690817	1.20535	0.103317	4.40538	1.29489	4.0314	1.1959	3.66334	3.3578
1.25781	2.18065	1.85802	1.88437	2.18904	2.08657	3.24442	3.16377	1.37219	2.94949	0.816749	4.7817	4.75658	6.23608	3.51212	5.25651	3.85071	3.80901	3.41998	2.93344	7.06441	0.189972	2.99949	1.95157	6.10059	6.042	3.04041	0.882669	2.82483	0.885744	0.444764	3.09093	0.331336		0.292049	1.58704	1.65895	1.82774	1.34508	1.89734	1.62069	0.690817	1.20445	0.103189	4.40469	1.29294	4.02908	1.19506	3.6593	3.35607
1.25977	2.18119	1.8585	1.88491	2.19022	2.08718	3.24325	3.16406	1.37105	2.94916	0.816313	4.78243	4.75613	6.23473	3.51173	5.25518	3.85164	3.80878	3.41981	2.93386	7.06474	0.188219	2.99767	1.95077	6.10044	6.04193	3.04031	0.882901	2.82572	0.885616	0.444718	3.09077	0.331335		0.290591	1.58696	1.6595	1.82681	1.34484	1.89674	1.61992	0.690817	1.20355	0.103062	4.40401	1.29101	4.02676	1.19422	3.65527	3.35435
1.26172	2.18174	1.85899	1.88543	2.1914	2.08779	3.24208	3.16435	1.36994	2.94882	0.815883	4.78316	4.75569	6.23339	3.51133	5.25387	3.85257	3.80852	3.41964	2.93429	7.06505	0.186465	2.99584	1.94996	6.1003	6.04186	3.0402	0.883133	2.8266	0.885488	0.444673	3.09062	0.331333		0.289131	1.58687	1.66005	1.82589	1.3446	1.89615	1.61916	0.690817	1.20266	0.102934	4.40332	1.28911	4.02443	1.1934	3.65123	3.35264
1.26367	2.18231	1.85948	1.88594	2.19257	2.08842	3.24092	3.16464	1.36885	2.94848	0.815447	4.78389	4.75524	6.23204	3.51093	5.25258	3.85352	3.80824	3.41947	2.93472	7.06535	0.184712	2.99401	1.94916	6.10017	6.04179	3.04011	0.883365	2.82746	0.885361	0.444627	3.09046	0.331331		0.287663	1.58679	1.6606	1.82497	1.34438	1.89557	1.61839	0.690817	1.20178	0.102807	4.40263	1.28727	4.02212	1.19256	3.64719	3.35093
1.26562	2.1829	1.85998	1.88644	2.19375	2.08906	3.23976	3.16493	1.36777	2.94813	0.815002	4.78463	4.75479	6.23066	3.51051	5.25131	3.85447	3.80796	3.4193	2.93518	7.06564	0.182958	2.99218	1.94833	6.10003	6.04171	3.04002	0.883597	2.82833	0.885233	0.444582	3.09031	0.331329		0.286183	1.58671	1.66116	1.82404	1.34416	1.89499	1.61763	0.690817	1.20091	0.102679	4.40195	1.28547	4.01983	1.19173	3.64313	3.34921
1.26758	2.18349	1.86049	1.88695	2.19493	2.08969	3.23863	3.16522	1.36673	2.94778	0.814552	4.78536	4.75431	6.22921	3.51008	5.25005	3.85544	3.80767	3.41913	2.93566	7.06593	0.181209	2.99035	1.9475	6.09988	6.04164	3.03995	0.883829	2.82919	0.885106	0.444536	3.09015	0.331326		0.28469	1.58665	1.66171	1.82308	1.34395	1.89443	1.61686	0.690817	1.20005	0.102552	4.40126	1.28371	4.01756	1.19089	3.63908	3.34752
1.26953	2.18408	1.86099	1.88745	2.19611	2.09033	3.23749	3.16551	1.3657	2.94742	0.814108	4.78609	4.75381	6.22768	3.50964	5.2488	3.85642	3.80737	3.41896	2.93618	7.06622	0.17947	2.98849	1.94666	6.09972	6.04158	3.03988	0.884061	2.83005	0.884978	0.444491	3.08999	0.331321		0.28319	1.5866	1.66226	1.8221	1.34374	1.89387	1.6161	0.690817	1.19919	0.102424	4.40057	1.28197	4.01532	1.19006	3.63503	3.34587
1.27148	2.18468	1.86148	1.88795	2.19728	2.09097	3.23637	3.16579	1.3647	2.94707	0.813675	4.78681	4.75328	6.22609	3.5092	5.24754	3.8574	3.80707	3.41879	2.93671	7.0665	0.177748	2.98663	1.94581	6.09954	6.04152	3.03982	0.884296	2.83089	0.884851	0.444445	3.08983	0.331315		0.281687	1.58655	1.66281	1.82112	1.34353	1.89332	1.61533	0.690817	1.19834	0.102297	4.39989	1.28024	4.01309	1.18924	3.63098	3.34426
1.27344	2.18527	1.86197	1.88845	2.19846	2.09159	3.23524	3.16605	1.36369	2.94674	0.813255	4.78753	4.75275	6.22444	3.50876	5.24628	3.85838	3.80674	3.41862	2.93725	7.06677	0.176044	2.98475	1.94497	6.09935	6.04149	3.03976	0.884541	2.83172	0.884723	0.4444	3.08967	0.331308		0.280184	1.58651	1.66337	1.82014	1.34331	1.89277	1.61457	0.690817	1.1975	0.102172	4.3992	1.2785	4.01087	1.18843	3.62692	3.34267
1.27539	2.18586	1.86245	1.88894	2.19964	2.09221	3.23414	3.16628	1.36269	2.94642	0.812842	4.78826	4.75221	6.22275	3.50832	5.24502	3.85936	3.80637	3.41846	2.93779	7.06702	0.17435	2.98287	1.94412	6.09915	6.04147	3.03969	0.884802	2.83254	0.884596	0.444354	3.0895	0.3313		0.278681	1.58647	1.66392	1.81916	1.3431	1.89223	1.6138	0.690817	1.19667	0.102054	4.39851	1.27675	4.00865	1.18764	3.62286	3.3411
1.27734	2.18643	1.86293	1.88941	2.20081	2.09281	3.23306	3.16648	1.36169	2.94612	0.812435	4.78899	4.75167	6.22102	3.50788	5.24374	3.86035	3.80598	3.41831	2.93832	7.06725	0.17266	2.98099	1.94328	6.09894	6.04147	3.03963	0.885079	2.83336	0.884469	0.444308	3.08933	0.331292		0.277178	1.58644	1.66447	1.81817	1.34289	1.8917	1.61303	0.690817	1.19583	0.101948	4.39783	1.275	4.00643	1.18685	3.61878	3.33953
1.2793	2.18699	1.86341	1.88988	2.20198	2.09342	3.23201	3.16667	1.36069	2.94585	0.812035	4.78973	4.75113	6.21926	3.50744	5.24245	3.86133	3.80558	3.41818	2.93882	7.06744	0.170966	2.97912	1.94244	6.09873	6.04147	3.03957	0.885366	2.83418	0.884344	0.444263	3.08916	0.331283		0.275676	1.58642	1.66501	1.81716	1.34268	1.89118	1.61226	0.690817	1.195	0.101853	4.39714	1.27323	4.00421	1.18607	3.61471	3.33795
1.28125	2.18755	1.86389	1.89034	2.20313	2.09402	3.23097	3.16684	1.35969	2.94557	0.811645	4.79047	4.75059	6.21748	3.50699	5.24115	3.86231	3.80518	3.41805	2.93928	7.06762	0.169262	2.97725	1.9416	6.09853	6.04147	3.03951	0.885658	2.835	0.884226	0.444217	3.08898	0.331273		0.274175	1.58641	1.66554	1.81614	1.34246	1.89066	1.61147	0.690817	1.19416	0.101766	4.39645	1.27145	4.002	1.18531	3.61066	3.33636
1.2832	2.1881	1.86437	1.89079	2.20427	2.09465	3.22994	3.16701	1.35868	2.94529	0.81126	4.7912	4.75005	6.21568	3.50655	5.23985	3.86329	3.80477	3.41792	2.93972	7.06778	0.16754	2.9754	1.94078	6.09834	6.04147	3.03946	0.885958	2.83582	0.88412	0.444172	3.08881	0.331263		0.27268	1.5864	1.66606	1.81511	1.34225	1.89015	1.61069	0.690817	1.1933	0.10168	4.39577	1.26968	3.99978	1.18454	3.60664	3.33476
1.28516	2.18865	1.86484	1.89125	2.2054	2.0953	3.22891	3.16719	1.35769	2.945	0.81087	4.79194	4.74949	6.21386	3.50611	5.23855	3.86427	3.80436	3.41779	2.94014	7.06794	0.165801	2.97354	1.93999	6.09816	6.04147	3.03942	0.886263	2.83664	0.884025	0.444126	3.08863	0.331252		0.27119	1.5864	1.66658	1.81408	1.34204	1.88964	1.6099	0.690817	1.19245	0.101598	4.39508	1.26793	3.99756	1.18378	3.60266	3.33317
1.28711	2.18919	1.86532	1.89171	2.20653	2.09597	3.22788	3.16737	1.35671	2.94471	0.81047	4.79269	4.74893	6.21202	3.50567	5.23723	3.86525	3.80396	3.41766	2.94054	7.0681	0.164051	2.97167	1.93921	6.09799	6.04147	3.03937	0.886569	2.83746	0.883937	0.444081	3.08846	0.331242		0.269702	1.5864	1.66709	1.81305	1.34183	1.88913	1.60913	0.690817	1.19159	0.101523	4.39439	1.26621	3.99533	1.18301	3.5987	3.33158
1.28906	2.18972	1.8658	1.89216	2.20766	2.09664	3.22685	3.16756	1.35575	2.94443	0.810066	4.79345	4.74835	6.21017	3.50524	5.23591	3.86622	3.80355	3.41754	2.94093	7.06826	0.162298	2.96981	1.93845	6.09782	6.04147	3.03933	0.886872	2.83828	0.883852	0.444035	3.08828	0.331231		0.268217	1.5864	1.6676	1.81201	1.34161	1.88862	1.60837	0.690817	1.19076	0.101459	4.39371	1.26453	3.99308	1.18223	3.59477	3.32999
1.29102	2.19022	1.86628	1.89262	2.20878	2.09732	3.22582	3.16777	1.35482	2.94418	0.809667	4.79422	4.74777	6.20831	3.50483	5.23461	3.86717	3.80315	3.41742	2.9413	7.06841	0.160545	2.96793	1.93771	6.09767	6.04147	3.03929	0.887179	2.83909	0.883767	0.44399	3.08811	0.331221		0.266739	1.5864	1.66811	1.81096	1.3414	1.88811	1.60763	0.690817	1.18995	0.101407	4.39302	1.26287	3.99081	1.18145	3.59085	3.32841
1.29297	2.19071	1.86675	1.89307	2.20991	2.098	3.22478	3.16802	1.3539	2.94393	0.809279	4.795	4.74718	6.20644	3.50442	5.23335	3.8681	3.80274	3.4173	2.94167	7.06856	0.158792	2.96605	1.93698	6.09753	6.04147	3.03924	0.887498	2.83989	0.883682	0.443944	3.08794	0.33121		0.265271	1.58641	1.66862	1.80989	1.34119	1.8876	1.6069	0.690817	1.18916	0.101362	4.39233	1.26123	3.98854	1.18065	3.58693	3.32686
1.29492	2.1912	1.86721	1.89353	2.21104	2.09868	3.22372	3.16829	1.35299	2.94369	0.808902	4.79579	4.74659	6.20456	3.50403	5.23211	3.86901	3.80233	3.4172	2.94203	7.06869	0.157042	2.96416	1.93625	6.0974	6.04147	3.0392	0.887832	2.84067	0.8836	0.443898	3.08777	0.331199		0.263811	1.58642	1.66913	1.80881	1.34097	1.88709	1.60617	0.690817	1.18838	0.101319	4.39165	1.25961	3.98629	1.17984	3.583	3.32533
1.29688	2.19168	1.86767	1.89399	2.21217	2.09936	3.22265	3.16858	1.35207	2.94345	0.808524	4.79657	4.74599	6.20268	3.50363	5.2309	3.86991	3.80191	3.4171	2.94238	7.0688	0.155303	2.96226	1.93551	6.09728	6.04147	3.03916	0.888177	2.84145	0.883527	0.443853	3.0876	0.331188		0.262353	1.58644	1.66964	1.80773	1.34075	1.88658	1.60545	0.690817	1.18758	0.101276	4.39096	1.258	3.98408	1.17904	3.57905	3.32381
1.29883	2.19217	1.86813	1.89445	2.2133	2.10004	3.22158	3.16887	1.35114	2.9432	0.808137	4.79734	4.74539	6.2008	3.50324	5.22969	3.87079	3.80148	3.41701	2.94271	7.0689	0.153582	2.96036	1.93478	6.09718	6.04147	3.03911	0.888528	2.84222	0.883473	0.443807	3.08743	0.331176		0.260896	1.58648	1.67015	1.80666	1.34052	1.88607	1.60473	0.690817	1.18677	0.101234	4.39027	1.25643	3.9819	1.17823	3.5751	3.32231
1.30078	2.19267	1.86858	1.89493	2.21442	2.10072	3.22049	3.16916	1.35019	2.94294	0.807737	4.7981	4.74478	6.19893	3.50285	5.2285	3.87168	3.80103	3.41692	2.94302	7.06899	0.151877	2.95847	1.93405	6.09709	6.04147	3.03906	0.888889	2.843	0.883442	0.443762	3.08726	0.331165		0.259438	1.58654	1.67066	1.80559	1.34027	1.88556	1.604	0.690817	1.18595	0.101191	4.38959	1.25489	3.97975	1.17742	3.57112	3.32084
1.30273	2.19318	1.86901	1.89542	2.21554	2.1014	3.2194	3.16945	1.34921	2.94267	0.80733	4.79885	4.74418	6.19706	3.50246	5.22732	3.87257	3.80057	3.41684	2.94331	7.06908	0.150179	2.95658	1.93332	6.097	6.04147	3.039	0.889266	2.84377	0.88343	0.443716	3.08709	0.331154		0.257981	1.58661	1.67117	1.80452	1.34002	1.88505	1.60328	0.690817	1.18513	0.101149	4.3889	1.25338	3.97758	1.17661	3.56714	3.31939
1.30469	2.19369	1.86944	1.89592	2.21664	2.10208	3.2183	3.16973	1.34823	2.9424	0.806921	4.79959	4.74359	6.19521	3.50207	5.22616	3.87347	3.8001	3.41676	2.9436	7.06916	0.148475	2.95468	1.93259	6.09692	6.04147	3.03892	0.889659	2.84454	0.883427	0.443671	3.08691	0.331143		0.256526	1.58668	1.67168	1.80345	1.33976	1.88454	1.60256	0.690821	1.18431	0.101106	4.3882	1.25188	3.97538	1.17581	3.56315	3.31795
1.30664	2.19419	1.86987	1.89642	2.21773	2.10276	3.21718	3.17001	1.34728	2.94213	0.806511	4.80032	4.74301	6.19338	3.50167	5.22501	3.87438	3.79964	3.4167	2.94389	7.06923	0.146753	2.95278	1.93186	6.09683	6.04147	3.03884	0.890065	2.84532	0.883427	0.443625	3.08674	0.331132		0.255076	1.58677	1.67219	1.80238	1.33951	1.88403	1.60183	0.690833	1.18348	0.101064	4.38749	1.2504	3.97316	1.175	3.55915	3.31654
1.30859	2.19468	1.87029	1.89692	2.21881	2.10344	3.21606	3.17027	1.34635	2.94188	0.806101	4.80106	4.74245	6.19155	3.50128	5.22387	3.8753	3.79918	3.41666	2.9442	7.06929	0.145014	2.95087	1.93113	6.09674	6.04147	3.03876	0.890483	2.84609	0.88343	0.44358	3.08657	0.331121		0.253631	1.58685	1.67269	1.80131	1.33925	1.88352	1.60111	0.690859	1.18264	0.101021	4.38676	1.24893	3.97092	1.1742	3.55513	3.31514
1.31055	2.19515	1.87072	1.89742	2.21989	2.10412	3.21493	3.17051	1.34543	2.94165	0.805691	4.8018	4.74188	6.18973	3.50091	5.22274	3.87624	3.79871	3.41663	2.9445	7.06936	0.143264	2.94897	1.9304	6.09663	6.04147	3.03867	0.890918	2.84687	0.883439	0.443534	3.08641	0.33111		0.252186	1.58694	1.67319	1.80023	1.339	1.88301	1.6004	0.6909	1.18178	0.100979	4.38603	1.24747	3.96868	1.17341	3.5511	3.31374
1.3125	2.19562	1.87114	1.89792	2.22098	2.1048	3.21381	3.17074	1.34452	2.94144	0.805281	4.80255	4.74131	6.1879	3.50054	5.22161	3.87718	3.79825	3.41662	2.9448	7.06944	0.141511	2.94709	1.92968	6.09651	6.04147	3.03859	0.891368	2.84764	0.883461	0.443489	3.08624	0.331099		0.250736	1.58702	1.67368	1.79915	1.33874	1.88251	1.5997	0.69095	1.18092	0.100936	4.38529	1.24602	3.96643	1.17263	3.54705	3.31234
1.31445	2.19607	1.87157	1.89842	2.22207	2.10548	3.2127	3.17096	1.34361	2.94124	0.804874	4.80331	4.74074	6.18607	3.50019	5.22048	3.87812	3.79779	3.41662	2.94508	7.06953	0.139759	2.94523	1.92897	6.09639	6.04147	3.0385	0.891829	2.8484	0.883493	0.443443	3.08608	0.331089		0.249281	1.58712	1.67416	1.79807	1.33849	1.882	1.59902	0.691003	1.18005	0.100894	4.38456	1.24459	3.96418	1.17185	3.54299	3.31093
1.31641	2.19652	1.87199	1.89892	2.22317	2.10617	3.2116	3.17117	1.34272	2.94104	0.804475	4.80408	4.74015	6.18421	3.49984	5.21935	3.87906	3.79732	3.41662	2.94535	7.06963	0.138019	2.94338	1.92828	6.09627	6.04147	3.03842	0.892296	2.84915	0.883533	0.443397	3.08592	0.331077		0.247824	1.58724	1.67462	1.79699	1.33823	1.88151	1.59836	0.691056	1.17919	0.100851	4.38382	1.24317	3.96193	1.17108	3.53892	3.3095
1.31836	2.19696	1.87242	1.89941	2.22429	2.10685	3.21051	3.17139	1.34186	2.94085	0.804088	4.80487	4.73955	6.18233	3.49949	5.21821	3.88002	3.79686	3.41662	2.94561	7.06973	0.136321	2.94152	1.92759	6.09617	6.04147	3.03833	0.892773	2.84988	0.883576	0.443352	3.08576	0.331065		0.246367	1.58738	1.67507	1.79593	1.33798	1.88103	1.59771	0.691109	1.17832	0.100809	4.38309	1.24175	3.95968	1.17031	3.53484	3.30806
1.32031	2.1974	1.87284	1.89989	2.22541	2.10753	3.20943	3.17162	1.34102	2.94068	0.803713	4.80566	4.73892	6.18045	3.49912	5.21706	3.881	3.79639	3.41662	2.94587	7.06984	0.134707	2.93966	1.9269	6.09608	6.04147	3.03825	0.89327	2.8506	0.883618	0.443306	3.08561	0.331052		0.244909	1.58753	1.6755	1.79487	1.33774	1.88054	1.59707	0.691162	1.17746	0.100766	4.38235	1.24035	3.95743	1.16955	3.53074	3.30663
1.32227	2.19785	1.87327	1.90036	2.22654	2.10821	3.20837	3.17185	1.34019	2.94051	0.803346	4.80647	4.73829	6.17856	3.49876	5.2159	3.88199	3.79593	3.41662	2.94612	7.06995	0.133197	2.93779	1.92621	6.09601	6.04147	3.03816	0.893791	2.8513	0.883661	0.443261	3.08546	0.331037		0.243451	1.5877	1.67594	1.79382	1.3375	1.88006	1.59644	0.691216	1.17659	0.100724	4.38162	1.23895	3.95517	1.16879	3.52663	3.30522
1.32422	2.19829	1.87369	1.90081	2.22768	2.10889	3.20734	3.17209	1.33937	2.94034	0.802981	4.80729	4.73763	6.17664	3.49839	5.21473	3.88299	3.79547	3.41662	2.94637	7.07008	0.131771	2.9359	1.92551	6.09595	6.04146	3.03808	0.894338	2.85199	0.883703	0.443215	3.08532	0.331022		0.241991	1.58788	1.67638	1.79276	1.33726	1.87959	1.5958	0.691269	1.17573	0.100681	4.38088	1.23755	3.95292	1.16804	3.5225	3.30382
1.32617	2.19874	1.87412	1.90127	2.22882	2.10957	3.20631	3.17232	1.33855	2.94019	0.802617	4.80812	4.73697	6.1747	3.49803	5.21355	3.88398	3.795	3.41662	2.94661	7.0702	0.130391	2.934	1.92481	6.0959	6.04145	3.03799	0.894904	2.85264	0.883749	0.44317	3.08518	0.331006		0.240523	1.58807	1.67682	1.79169	1.33702	1.87915	1.59518	0.691322	1.17488	0.100639	4.38014	1.23615	3.95067	1.1673	3.51836	3.30246
1.32812	2.19919	1.87454	1.90173	2.22996	2.11025	3.20531	3.17255	1.33773	2.94003	0.802252	4.80896	4.73629	6.17274	3.49766	5.21236	3.88497	3.79454	3.41662	2.94684	7.07033	0.129033	2.9321	1.92412	6.09586	6.04141	3.03791	0.895481	2.85325	0.883801	0.443124	3.08503	0.330989		0.239043	1.58828	1.67724	1.7906	1.33675	1.87872	1.59457	0.691375	1.17403	0.100596	4.37939	1.23474	3.94841	1.16658	3.5142	3.30111
1.33008	2.19963	1.87497	1.90218	2.2311	2.11093	3.20432	3.17278	1.33691	2.93988	0.801888	4.80979	4.7356	6.17076	3.49728	5.21115	3.88596	3.79408	3.41662	2.94705	7.07044	0.127694	2.93019	1.92343	6.09583	6.04136	3.03782	0.89606	2.85381	0.883864	0.443079	3.08488	0.330971		0.23755	1.58849	1.67764	1.7895	1.33647	1.87829	1.59399	0.691428	1.17321	0.100554	4.37863	1.23334	3.94616	1.16587	3.51005	3.2998
1.33203	2.20009	1.87539	1.90264	2.23223	2.11161	3.20333	3.17301	1.33609	2.93974	0.801523	4.81063	4.73492	6.16877	3.49689	5.20994	3.88697	3.79361	3.41662	2.94725	7.07053	0.126372	2.92828	1.92274	6.09581	6.04129	3.03774	0.896639	2.85433	0.88394	0.443033	3.08473	0.330952		0.23605	1.5887	1.67803	1.78838	1.33617	1.87787	1.59342	0.691481	1.17239	0.100511	4.37786	1.23193	3.94391	1.16517	3.50593	3.2985
1.33398	2.20056	1.87582	1.90309	2.23336	2.11229	3.20235	3.17325	1.33527	2.93962	0.801159	4.81146	4.73423	6.16676	3.4965	5.20872	3.88799	3.79315	3.41662	2.94741	7.07061	0.125061	2.92637	1.92203	6.0958	6.04122	3.03765	0.897219	2.85482	0.884022	0.442988	3.08458	0.330933		0.234548	1.58891	1.67841	1.78725	1.33587	1.87744	1.59287	0.691534	1.17159	0.100469	4.37708	1.23053	3.94165	1.16446	3.50182	3.29723
1.33594	2.20103	1.87624	1.90355	2.23449	2.11297	3.20137	3.17348	1.33445	2.93951	0.800794	4.81229	4.73354	6.16474	3.49611	5.20749	3.88901	3.79268	3.41662	2.94754	7.07066	0.123753	2.92448	1.92132	6.09579	6.04115	3.03757	0.897799	2.85529	0.884107	0.442942	3.08443	0.330914		0.233045	1.58912	1.6788	1.78613	1.33558	1.87702	1.59231	0.691584	1.1708	0.100426	4.37629	1.22914	3.9394	1.16374	3.49773	3.29597
1.33789	2.2015	1.87667	1.904	2.23561	2.11365	3.20039	3.17371	1.33364	2.93939	0.800427	4.81313	4.73286	6.16271	3.49571	5.20625	3.89003	3.79222	3.41662	2.94764	7.07069	0.122446	2.92261	1.92059	6.09579	6.04108	3.03748	0.898378	2.85573	0.884192	0.442896	3.08427	0.330894		0.231545	1.58934	1.67918	1.785	1.33528	1.87661	1.59176	0.691625	1.17	0.100384	4.37551	1.22776	3.93715	1.16301	3.49365	3.29474
1.33984	2.20198	1.87709	1.90446	2.23674	2.11433	3.19941	3.17392	1.33284	2.93927	0.800052	4.81396	4.73217	6.16066	3.49532	5.20502	3.89104	3.79176	3.41662	2.94771	7.07071	0.121139	2.92074	1.91986	6.09579	6.04101	3.0374	0.898959	2.85615	0.884277	0.442851	3.08411	0.330874		0.230052	1.58955	1.67955	1.78387	1.33498	1.87621	1.59121	0.691651	1.16919	0.100341	4.37472	1.22638	3.9349	1.16228	3.48956	3.29353
1.3418	2.20246	1.87752	1.90491	2.23787	2.11501	3.19843	3.17413	1.33207	2.93914	0.799665	4.81479	4.73148	6.1586	3.49493	5.2038	3.89202	3.79129	3.41662	2.94776	7.07071	0.119832	2.91889	1.91912	6.09579	6.04094	3.03731	0.899542	2.85656	0.884362	0.442805	3.08395	0.330854		0.228572	1.58976	1.67991	1.78274	1.33468	1.87582	1.59065	0.691663	1.16837	0.100299	4.37394	1.225	3.93264	1.16155	3.48545	3.29235
1.34375	2.20292	1.87794	1.90537	2.239	2.11569	3.19744	3.17431	1.33132	2.93901	0.799263	4.81563	4.73079	6.15652	3.49454	5.20259	3.893	3.79083	3.41662	2.94779	7.07071	0.118524	2.91706	1.9184	6.09579	6.04086	3.03723	0.900135	2.85697	0.884447	0.44276	3.08378	0.330834		0.227104	1.58996	1.68026	1.78161	1.33439	1.87546	1.5901	0.691667	1.16755	0.100256	4.37316	1.22362	3.93039	1.16082	3.48131	3.29119
1.3457	2.20337	1.87837	1.90582	2.24014	2.11637	3.19646	3.1745	1.33058	2.93889	0.798845	4.81648	4.7301	6.15444	3.49414	5.2014	3.89395	3.79036	3.41662	2.9478	7.07071	0.117217	2.91524	1.91767	6.0958	6.04079	3.03714	0.900743	2.85735	0.884532	0.442714	3.08362	0.330813		0.225644	1.59015	1.6806	1.78049	1.33409	1.87511	1.58955	0.691667	1.16673	0.100214	4.37237	1.22225	3.92814	1.1601	3.47715	3.29006
1.34766	2.20381	1.87881	1.90628	2.24129	2.11704	3.19548	3.17468	1.32985	2.93878	0.798413	4.81733	4.72938	6.15235	3.49375	5.20022	3.89488	3.78988	3.41662	2.94782	7.07071	0.11591	2.91343	1.91693	6.09581	6.04072	3.03705	0.901368	2.85772	0.884617	0.442669	3.08345	0.330793		0.224186	1.59033	1.68094	1.77936	1.33379	1.87477	1.589	0.691668	1.16591	0.100171	4.37159	1.22091	3.92588	1.15938	3.47296	3.28893
1.34961	2.20424	1.87926	1.90674	2.24246	2.11772	3.1945	3.17489	1.32912	2.93868	0.797971	4.81821	4.72866	6.15027	3.49336	5.19904	3.89579	3.78939	3.41662	2.94783	7.07071	0.114603	2.91163	1.91619	6.09583	6.04065	3.03696	0.902002	2.85807	0.884702	0.442623	3.08329	0.330773		0.222729	1.59051	1.68128	1.77823	1.33349	1.87443	1.58846	0.691671	1.16509	0.100129	4.3708	1.21959	3.92363	1.15865	3.46874	3.28782
1.35156	2.20467	1.87973	1.90719	2.24363	2.11838	3.19352	3.17512	1.3284	2.93858	0.797529	4.81909	4.72793	6.14818	3.49296	5.19788	3.89669	3.78888	3.41662	2.94783	7.07071	0.113296	2.90985	1.91544	6.09586	6.04058	3.03685	0.902639	2.85839	0.884787	0.442578	3.08313	0.330753		0.221277	1.59068	1.68162	1.77712	1.3332	1.87409	1.58793	0.691683	1.16427	0.100086	4.37002	1.2183	3.92136	1.15793	3.46451	3.2867
1.35352	2.20511	1.88019	1.90765	2.24481	2.11904	3.19254	3.17538	1.32767	2.93848	0.797096	4.81997	4.72719	6.14609	3.49256	5.19671	3.89757	3.78837	3.41661	2.94782	7.07071	0.111989	2.90806	1.91468	6.0959	6.04051	3.03673	0.903277	2.85868	0.884872	0.442532	3.08296	0.330732		0.219841	1.59085	1.68196	1.77601	1.3329	1.87376	1.58741	0.69171	1.16345	0.100044	4.36923	1.21705	3.91908	1.15721	3.46028	3.28559
1.35547	2.20556	1.88065	1.9081	2.24599	2.11969	3.19154	3.17566	1.32695	2.93837	0.796676	4.82085	4.72646	6.14399	3.49214	5.19556	3.89845	3.78784	3.41659	2.9478	7.07071	0.110682	2.90626	1.91393	6.09594	6.04044	3.03661	0.903914	2.85896	0.884954	0.442487	3.08279	0.330712		0.218429	1.59101	1.6823	1.77492	1.3326	1.87344	1.58689	0.691751	1.16263	0.100001	4.36845	1.21581	3.91677	1.15649	3.45606	3.28449
1.35742	2.206	1.88107	1.90856	2.24716	2.12034	3.19054	3.17594	1.32624	2.93825	0.796263	4.82173	4.72572	6.14187	3.49171	5.19443	3.89933	3.78732	3.41655	2.94778	7.07071	0.109375	2.90446	1.91318	6.09598	6.04037	3.03648	0.904552	2.85923	0.885032	0.442441	3.08262	0.330692		0.217042	1.59118	1.68263	1.77384	1.3323	1.87313	1.58638	0.6918	1.16181	0.0999585	4.36766	1.21457	3.91445	1.15578	3.45188	3.28341
1.35938	2.20642	1.88147	1.90901	2.24833	2.12098	3.18951	3.17623	1.32555	2.93813	0.795853	4.8226	4.72499	6.13974	3.49126	5.19332	3.9002	3.7868	3.41651	2.94777	7.07071	0.108072	2.90264	1.91244	6.09603	6.0403	3.03637	0.905189	2.85951	0.885106	0.442395	3.08245	0.330672		0.21567	1.59133	1.68295	1.77275	1.33201	1.87283	1.58587	0.691853	1.16099	0.099916	4.36689	1.21333	3.91211	1.15507	3.44772	3.28234
1.36133	2.20684	1.88185	1.90947	2.24948	2.12162	3.18845	3.17652	1.3249	2.93801	0.795443	4.82346	4.72425	6.13759	3.49078	5.19223	3.90107	3.78628	3.41647	2.94775	7.07071	0.106779	2.90083	1.91171	6.09607	6.04023	3.03626	0.905823	2.85978	0.885179	0.44235	3.08227	0.330651		0.214306	1.59149	1.68326	1.77164	1.33171	1.87253	1.58536	0.691906	1.16017	0.0998735	4.36613	1.2121	3.90978	1.15438	3.44359	3.28126
1.36328	2.20725	1.88222	1.90994	2.25062	2.12226	3.18739	3.17681	1.32425	2.9379	0.795033	4.82431	4.72351	6.13543	3.49028	5.19115	3.90194	3.78576	3.41643	2.94774	7.07071	0.105504	2.89902	1.91099	6.09612	6.04016	3.03617	0.906448	2.86005	0.885254	0.442304	3.0821	0.330631		0.21295	1.59166	1.68356	1.77053	1.33141	1.87224	1.58485	0.69196	1.15935	0.099831	4.36538	1.21087	3.90747	1.1537	3.43948	3.28016
1.36523	2.20768	1.88259	1.91042	2.25175	2.12292	3.18631	3.1771	1.32361	2.93779	0.794623	4.82514	4.72278	6.13326	3.48975	5.19009	3.90282	3.78524	3.41639	2.94772	7.07071	0.104246	2.89721	1.91028	6.09619	6.04008	3.03608	0.907056	2.86033	0.885327	0.442259	3.08193	0.33061		0.211606	1.59182	1.68386	1.76942	1.33112	1.87194	1.58435	0.692016	1.15854	0.0997885	4.36465	1.20965	3.90516	1.15301	3.43538	3.27904
1.36719	2.2081	1.88296	1.91091	2.25288	2.12358	3.18523	3.17737	1.32298	2.93769	0.794214	4.82598	4.72206	6.13107	3.48923	5.18904	3.9037	3.78471	3.41635	2.94769	7.07069	0.102998	2.8954	1.90956	6.09626	6.04001	3.03599	0.907649	2.8606	0.885391	0.442213	3.08175	0.330589		0.210275	1.59199	1.68415	1.76831	1.33083	1.87164	1.58387	0.692081	1.15773	0.099746	4.36391	1.20843	3.90285	1.15231	3.43128	3.27791
1.36914	2.20851	1.88334	1.9114	2.25401	2.12424	3.18416	3.17763	1.32234	2.9376	0.793807	4.82681	4.72135	6.12886	3.48871	5.18798	3.90457	3.78419	3.4163	2.94766	7.07066	0.101755	2.89359	1.90885	6.09635	6.03994	3.03591	0.908232	2.86087	0.885446	0.442168	3.08157	0.330568		0.208952	1.59216	1.68445	1.76722	1.33054	1.87134	1.5834	0.692161	1.15693	0.0997035	4.36317	1.20722	3.90054	1.15161	3.42719	3.27676
1.37109	2.20892	1.88371	1.91191	2.25514	2.12492	3.18309	3.17788	1.32171	2.93751	0.793407	4.82765	4.72065	6.12662	3.4882	5.18693	3.90543	3.78367	3.41626	2.94761	7.07061	0.100511	2.89177	1.90812	6.09644	6.03987	3.03584	0.908813	2.86115	0.885498	0.442122	3.0814	0.330547		0.207633	1.59233	1.68475	1.76614	1.33026	1.87105	1.58295	0.692255	1.15615	0.099661	4.36244	1.206	3.89821	1.15091	3.42309	3.27558
1.37305	2.20931	1.88408	1.91241	2.25626	2.12562	3.18203	3.17812	1.32109	2.93743	0.79302	4.82848	4.71996	6.12435	3.48772	5.18588	3.90628	3.78315	3.41622	2.94757	7.07055	0.0992673	2.88996	1.9074	6.09655	6.0398	3.03577	0.909392	2.86142	0.885555	0.442077	3.08122	0.330525		0.206323	1.5925	1.68505	1.76506	1.32998	1.87075	1.58252	0.692358	1.15537	0.0996185	4.3617	1.20476	3.89588	1.15022	3.41899	3.27439
1.375	2.2097	1.88445	1.91291	2.25739	2.12632	3.18099	3.17836	1.3205	2.93735	0.792645	4.82931	4.71927	6.12206	3.48726	5.18483	3.90711	3.78263	3.41618	2.94752	7.07049	0.0980204	2.88817	1.90669	6.09667	6.03973	3.03572	0.909972	2.86169	0.885619	0.442031	3.08105	0.330503		0.205025	1.59267	1.68534	1.76398	1.32969	1.87045	1.58209	0.692464	1.15459	0.099576	4.36097	1.20352	3.89354	1.14955	3.41489	3.27322
1.37695	2.21008	1.88482	1.91341	2.25851	2.12702	3.17996	3.17863	1.31993	2.93726	0.792278	4.83015	4.71858	6.11977	3.48681	5.1838	3.90795	3.78211	3.41613	2.94748	7.07043	0.0967655	2.88638	1.90601	6.09679	6.03966	3.03567	0.910552	2.86197	0.88569	0.441986	3.08089	0.33048		0.203739	1.59284	1.68564	1.7629	1.32939	1.87015	1.58166	0.692571	1.15382	0.0995334	4.36023	1.20228	3.89118	1.14889	3.41081	3.27208
1.37891	2.21046	1.8852	1.91391	2.25961	2.12773	3.17893	3.1789	1.31938	2.93716	0.791913	4.83098	4.7179	6.11746	3.48637	5.18278	3.90878	3.78158	3.41609	2.94743	7.07036	0.0954977	2.8846	1.90534	6.09692	6.03959	3.03563	0.911131	2.86224	0.885767	0.44194	3.08072	0.330458		0.202461	1.59301	1.68594	1.76182	1.32909	1.86986	1.58124	0.692677	1.15305	0.0994909	4.35948	1.20106	3.88881	1.14824	3.40671	3.27099
1.38086	2.21084	1.88557	1.91441	2.2607	2.12844	3.1779	3.17919	1.31883	2.93705	0.791549	4.83181	4.71721	6.11516	3.48591	5.18177	3.90962	3.78106	3.41605	2.94739	7.0703	0.094215	2.88281	1.90466	6.09705	6.03952	3.03559	0.911711	2.86251	0.88585	0.441894	3.08055	0.330436		0.201185	1.59318	1.68624	1.76074	1.3288	1.86957	1.58081	0.692783	1.15227	0.0994484	4.35872	1.19986	3.88645	1.1476	3.4026	3.26993
1.38281	2.21123	1.88594	1.91491	2.26178	2.12916	3.17687	3.17948	1.31829	2.93692	0.791185	4.83265	4.71654	6.11285	3.48545	5.18076	3.91045	3.78054	3.416	2.94734	7.07023	0.0929193	2.88104	1.90397	6.09717	6.03945	3.03556	0.912291	2.86279	0.885938	0.441849	3.08038	0.330414		0.19991	1.59335	1.68653	1.75966	1.32851	1.86929	1.58038	0.692889	1.1515	0.0994059	4.35795	1.19868	3.88407	1.14696	3.39844	3.26889
1.38477	2.21161	1.88631	1.91541	2.26286	2.12989	3.17584	3.17977	1.31774	2.93679	0.79082	4.83348	4.71588	6.11056	3.48497	5.17976	3.91128	3.78002	3.41595	2.94729	7.07017	0.0916156	2.87927	1.90325	6.0973	6.03938	3.03555	0.91287	2.86307	0.886033	0.441803	3.08022	0.330393		0.198634	1.59352	1.68683	1.75857	1.32824	1.86903	1.57994	0.692996	1.15072	0.0993634	4.35716	1.19751	3.88169	1.14633	3.39426	3.26786
1.38672	2.21199	1.88668	1.91591	2.26394	2.13061	3.17481	3.18006	1.31722	2.93664	0.790455	4.83432	4.71523	6.1083	3.48448	5.17876	3.91212	3.7795	3.41589	2.94723	7.07011	0.0903089	2.87752	1.90252	6.09742	6.03931	3.03557	0.91345	2.86337	0.886141	0.441758	3.08005	0.330372		0.197356	1.59369	1.68713	1.75747	1.32797	1.86877	1.57949	0.693102	1.14995	0.0993209	4.35638	1.19635	3.8793	1.14569	3.39006	3.26684
1.38867	2.21236	1.88706	1.91641	2.26502	2.13133	3.17378	3.18035	1.31672	2.93649	0.790088	4.83515	4.7146	6.10605	3.48399	5.17776	3.91295	3.77897	3.41581	2.94715	7.07004	0.0890018	2.87578	1.90179	6.09752	6.03923	3.03561	0.91403	2.86368	0.886264	0.441712	3.07989	0.330351		0.196071	1.59387	1.68743	1.75635	1.32771	1.86851	1.57903	0.693212	1.14917	0.0992784	4.3556	1.19518	3.8769	1.14505	3.38586	3.26584
1.39062	2.21272	1.88743	1.91692	2.26608	2.13205	3.17275	3.18064	1.31624	2.93635	0.789714	4.83598	4.71399	6.10383	3.4835	5.17675	3.91378	3.77845	3.41573	2.94704	7.06998	0.0876946	2.87403	1.90107	6.09762	6.03916	3.03568	0.914609	2.86399	0.886395	0.441667	3.07973	0.33033		0.194773	1.59405	1.68772	1.75523	1.32746	1.86825	1.57856	0.69333	1.1484	0.0992359	4.35481	1.19402	3.87449	1.14441	3.38166	3.26487
1.39258	2.21306	1.8878	1.91742	2.26714	2.13278	3.17173	3.18093	1.31578	2.93621	0.789326	4.83682	4.71339	6.10163	3.48301	5.17574	3.91462	3.77793	3.41564	2.94691	7.06992	0.0863874	2.87229	1.90036	6.09771	6.03909	3.03577	0.915189	2.86431	0.886528	0.441621	3.07957	0.330309		0.193462	1.59424	1.68799	1.7541	1.3272	1.86797	1.57809	0.693463	1.14764	0.0991934	4.35403	1.19286	3.87207	1.14378	3.37748	3.26392
1.39453	2.21338	1.88817	1.91792	2.26818	2.1335	3.17073	3.18122	1.31532	2.93607	0.788927	4.83764	4.7128	6.09944	3.48252	5.17473	3.91545	3.77741	3.41556	2.94676	7.06985	0.0850803	2.87056	1.89965	6.09779	6.039	3.03588	0.915769	2.86463	0.886657	0.441576	3.07941	0.330288		0.192144	1.59444	1.68824	1.75297	1.32694	1.86768	1.57763	0.69361	1.14688	0.0991512	4.35324	1.19171	3.86966	1.14314	3.3733	3.263
1.39648	2.21369	1.88854	1.91842	2.26921	2.13422	3.16974	3.18151	1.31487	2.93592	0.788519	4.83846	4.71221	6.09728	3.48203	5.17373	3.91627	3.77689	3.41547	2.94662	7.06979	0.0837731	2.86883	1.89895	6.09788	6.03889	3.03599	0.916348	2.86495	0.886785	0.44153	3.07924	0.330268		0.190824	1.59465	1.68845	1.75184	1.32668	1.86739	1.57716	0.693766	1.14614	0.0991113	4.35246	1.19058	3.86725	1.1425	3.36914	3.26212
1.39844	2.21399	1.88892	1.91892	2.27024	2.13494	3.16875	3.1818	1.31441	2.93576	0.788107	4.83924	4.71163	6.09513	3.48154	5.17275	3.91708	3.77637	3.41539	2.94648	7.06972	0.0824659	2.86709	1.89824	6.09796	6.03877	3.0361	0.916928	2.86527	0.886913	0.441485	3.07908	0.330248		0.189503	1.59487	1.68863	1.75071	1.3264	1.86709	1.57669	0.693925	1.14538	0.0990785	4.35169	1.18947	3.86486	1.14187	3.36499	3.26128
1.40039	2.2143	1.88929	1.91942	2.27127	2.13566	3.16776	3.18209	1.31396	2.9356	0.787687	4.84	4.71107	6.09299	3.48105	5.17181	3.91788	3.77584	3.4153	2.94634	7.06966	0.0811588	2.86529	1.89753	6.09805	6.03863	3.03623	0.917508	2.86559	0.88704	0.441439	3.07891	0.330228		0.188182	1.59509	1.68881	1.74959	1.32612	1.8668	1.57622	0.694085	1.14463	0.0990572	4.35093	1.18836	3.86247	1.14125	3.36087	3.26046
1.40234	2.21462	1.88966	1.91992	2.2723	2.13636	3.16675	3.18238	1.31353	2.93544	0.787254	4.84074	4.71052	6.09088	3.48056	5.17093	3.91866	3.77531	3.41522	2.9462	7.0696	0.0798516	2.86337	1.89682	6.09813	6.03849	3.03639	0.918087	2.86591	0.887166	0.441393	3.07875	0.330209		0.186861	1.59531	1.68898	1.74846	1.32583	1.8665	1.57576	0.694244	1.14387	0.0990476	4.35018	1.18724	3.86007	1.14062	3.35678	3.25962
1.4043	2.21495	1.89003	1.92042	2.27333	2.13707	3.16573	3.18267	1.31312	2.93527	0.786809	4.84146	4.70998	6.08877	3.48007	5.17008	3.91945	3.77475	3.41513	2.94607	7.06953	0.0785445	2.86135	1.89612	6.09822	6.03835	3.03658	0.918667	2.86622	0.887283	0.441348	3.07858	0.33019		0.18554	1.59555	1.68915	1.74733	1.32556	1.8662	1.57529	0.694404	1.14312	0.0990449	4.34944	1.18612	3.85765	1.13998	3.35273	3.25876
1.40625	2.21529	1.8904	1.92092	2.27436	2.13776	3.16471	3.18296	1.31273	2.9351	0.786356	4.84217	4.70944	6.08668	3.47959	5.16926	3.92023	3.77419	3.41505	2.94592	7.06947	0.0772373	2.85925	1.89543	6.0983	6.03821	3.03679	0.919247	2.86653	0.887372	0.441302	3.07841	0.330171		0.18422	1.5958	1.68932	1.7462	1.32529	1.8659	1.57482	0.694563	1.14238	0.0990446	4.3487	1.185	3.85521	1.13932	3.3487	3.25789
1.4082	2.21563	1.89078	1.92142	2.27538	2.13845	3.16368	3.18326	1.31236	2.93493	0.785901	4.84287	4.7089	6.08459	3.47912	5.16847	3.92101	3.77361	3.41496	2.94577	7.06939	0.0759301	2.85713	1.89474	6.09839	6.03807	3.03703	0.919826	2.86683	0.887411	0.441257	3.07824	0.330153		0.182899	1.59605	1.68949	1.74507	1.32504	1.8656	1.57435	0.694719	1.14162	0.0990446	4.34797	1.18388	3.85275	1.13865	3.34468	3.25701
1.41016	2.21596	1.89114	1.92193	2.27638	2.13913	3.16267	3.18358	1.312	2.93477	0.785445	4.84356	4.70836	6.08251	3.47867	5.16768	3.92178	3.77303	3.41488	2.94559	7.0693	0.074623	2.85501	1.89406	6.09847	6.03792	3.03727	0.920406	2.86711	0.887395	0.441211	3.07806	0.330135		0.181578	1.59631	1.68966	1.74394	1.32478	1.8653	1.57388	0.694867	1.14086	0.0990446	4.34724	1.18277	3.85028	1.13797	3.34065	3.25614
1.41211	2.2163	1.8915	1.92243	2.27738	2.13981	3.16169	3.18392	1.31164	2.93461	0.784987	4.84425	4.70782	6.08044	3.47823	5.16691	3.92255	3.77245	3.41479	2.94539	7.06919	0.0733158	2.85288	1.89337	6.09856	6.03778	3.03752	0.920986	2.86739	0.887332	0.441166	3.07789	0.330118		0.18026	1.59656	1.68983	1.74282	1.32452	1.865	1.57342	0.695003	1.14009	0.0990446	4.34651	1.18166	3.84782	1.13729	3.33661	3.25526
1.41406	2.21663	1.89185	1.92292	2.27836	2.14049	3.16074	3.18426	1.31127	2.93445	0.784522	4.84493	4.70728	6.07838	3.47779	5.16617	3.92334	3.77187	3.41471	2.94519	7.06906	0.0720086	2.85076	1.89266	6.09864	6.03764	3.03778	0.921565	2.86766	0.887234	0.44112	3.07771	0.330102		0.17895	1.59682	1.69	1.74168	1.32427	1.86468	1.57295	0.695133	1.13931	0.0990446	4.3458	1.18057	3.84537	1.13662	3.33255	3.25441
1.41602	2.21696	1.89216	1.92341	2.27934	2.14117	3.1598	3.18461	1.31091	2.9343	0.784046	4.84561	4.70674	6.07633	3.47735	5.16545	3.92415	3.77128	3.41462	2.94499	7.06891	0.0707015	2.84864	1.89196	6.09872	6.0375	3.03803	0.922145	2.86793	0.887106	0.441075	3.07753	0.330086		0.177652	1.59706	1.69017	1.74055	1.32401	1.86435	1.57247	0.695269	1.13854	0.0990446	4.3451	1.1795	3.84295	1.13594	3.32845	3.25357
1.41797	2.2173	1.89246	1.92389	2.28032	2.14185	3.15887	3.18496	1.31054	2.93415	0.783566	4.84627	4.7062	6.07428	3.47693	5.16475	3.92497	3.77067	3.41454	2.94478	7.06873	0.0693943	2.84652	1.89125	6.0988	6.03736	3.03829	0.922725	2.86821	0.886953	0.441029	3.07735	0.33007		0.176366	1.59729	1.69034	1.73939	1.32376	1.86401	1.57199	0.695417	1.13776	0.0990446	4.34442	1.17844	3.84054	1.13529	3.32434	3.25275
1.41992	2.21766	1.89274	1.92436	2.2813	2.14253	3.15794	3.1853	1.31018	2.93401	0.78309	4.84692	4.70566	6.07224	3.47653	5.16405	3.9258	3.77004	3.41445	2.94456	7.06854	0.0680872	2.84442	1.89053	6.09886	6.03722	3.03856	0.923304	2.86848	0.886779	0.440984	3.07717	0.330054		0.175088	1.59752	1.69051	1.73823	1.3235	1.86367	1.57151	0.695573	1.13699	0.0990446	4.34376	1.1774	3.83814	1.13464	3.32024	3.25195
1.42188	2.21804	1.89301	1.92482	2.28228	2.14321	3.157	3.18565	1.30981	2.93386	0.782622	4.84756	4.70512	6.0702	3.47615	5.16335	3.92664	3.76941	3.41437	2.94433	7.06835	0.06678	2.84232	1.88982	6.09891	6.03707	3.03883	0.92388	2.86875	0.886593	0.440938	3.07699	0.330038		0.173812	1.59773	1.69068	1.73705	1.32325	1.86334	1.57104	0.695732	1.13622	0.0990446	4.34313	1.17636	3.83575	1.13402	3.31616	3.25115
1.42383	2.21845	1.89328	1.92527	2.28327	2.1439	3.15607	3.186	1.30945	2.93371	0.782153	4.84819	4.70458	6.06815	3.47578	5.16264	3.92748	3.76877	3.41428	2.9441	7.06816	0.0654728	2.84024	1.8891	6.09896	6.03693	3.03912	0.924447	2.86903	0.886402	0.440892	3.07681	0.330021		0.172537	1.59795	1.69085	1.73587	1.32299	1.86302	1.57057	0.695891	1.13544	0.0990446	4.34255	1.17532	3.83336	1.13343	3.31211	3.25036
1.42578	2.21886	1.89355	1.92572	2.28425	2.14458	3.15514	3.18635	1.30908	2.93355	0.781675	4.84883	4.70404	6.06609	3.47541	5.16194	3.92834	3.76814	3.4142	2.94387	7.06797	0.0641657	2.83817	1.88839	6.099	6.03679	3.03942	0.924997	2.8693	0.886205	0.440847	3.07663	0.330005		0.171262	1.59817	1.69102	1.73468	1.32274	1.86272	1.5701	0.696051	1.13465	0.0990446	4.34199	1.17428	3.83097	1.13286	3.30809	3.24956
1.42773	2.21928	1.89385	1.92617	2.28523	2.14529	3.1542	3.18669	1.30872	2.93339	0.781184	4.84945	4.70352	6.06401	3.47505	5.16125	3.92923	3.7675	3.41412	2.94361	7.06778	0.0628585	2.83611	1.88769	6.09905	6.03665	3.03971	0.925532	2.86957	0.885994	0.440801	3.07645	0.32999		0.16999	1.59842	1.69119	1.73348	1.32248	1.86242	1.56963	0.69621	1.13386	0.0990446	4.34145	1.17323	3.82856	1.1323	3.30408	3.24876
1.42969	2.21969	1.89416	1.9266	2.28621	2.146	3.15325	3.18704	1.30836	2.93323	0.780686	4.85007	4.703	6.06193	3.4747	5.16056	3.93016	3.76686	3.41406	2.94334	7.06759	0.0615514	2.83406	1.88698	6.09909	6.0365	3.04001	0.926057	2.86985	0.885758	0.440756	3.07627	0.329974		0.168725	1.59868	1.69136	1.73227	1.32223	1.86212	1.56917	0.69637	1.13305	0.0990446	4.34091	1.17218	3.82614	1.13174	3.30007	3.24797
1.43164	2.2201	1.89448	1.92701	2.28719	2.14672	3.15231	3.18739	1.30799	2.93308	0.780185	4.85068	4.7025	6.05985	3.47434	5.15988	3.93113	3.76622	3.41402	2.94305	7.0674	0.0602442	2.83202	1.88627	6.09913	6.03634	3.04031	0.92658	2.87012	0.885493	0.44071	3.07609	0.329959		0.167472	1.59897	1.69153	1.73104	1.32197	1.86182	1.5687	0.696529	1.13223	0.0990446	4.34037	1.17112	3.82371	1.13118	3.29604	3.24717
1.43359	2.22049	1.89483	1.9274	2.28816	2.14742	3.15137	3.18774	1.30763	2.93293	0.779684	4.85128	4.70201	6.05776	3.47397	5.15922	3.9321	3.76557	3.41403	2.94273	7.06721	0.058937	2.83	1.88555	6.09919	6.03617	3.04062	0.927101	2.87039	0.885206	0.440665	3.07591	0.329945		0.166232	1.59928	1.6917	1.72982	1.32172	1.86153	1.56823	0.696689	1.13141	0.0990446	4.33983	1.17004	3.82128	1.13061	3.292	3.24637
1.43555	2.22088	1.89519	1.92777	2.28911	2.14811	3.15043	3.18809	1.30726	2.9328	0.77918	4.85188	4.70152	6.05565	3.47359	5.15856	3.93309	3.7649	3.41407	2.94241	7.06701	0.0576299	2.82799	1.88483	6.09925	6.03597	3.04096	0.927619	2.87065	0.884902	0.440619	3.07573	0.32993		0.165	1.59959	1.69187	1.72861	1.32148	1.86124	1.56777	0.696848	1.13059	0.0990446	4.33929	1.16894	3.81886	1.13002	3.28797	3.24558
1.4375	2.22127	1.89556	1.92813	2.29003	2.14875	3.1495	3.18843	1.3069	2.93266	0.778669	4.85246	4.70102	6.05353	3.4732	5.15792	3.93406	3.76422	3.41413	2.94207	7.06682	0.0563227	2.82598	1.88407	6.09932	6.03576	3.04133	0.928127	2.8709	0.884583	0.440574	3.07554	0.329917		0.16377	1.59992	1.69204	1.72741	1.32124	1.86098	1.56731	0.697007	1.12977	0.0990446	4.33875	1.16782	3.81644	1.12943	3.28395	3.2448
1.43945	2.22168	1.89593	1.92847	2.29091	2.14937	3.14858	3.18878	1.30653	2.93254	0.778145	4.85305	4.70053	6.05139	3.47281	5.1573	3.93503	3.76353	3.41421	2.94173	7.06663	0.0550155	2.82395	1.8833	6.09941	6.03555	3.04174	0.928616	2.87114	0.884253	0.440528	3.07536	0.329903		0.16254	1.60026	1.69221	1.72622	1.32102	1.86073	1.56686	0.697167	1.12895	0.0990446	4.33821	1.16669	3.81403	1.12883	3.27995	3.24404
1.44141	2.22209	1.8963	1.9288	2.29177	2.14996	3.14767	3.18913	1.30617	2.93243	0.777609	4.85364	4.70005	6.04924	3.47242	5.15669	3.93599	3.76283	3.41432	2.94139	7.06644	0.0537084	2.82191	1.88251	6.09949	6.03534	3.04216	0.92908	2.87137	0.883915	0.440483	3.07516	0.329891		0.16131	1.6006	1.69238	1.72504	1.32081	1.86051	1.56643	0.697326	1.12813	0.0990446	4.33767	1.16555	3.81161	1.12824	3.27597	3.24331
1.44336	2.22252	1.89667	1.92912	2.29261	2.15054	3.14678	3.18947	1.30581	2.93233	0.777065	4.85423	4.69957	6.04709	3.47203	5.15609	3.93693	3.76214	3.41447	2.94107	7.06625	0.0524012	2.81986	1.88173	6.09957	6.03513	3.04258	0.929518	2.8716	0.883573	0.440437	3.07497	0.329879		0.160077	1.60094	1.69255	1.72386	1.32059	1.86029	1.566	0.697486	1.12731	0.0990446	4.33713	1.16441	3.80917	1.12766	3.27198	3.24259
1.44531	2.22295	1.89705	1.92944	2.29344	2.15113	3.14589	3.18981	1.30544	2.93224	0.776516	4.85482	4.6991	6.04493	3.47166	5.15551	3.93785	3.76144	3.41465	2.94076	7.06606	0.0510941	2.81782	1.88096	6.09965	6.03491	3.04301	0.929938	2.87183	0.883223	0.440391	3.07478	0.329867		0.158837	1.60128	1.69272	1.72268	1.32038	1.86008	1.56557	0.697645	1.12649	0.0990446	4.3366	1.16327	3.80674	1.12708	3.26802	3.24187
1.44727	2.2234	1.89741	1.92976	2.29428	2.15172	3.14501	3.19013	1.30508	2.93217	0.775959	4.85541	4.69865	6.04276	3.47128	5.15494	3.93876	3.76074	3.41486	2.94045	7.06586	0.0497874	2.81578	1.88019	6.09972	6.0347	3.04343	0.930347	2.87205	0.882864	0.440346	3.07459	0.329856		0.157585	1.60162	1.69289	1.7215	1.32017	1.85987	1.56515	0.697805	1.12568	0.0990446	4.33608	1.16214	3.8043	1.12652	3.26408	3.24115
1.44922	2.22386	1.89776	1.93006	2.29511	2.15231	3.14414	3.19043	1.30471	2.93212	0.775389	4.856	4.6982	6.0406	3.4709	5.15441	3.93966	3.76003	3.41507	2.94013	7.06566	0.0484847	2.81375	1.87941	6.09978	6.03449	3.04386	0.930753	2.87228	0.882501	0.4403	3.0744	0.329844		0.15632	1.60196	1.69305	1.72033	1.31996	1.85965	1.56472	0.697968	1.12487	0.0990446	4.33557	1.161	3.80186	1.12598	3.26019	3.24043
1.45117	2.22432	1.89807	1.93036	2.29594	2.1529	3.14329	3.19072	1.30435	2.93208	0.774808	4.85658	4.69776	6.03843	3.47053	5.15391	3.94056	3.75931	3.41528	2.93979	7.06543	0.0471955	2.81173	1.87864	6.09984	6.03428	3.04428	0.931155	2.87251	0.882142	0.440255	3.07422	0.329833		0.15505	1.6023	1.69319	1.71915	1.31974	1.85944	1.5643	0.698139	1.12407	0.0990446	4.33505	1.15986	3.79943	1.12545	3.25631	3.23972
1.45312	2.22478	1.89835	1.93064	2.29678	2.1535	3.14245	3.19101	1.30398	2.93206	0.774218	4.85717	4.69732	6.03626	3.47015	5.15345	3.94146	3.75857	3.41549	2.93944	7.06519	0.0459312	2.80972	1.87786	6.09992	6.03406	3.04471	0.931547	2.87274	0.88179	0.440209	3.07403	0.329822		0.153786	1.60264	1.69332	1.71797	1.31953	1.85923	1.56387	0.698325	1.12328	0.0990446	4.33453	1.1587	3.797	1.12492	3.25243	3.239
1.45508	2.22524	1.8986	1.93092	2.29761	2.15409	3.14164	3.1913	1.30362	2.93203	0.773627	4.85777	4.69688	6.03409	3.46976	5.15303	3.94238	3.75782	3.41571	2.93907	7.06492	0.0446942	2.80772	1.87709	6.1	6.03385	3.04513	0.931924	2.87297	0.881438	0.440164	3.07384	0.329811		0.152537	1.60298	1.69343	1.7168	1.31932	1.85902	1.56345	0.698526	1.12251	0.0990446	4.33399	1.15754	3.79457	1.12441	3.24854	3.23828
1.45703	2.22569	1.89882	1.93119	2.29843	2.15469	3.14085	3.19159	1.30326	2.932	0.773035	4.85835	4.69644	6.03193	3.46937	5.15262	3.94331	3.75706	3.41592	2.93871	7.06464	0.0434753	2.80572	1.87633	6.10009	6.03364	3.04556	0.932285	2.87319	0.881076	0.440118	3.07365	0.3298		0.151307	1.60331	1.69352	1.71562	1.3191	1.8588	1.56303	0.698735	1.12173	0.0990446	4.33345	1.15635	3.79215	1.12389	3.24464	3.23756
1.45898	2.22612	1.89904	1.93147	2.29924	2.15528	3.14006	3.19189	1.30289	2.93199	0.772442	4.85892	4.696	6.02976	3.46897	5.15221	3.94424	3.75631	3.41613	2.93835	7.06433	0.0422632	2.80372	1.87558	6.10017	6.03342	3.04598	0.932637	2.87342	0.880703	0.440073	3.07345	0.329789		0.150097	1.60363	1.69361	1.71444	1.31889	1.85859	1.56261	0.698947	1.12096	0.0990446	4.33291	1.15516	3.78974	1.12337	3.24073	3.23685
1.46094	2.22655	1.89925	1.93174	2.30002	2.15588	3.13929	3.19219	1.30253	2.93197	0.77185	4.85947	4.69556	6.02761	3.46857	5.1518	3.94518	3.75555	3.41635	2.93799	7.06401	0.0410557	2.80173	1.87483	6.10026	6.03321	3.04641	0.932984	2.87365	0.880317	0.440027	3.07326	0.329778		0.148902	1.60394	1.6937	1.71326	1.31868	1.85839	1.5622	0.699159	1.12018	0.0990446	4.33237	1.15395	3.78734	1.12285	3.23679	3.23614
1.46289	2.22698	1.89946	1.93201	2.30079	2.15647	3.13853	3.1925	1.30216	2.93196	0.771252	4.86002	4.69511	6.02546	3.46817	5.15137	3.94614	3.75479	3.41656	2.93764	7.06368	0.0398581	2.79976	1.87409	6.10034	6.033	3.04683	0.933329	2.87388	0.879915	0.439982	3.07307	0.329767		0.147715	1.60424	1.69378	1.71209	1.31847	1.8582	1.56181	0.699372	1.11941	0.0990446	4.33183	1.15274	3.78497	1.12233	3.23285	3.23544
1.46484	2.2274	1.89968	1.93227	2.30153	2.15707	3.13778	3.19283	1.3018	2.93193	0.770639	4.86056	4.69467	6.0233	3.46778	5.15095	3.94712	3.754	3.41677	2.93732	7.06333	0.038675	2.79783	1.87334	6.10043	6.03281	3.04726	0.933663	2.8741	0.879488	0.439936	3.07288	0.329757		0.146534	1.60453	1.69387	1.71092	1.31825	1.85802	1.56144	0.699585	1.11864	0.0990446	4.33129	1.15153	3.78262	1.12183	3.22891	3.23476
1.4668	2.22783	1.89989	1.93252	2.30227	2.15767	3.13704	3.19314	1.30143	2.93188	0.770002	4.8611	4.69423	6.02116	3.46739	5.15055	3.94813	3.7532	3.41698	2.93704	7.06297	0.0375024	2.79593	1.87258	6.10051	6.03263	3.04768	0.933982	2.87433	0.87903	0.43989	3.07268	0.329747		0.14536	1.60483	1.69395	1.70977	1.31804	1.85785	1.56109	0.699797	1.11786	0.0990446	4.33075	1.15032	3.78029	1.12134	3.22497	3.23413
1.46875	2.22825	1.9001	1.93276	2.30301	2.15826	3.1363	3.19344	1.30107	2.93181	0.769339	4.86164	4.69379	6.01902	3.467	5.15016	3.94915	3.7524	3.4172	2.93682	7.06261	0.0363332	2.79406	1.87181	6.1006	6.03248	3.04811	0.934285	2.87456	0.878546	0.439845	3.07249	0.329738		0.144198	1.60513	1.69404	1.70863	1.31783	1.85768	1.56075	0.70001	1.11708	0.0990446	4.33021	1.1491	3.77797	1.12086	3.22103	3.23352
1.4707	2.22868	1.90031	1.93299	2.30374	2.15887	3.13555	3.19374	1.3007	2.93173	0.768661	4.86218	4.69335	6.0169	3.46661	5.14978	3.95016	3.75159	3.41741	2.93669	7.06227	0.0351675	2.7922	1.87103	6.10068	6.03235	3.04853	0.934579	2.87479	0.878046	0.439799	3.0723	0.32973		0.143049	1.60543	1.69412	1.7075	1.31762	1.85751	1.56041	0.700222	1.1163	0.0990446	4.32967	1.14788	3.77566	1.12038	3.21709	3.23295
1.47266	2.2291	1.90053	1.93322	2.30448	2.15948	3.13478	3.19403	1.30034	2.93164	0.767979	4.86272	4.69291	6.01478	3.46622	5.14942	3.95117	3.75077	3.41762	2.93666	7.06195	0.0340098	2.79038	1.87026	6.10077	6.03224	3.04896	0.934869	2.87501	0.877536	0.439754	3.07212	0.329723		0.141908	1.60572	1.69421	1.70637	1.3174	1.85734	1.56007	0.700434	1.11549	0.0990446	4.32913	1.14665	3.77335	1.1199	3.21316	3.23238
1.47461	2.22951	1.90074	1.93345	2.30522	2.16011	3.13398	3.19432	1.29998	2.93153	0.767296	4.86326	4.69247	6.01268	3.46586	5.14909	3.95216	3.74996	3.41784	2.93673	7.06165	0.0328625	2.78866	1.86948	6.10086	6.03215	3.04938	0.935159	2.87524	0.877016	0.439708	3.07194	0.329716		0.140772	1.60602	1.69429	1.70524	1.31719	1.85717	1.55974	0.700644	1.11466	0.0990446	4.32859	1.14542	3.77106	1.11941	3.20924	3.23183
1.47656	2.22992	1.90095	1.93367	2.30595	2.16074	3.13316	3.19461	1.29961	2.93141	0.766613	4.8638	4.69204	6.01059	3.4655	5.14879	3.95315	3.74915	3.41806	2.93687	7.06134	0.0317287	2.78707	1.86871	6.10097	6.03208	3.0498	0.935449	2.87547	0.876485	0.439663	3.07178	0.32971		0.139644	1.60632	1.69438	1.70412	1.31698	1.857	1.55942	0.700847	1.1138	0.0990446	4.32805	1.1442	3.76877	1.11892	3.20533	3.23127
1.47852	2.23033	1.90116	1.93389	2.30669	2.16136	3.13234	3.1949	1.29925	2.93126	0.765929	4.86435	4.69161	6.0085	3.46516	5.14851	3.95413	3.74832	3.41829	2.93703	7.061	0.0306129	2.78562	1.86793	6.10109	6.03201	3.0502	0.935738	2.8757	0.875942	0.439617	3.07162	0.329704		0.138528	1.60662	1.69446	1.70299	1.31677	1.85683	1.55912	0.701039	1.11294	0.0990446	4.32751	1.14302	3.76648	1.11844	3.20143	3.23072
1.48047	2.23074	1.90138	1.9341	2.30742	2.16198	3.13151	3.19519	1.29888	2.93112	0.765246	4.86491	4.6912	6.00641	3.46481	5.14826	3.95511	3.74748	3.41854	2.93719	7.06063	0.0295144	2.78426	1.86716	6.10121	6.03194	3.05059	0.936028	2.87593	0.875393	0.439572	3.07146	0.329698		0.137425	1.60691	1.69455	1.70186	1.31655	1.85666	1.55881	0.701219	1.11208	0.0990446	4.32698	1.14184	3.76419	1.11797	3.19755	3.23018
1.48242	2.23117	1.90159	1.93429	2.30816	2.16259	3.13071	3.19548	1.29852	2.93099	0.764563	4.86549	4.6908	6.00432	3.46447	5.14804	3.95609	3.74663	3.41879	2.93735	7.06025	0.028427	2.78295	1.86637	6.10134	6.03187	3.05098	0.936318	2.87615	0.874843	0.439526	3.0713	0.329692		0.136329	1.60721	1.69463	1.70075	1.31634	1.85649	1.55851	0.701388	1.11121	0.0990446	4.32644	1.14067	3.76188	1.11751	3.19367	3.22966
1.48438	2.2316	1.9018	1.93447	2.30889	2.16319	3.12992	3.19577	1.29815	2.93086	0.76388	4.86607	4.69041	6.00222	3.46413	5.14784	3.95707	3.74576	3.41904	2.93752	7.05985	0.0273465	2.78165	1.86558	6.10147	6.0318	3.05136	0.936608	2.87638	0.8743	0.439481	3.07115	0.329686		0.135238	1.60751	1.69472	1.69964	1.31613	1.85632	1.55819	0.70155	1.11032	0.0990446	4.3259	1.1395	3.75958	1.11705	3.18979	3.22916
1.48633	2.232	1.90201	1.93465	2.30961	2.16379	3.12916	3.19606	1.29779	2.93076	0.763193	4.86665	4.69001	6.0001	3.46378	5.14766	3.95805	3.74489	3.4193	2.93769	7.05942	0.0262774	2.78037	1.86477	6.1016	6.03172	3.05174	0.936898	2.87661	0.873769	0.439435	3.07099	0.329679		0.134156	1.60781	1.6948	1.69855	1.31592	1.85615	1.55785	0.70171	1.10941	0.0990446	4.32536	1.13833	3.75729	1.1166	3.18591	3.22868
1.48828	2.23237	1.90223	1.93482	2.31033	2.16438	3.12842	3.19634	1.29743	2.93068	0.7625	4.86721	4.68962	5.99798	3.46344	5.14746	3.95903	3.74402	3.41955	2.93788	7.05895	0.0252298	2.77909	1.86395	6.10173	6.03165	3.05213	0.937188	2.87684	0.873249	0.439389	3.07084	0.329671		0.133085	1.60812	1.69489	1.69747	1.3157	1.85598	1.55749	0.701869	1.10847	0.0990446	4.32482	1.13716	3.75501	1.11617	3.18203	3.2282
1.49023	2.23272	1.90244	1.93498	2.31103	2.16498	3.12769	3.19662	1.29706	2.93061	0.761794	4.86776	4.68923	5.99587	3.46308	5.14726	3.96001	3.74315	3.41981	2.93806	7.05844	0.0242136	2.77781	1.86313	6.10186	6.03158	3.05251	0.937477	2.87706	0.872736	0.439344	3.07068	0.329663		0.132028	1.60843	1.69497	1.69639	1.31549	1.85581	1.55711	0.702029	1.10752	0.0990446	4.32428	1.136	3.75276	1.11575	3.17813	3.22772
1.49219	2.23308	1.90265	1.93513	2.31173	2.16557	3.12698	3.19689	1.2967	2.93054	0.761076	4.86831	4.68884	5.99376	3.46271	5.14706	3.96099	3.74228	3.42006	2.93826	7.05788	0.0232362	2.77654	1.86231	6.10201	6.03151	3.05289	0.937767	2.87729	0.872226	0.439298	3.07052	0.329654		0.13098	1.60875	1.69505	1.6953	1.31528	1.85565	1.55673	0.702188	1.10658	0.0990446	4.32374	1.13483	3.75052	1.11535	3.17423	3.22724
1.49414	2.23346	1.90286	1.93527	2.31244	2.16617	3.12628	3.19714	1.29633	2.93046	0.76035	4.86885	4.68844	5.99167	3.46233	5.14686	3.96198	3.74141	3.42031	2.93847	7.0573	0.0223006	2.77526	1.86149	6.10217	6.03144	3.05327	0.938057	2.87752	0.871715	0.439253	3.07036	0.329645		0.129942	1.60906	1.69513	1.69419	1.31507	1.8555	1.55635	0.702348	1.10565	0.0990446	4.3232	1.13366	3.74829	1.11496	3.17031	3.22676
1.49609	2.23387	1.90306	1.93541	2.31316	2.16676	3.12559	3.19739	1.29597	2.93039	0.759621	4.86939	4.68804	5.98958	3.46195	5.14667	3.96296	3.74054	3.42055	2.93869	7.05669	0.021404	2.77399	1.86067	6.10234	6.03137	3.05366	0.938347	2.87775	0.871205	0.439207	3.07021	0.329635		0.128915	1.60934	1.69519	1.69308	1.31485	1.85536	1.55598	0.702507	1.10474	0.0990446	4.32266	1.1325	3.74606	1.11457	3.16638	3.22629
1.49805	2.23428	1.90325	1.93554	2.3139	2.16736	3.1249	3.19762	1.29561	2.93033	0.758893	4.86993	4.68762	5.9875	3.46157	5.14651	3.96394	3.73967	3.42078	2.93892	7.05606	0.0205387	2.77271	1.85985	6.10251	6.0313	3.05404	0.938636	2.87798	0.870695	0.439162	3.07005	0.329624		0.127892	1.60961	1.69525	1.69197	1.31464	1.85523	1.55562	0.702666	1.10386	0.0990446	4.3221	1.13135	3.74381	1.11419	3.16244	3.22581
1.5	2.23469	1.90342	1.93568	2.31463	2.16795	3.12421	3.19785	1.29527	2.93028	0.758164	4.87047	4.68719	5.98542	3.4612	5.14636	3.96492	3.7388	3.421	2.93916	7.05539	0.0196948	2.77144	1.85902	6.10268	6.03123	3.05442	0.938922	2.87821	0.870185	0.439116	3.0699	0.329613		0.126864	1.60987	1.69529	1.69086	1.31443	1.85511	1.55527	0.702826	1.10301	0.0990446	4.32154	1.13022	3.74156	1.1138	3.15848	3.22533
1.50195	2.23507	1.90358	1.93582	2.31537	2.16855	3.12353	3.19809	1.29495	2.93024	0.757435	4.87101	4.68675	5.98335	3.46084	5.14617	3.9659	3.73793	3.4212	2.93941	7.05472	0.0188619	2.77016	1.85818	6.10285	6.03116	3.0548	0.9392	2.87844	0.869675	0.439071	3.06974	0.329601		0.125827	1.61012	1.69533	1.68977	1.31422	1.85498	1.55493	0.702985	1.10217	0.0990446	4.32096	1.12909	3.73931	1.11341	3.15449	3.22485
1.50391	2.23543	1.90374	1.93595	2.3161	2.16916	3.12284	3.19832	1.29465	2.9302	0.756703	4.87156	4.6863	5.98129	3.4605	5.1459	3.96688	3.73706	3.42138	2.93967	7.05404	0.0180324	2.76887	1.85733	6.10303	6.03109	3.05519	0.939464	2.87867	0.869165	0.439025	3.06958	0.329589		0.124782	1.61038	1.69538	1.68869	1.314	1.85485	1.55458	0.703145	1.10135	0.0990446	4.32038	1.12797	3.73706	1.11301	3.15048	3.22437
1.50586	2.23577	1.9039	1.93609	2.31684	2.16977	3.12215	3.19857	1.29437	2.93016	0.755965	4.87212	4.68583	5.97924	3.46015	5.1455	3.96786	3.7362	3.42155	2.93996	7.05337	0.0172035	2.76758	1.85648	6.10322	6.03102	3.05557	0.939723	2.87891	0.868655	0.43898	3.06942	0.329577		0.123735	1.61063	1.69542	1.68761	1.31379	1.85472	1.55423	0.703304	1.10053	0.0990446	4.31979	1.12686	3.73481	1.1126	3.14645	3.2239
1.50781	2.23611	1.90406	1.93623	2.31757	2.1704	3.12147	3.19882	1.29407	2.93013	0.755216	4.8727	4.68535	5.97719	3.45981	5.14498	3.96883	3.73533	3.42172	2.94026	7.0527	0.0163751	2.76627	1.85561	6.10343	6.03094	3.05595	0.939991	2.87914	0.868145	0.438934	3.06926	0.329564		0.122687	1.61089	1.69546	1.68653	1.31358	1.85459	1.55387	0.703463	1.09971	0.0990446	4.3192	1.12577	3.73256	1.1122	3.1424	3.22344
1.50977	2.23643	1.90423	1.93636	2.3183	2.17103	3.12078	3.19909	1.29375	2.93011	0.754462	4.87329	4.68486	5.97515	3.45947	5.14438	3.96979	3.73446	3.42188	2.94059	7.05203	0.0155501	2.76495	1.85475	6.10364	6.03087	3.05633	0.940281	2.87936	0.867635	0.438888	3.06909	0.32955		0.12164	1.61114	1.6955	1.68545	1.31337	1.85447	1.5535	0.703623	1.09888	0.0990446	4.31863	1.1247	3.73033	1.11181	3.13836	3.223
1.51172	2.23674	1.90442	1.9365	2.31901	2.17167	3.12009	3.19934	1.2934	2.93009	0.753714	4.87387	4.68437	5.97311	3.45912	5.14373	3.97074	3.73359	3.42204	2.94095	7.05136	0.0147356	2.76361	1.85389	6.10385	6.03078	3.05672	0.940596	2.87959	0.867124	0.438843	3.06892	0.329536		0.120595	1.6114	1.69555	1.68437	1.31315	1.85434	1.55312	0.703782	1.09804	0.0990446	4.31806	1.12365	3.72811	1.11143	3.13433	3.22259
1.51367	2.23704	1.90462	1.93664	2.31971	2.17231	3.11941	3.19959	1.29303	2.93007	0.752975	4.87446	4.68388	5.97107	3.45878	5.14305	3.9717	3.73272	3.42218	2.9413	7.05069	0.0139386	2.76226	1.85303	6.10406	6.03068	3.0571	0.94093	2.87982	0.866614	0.438797	3.06875	0.329521		0.119558	1.61165	1.69559	1.68328	1.31294	1.85421	1.55274	0.703942	1.09718	0.0990446	4.31751	1.12263	3.72589	1.11104	3.13031	3.22218
1.51562	2.23733	1.90481	1.93677	2.3204	2.17295	3.11872	3.19982	1.29262	2.93006	0.752243	4.87505	4.68339	5.96903	3.45842	5.14236	3.97267	3.73185	3.42232	2.94166	7.05002	0.013159	2.7609	1.85218	6.10427	6.03055	3.05748	0.941275	2.88005	0.866104	0.438752	3.06857	0.329506		0.118533	1.61191	1.69563	1.68218	1.31273	1.85408	1.55235	0.704101	1.09633	0.0990446	4.31697	1.12163	3.72365	1.11066	3.12631	3.22178
1.51758	2.23761	1.905	1.93691	2.32108	2.17358	3.11803	3.20006	1.29218	2.93006	0.751514	4.87564	4.68292	5.96699	3.45805	5.14163	3.97365	3.73098	3.42245	2.942	7.04935	0.0123903	2.75954	1.85133	6.10447	6.03041	3.05786	0.941622	2.88028	0.865594	0.438706	3.0684	0.329491		0.117521	1.61216	1.69567	1.68106	1.31252	1.85396	1.55197	0.704261	1.09549	0.0990446	4.31643	1.12063	3.72141	1.11028	3.12231	3.22138
1.51953	2.23789	1.90517	1.93705	2.32177	2.17422	3.11735	3.20029	1.29173	2.93006	0.750785	4.87622	4.68245	5.96495	3.45767	5.14088	3.97464	3.73011	3.42257	2.94233	7.04866	0.0116291	2.75817	1.85049	6.10466	6.03027	3.05825	0.94197	2.8805	0.865084	0.438661	3.06822	0.329475		0.116517	1.61242	1.69572	1.67993	1.3123	1.85383	1.55159	0.70442	1.09465	0.0990446	4.31591	1.11963	3.71916	1.1099	3.11828	3.22099
1.52148	2.23816	1.90534	1.93718	2.32246	2.17486	3.11666	3.20052	1.29128	2.93006	0.750057	4.8768	4.682	5.96291	3.45728	5.14009	3.97565	3.72924	3.4227	2.94265	7.04794	0.0108819	2.75681	1.84965	6.10484	6.03013	3.05863	0.942318	2.88073	0.864577	0.438615	3.06803	0.329459		0.115517	1.61267	1.69576	1.6788	1.31209	1.8537	1.55121	0.704579	1.0938	0.0990446	4.3154	1.11863	3.7169	1.10953	3.11423	3.22059
1.52344	2.23842	1.9055	1.93732	2.32314	2.1755	3.11597	3.20075	1.29082	2.93006	0.749328	4.87736	4.68155	5.96088	3.45689	5.13928	3.97667	3.72837	3.42283	2.94297	7.04717	0.0101596	2.75544	1.84881	6.105	6.02999	3.05901	0.942665	2.88096	0.864074	0.43857	3.06785	0.329441		0.114529	1.61293	1.6958	1.67766	1.31189	1.85357	1.55084	0.704739	1.09294	0.0990446	4.31493	1.11763	3.71463	1.10916	3.11017	3.22019
1.52539	2.2387	1.90567	1.93746	2.32383	2.17614	3.11529	3.20098	1.29037	2.93006	0.748596	4.8779	4.68111	5.95886	3.4565	5.13843	3.97771	3.7275	3.42296	2.94329	7.04636	0.00946464	2.75406	1.84796	6.10515	6.02985	3.05939	0.943013	2.88119	0.863578	0.438524	3.06766	0.329422		0.11356	1.61318	1.69584	1.67651	1.3117	1.85345	1.55047	0.704898	1.09208	0.0990446	4.31447	1.11664	3.71236	1.10881	3.10609	3.21978
1.52734	2.23899	1.90585	1.93759	2.32451	2.17677	3.1146	3.20121	1.28991	2.93007	0.747857	4.87841	4.68065	5.95684	3.45611	5.13756	3.97878	3.72663	3.42308	2.94363	7.0455	0.00878765	2.75265	1.84712	6.10529	6.02971	3.05978	0.943361	2.88142	0.863089	0.438479	3.06747	0.329401		0.112616	1.61344	1.69589	1.67535	1.31153	1.85332	1.55012	0.705058	1.09122	0.0990446	4.31403	1.11565	3.71011	1.10847	3.10202	3.21937
1.5293	2.23927	1.90604	1.93773	2.32519	2.17741	3.11391	3.20145	1.28945	2.93007	0.747106	4.87888	4.68017	5.95482	3.45571	5.13666	3.97987	3.72576	3.42321	2.94399	7.04461	0.00811713	2.75123	1.84628	6.10543	6.02956	3.06016	0.943709	2.88166	0.862607	0.438433	3.06728	0.32938		0.111692	1.6137	1.69593	1.67419	1.31136	1.85319	1.54978	0.705217	1.09035	0.0990446	4.31358	1.11467	3.70788	1.10814	3.09793	3.21893
1.53125	2.23956	1.90622	1.93787	2.32585	2.17805	3.11323	3.20168	1.289	2.93009	0.746342	4.87934	4.67967	5.95279	3.45531	5.13575	3.98099	3.72489	3.42334	2.94437	7.04371	0.0074476	2.74978	1.84544	6.10558	6.02942	3.06054	0.944057	2.88191	0.862132	0.438387	3.06709	0.329359		0.110778	1.61396	1.69597	1.67303	1.3112	1.85306	1.54944	0.705377	1.08949	0.0990446	4.31314	1.11372	3.70565	1.10782	3.09384	3.21847
1.5332	2.23985	1.90639	1.938	2.3265	2.17869	3.11254	3.20191	1.28854	2.93012	0.74557	4.87978	4.67914	5.95075	3.45489	5.13481	3.98211	3.72402	3.42347	2.94475	7.04279	0.00677808	2.74832	1.84461	6.10574	6.02928	3.06092	0.944404	2.88217	0.861662	0.438342	3.0669	0.329337		0.109866	1.61424	1.69602	1.67189	1.31103	1.85292	1.5491	0.70554	1.08862	0.0990446	4.31271	1.11279	3.70343	1.10751	3.08971	3.218
1.53516	2.24014	1.90655	1.93814	2.32714	2.17932	3.11185	3.20214	1.28809	2.93016	0.744796	4.88023	4.67861	5.94872	3.45446	5.13385	3.98324	3.72315	3.42359	2.94513	7.04188	0.00610856	2.74682	1.84379	6.10591	6.02914	3.06131	0.944752	2.88244	0.861194	0.438296	3.0667	0.329315		0.108956	1.61453	1.69607	1.67076	1.31086	1.85278	1.54876	0.705711	1.08775	0.0990446	4.31227	1.11189	3.7012	1.1072	3.08552	3.21752
1.53711	2.24043	1.9067	1.93828	2.32778	2.17996	3.11116	3.20237	1.28763	2.93019	0.744022	4.88067	4.67807	5.9467	3.45402	5.13286	3.98437	3.72228	3.42372	2.94549	7.04098	0.00543904	2.74526	1.84297	6.10608	6.029	3.06169	0.9451	2.88271	0.860727	0.438251	3.0665	0.329293		0.108048	1.61482	1.69613	1.66964	1.31069	1.85262	1.54843	0.705897	1.08688	0.0990446	4.31186	1.11102	3.69896	1.10689	3.08129	3.21704
1.53906	2.24073	1.90683	1.93841	2.32842	2.1806	3.11046	3.20261	1.28718	2.93022	0.743247	4.88111	4.67753	5.9447	3.45358	5.13184	3.98549	3.72141	3.42386	2.94584	7.04009	0.00477001	2.74359	1.84216	6.10625	6.02886	3.06207	0.945448	2.88299	0.860259	0.438205	3.06629	0.329272		0.107147	1.61512	1.69621	1.66851	1.31052	1.85246	1.54812	0.706097	1.08599	0.0990446	4.31145	1.11016	3.69671	1.10659	3.07702	3.21656
1.54102	2.24102	1.90695	1.93855	2.32905	2.18124	3.10976	3.20284	1.28672	2.93026	0.74247	4.88154	4.67698	5.94271	3.45314	5.1308	3.98662	3.72055	3.42401	2.94619	7.03919	0.00410448	2.74178	1.84134	6.10642	6.02871	3.06245	0.945796	2.88326	0.859792	0.43816	3.06608	0.329251		0.106259	1.61542	1.69629	1.66739	1.31035	1.85231	1.54781	0.706307	1.08509	0.0990446	4.31106	1.10932	3.69446	1.10629	3.07272	3.21608
1.54297	2.2413	1.90706	1.93869	2.32969	2.18188	3.10906	3.20307	1.28627	2.93029	0.741686	4.88196	4.6764	5.94074	3.4527	5.12974	3.98775	3.71969	3.42417	2.94655	7.03828	0.0034499	2.73986	1.84052	6.10659	6.02857	3.06284	0.946143	2.88353	0.859324	0.438114	3.06586	0.329229		0.105384	1.61571	1.69639	1.66629	1.31018	1.85217	1.54751	0.706519	1.08418	0.0990446	4.31068	1.10848	3.6922	1.10602	3.06839	3.21561
1.54492	2.24159	1.90717	1.93882	2.33033	2.18252	3.10837	3.2033	1.28581	2.93032	0.740889	4.88237	4.67581	5.93878	3.45226	5.12868	3.98886	3.71885	3.42434	2.94692	7.03734	0.00281575	2.73787	1.8397	6.10675	6.02843	3.06322	0.946491	2.88381	0.858859	0.438069	3.06564	0.329207		0.104519	1.61601	1.69649	1.6652	1.31001	1.85204	1.54721	0.706731	1.08327	0.0990446	4.31032	1.10763	3.68993	1.10575	3.06407	3.21513
1.54688	2.24188	1.90727	1.93896	2.33097	2.18318	3.10769	3.20353	1.28536	2.93035	0.740079	4.88279	4.67517	5.93684	3.45181	5.12759	3.98997	3.71803	3.42451	2.94729	7.03639	0.0022065	2.73587	1.83888	6.1069	6.02828	3.0636	0.946839	2.88408	0.858401	0.438023	3.06542	0.329184		0.103666	1.61631	1.6966	1.66412	1.30984	1.85192	1.54691	0.706944	1.08235	0.0990446	4.30997	1.10677	3.68765	1.1055	3.05975	3.21465
1.54883	2.24216	1.90738	1.9391	2.3316	2.18385	3.10701	3.20377	1.2849	2.93038	0.739262	4.88324	4.6745	5.93491	3.45136	5.12649	3.99105	3.71721	3.42468	2.94766	7.03542	0.00161768	2.73385	1.83807	6.10703	6.02813	3.06399	0.947187	2.88435	0.857955	0.437978	3.0652	0.329161		0.102834	1.61661	1.6967	1.66304	1.30967	1.85179	1.54661	0.707156	1.08142	0.0990446	4.30965	1.10591	3.68538	1.10524	3.05543	3.21417
1.55078	2.24242	1.90749	1.93923	2.33224	2.18452	3.10635	3.204	1.28444	2.93042	0.738443	4.8837	4.67381	5.93299	3.45089	5.12538	3.99213	3.7164	3.42485	2.94799	7.03443	0.00103982	2.73182	1.83725	6.10717	6.02795	3.06437	0.947535	2.88462	0.857523	0.437932	3.06498	0.329137		0.10203	1.6169	1.6968	1.66196	1.3095	1.85166	1.54632	0.707369	1.0805	0.0990446	4.30936	1.10505	3.68312	1.10499	3.05111	3.21369
1.55273	2.24267	1.9076	1.93937	2.33286	2.18518	3.1057	3.20423	1.28399	2.93046	0.737623	4.88418	4.67309	5.93107	3.45041	5.12425	3.9932	3.71559	3.42502	2.9483	7.03344	0.000465945	2.72977	1.83644	6.1073	6.02775	3.06475	0.947882	2.8849	0.857105	0.437886	3.06475	0.329112		0.101252	1.6172	1.69688	1.66088	1.30933	1.85153	1.54602	0.707582	1.07958	0.0990446	4.3091	1.1042	3.68087	1.10473	3.0468	3.21322
1.55469	2.24288	1.90772	1.93951	2.33348	2.18582	3.10506	3.20446	1.28353	2.9305	0.736803	4.88467	4.67233	5.92916	3.44993	5.12312	3.99426	3.71478	3.42519	2.94859	7.03245	0	2.72772	1.83563	6.10745	6.02752	3.06513	0.94823	2.88517	0.856701	0.437841	3.06452	0.329086		0.100498	1.6175	1.69697	1.6598	1.30916	1.85141	1.54572	0.707794	1.07867	0.0990446	4.30889	1.10335	3.67864	1.10448	3.0425	3.21276
1.55664	2.24307	1.90785	1.93964	2.33407	2.18645	3.10444	3.20468	1.28308	2.93054	0.735983	4.88516	4.67155	5.92724	3.44944	5.12198	3.99533	3.71396	3.42536	2.94885	7.03147	0	2.72569	1.83483	6.10762	6.02728	3.06552	0.948578	2.88544	0.856309	0.437795	3.06431	0.329055		0.0997615	1.61779	1.69705	1.65872	1.30899	1.85128	1.54542	0.708003	1.07776	0.0990446	4.30873	1.1025	3.67642	1.10422	3.03821	3.21232
1.55859	2.24326	1.908	1.93978	2.33465	2.18707	3.10382	3.20488	1.28262	2.93058	0.735163	4.88565	4.67075	5.92533	3.44896	5.12084	3.9964	3.71315	3.42553	2.94909	7.03048	0	2.72368	1.83405	6.10779	6.02701	3.0659	0.948926	2.88572	0.855923	0.43775	3.06409	0.329024		0.0990406	1.61808	1.69713	1.65764	1.30882	1.85115	1.54513	0.708206	1.07685	0.0990446	4.30861	1.10165	3.67419	1.10396	3.03391	3.2119
1.56055	2.24343	1.90815	1.93992	2.33522	2.18767	3.10323	3.20507	1.28217	2.93062	0.734344	4.88614	4.66994	5.92342	3.44848	5.11971	3.99747	3.71234	3.4257	2.94931	7.02949	0	2.72168	1.83328	6.10797	6.02675	3.06628	0.949274	2.88599	0.855538	0.437704	3.06388	0.328993		0.0983371	1.61836	1.69719	1.65656	1.30865	1.85102	1.54483	0.708399	1.07594	0.0990446	4.30851	1.1008	3.67197	1.1037	3.02961	3.21148
1.5625	2.24361	1.90831	1.94005	2.33577	2.18827	3.10263	3.20524	1.28171	2.93065	0.733527	4.88663	4.66913	5.92153	3.448	5.11856	3.99853	3.71153	3.42587	2.94951	7.0285	0	2.71968	1.83251	6.10815	6.0265	3.06666	0.949622	2.88626	0.855145	0.437658	3.06366	0.328962		0.0976543	1.61862	1.69724	1.65548	1.30848	1.8509	1.54453	0.708578	1.07503	0.0990446	4.30841	1.09995	3.66973	1.10342	3.02529	3.21104
1.56445	2.2438	1.90849	1.94018	2.33631	2.18887	3.10204	3.20542	1.28126	2.93068	0.732717	4.88711	4.66832	5.91966	3.44752	5.11739	3.99957	3.71072	3.42604	2.94971	7.02751	0	2.71769	1.83174	6.10833	6.02627	3.06705	0.949969	2.88652	0.854739	0.437603	3.06344	0.328931		0.0969939	1.61888	1.69729	1.65441	1.30831	1.85077	1.54425	0.708747	1.07413	0.0990446	4.30833	1.09909	3.6675	1.10313	3.02096	3.21058
1.56641	2.244	1.90867	1.94029	2.33685	2.18946	3.10146	3.20559	1.28082	2.93071	0.73192	4.88759	4.6675	5.91783	3.44703	5.11621	4.0006	3.70991	3.42621	2.9499	7.02651	0	2.7157	1.831	6.1085	6.02606	3.06743	0.950317	2.88677	0.854313	0.437524	3.06322	0.328901		0.0963559	1.61914	1.69733	1.65333	1.30814	1.85064	1.54397	0.70891	1.07324	0.0990446	4.30825	1.09824	3.66526	1.10284	3.01663	3.21011
1.56836	2.24419	1.90887	1.94039	2.33739	2.19006	3.10087	3.20575	1.2804	2.93075	0.731133	4.88806	4.66665	5.91603	3.44654	5.11501	4.00164	3.7091	3.42638	2.95009	7.02549	0	2.71372	1.83027	6.10867	6.02584	3.06781	0.950665	2.887	0.85387	0.4374	3.063	0.328871		0.0957382	1.61939	1.69737	1.65226	1.30797	1.85052	1.54371	0.709069	1.07236	0.0990446	4.30819	1.09736	3.663	1.10254	3.01231	3.20963
1.57031	2.24436	1.90908	1.94048	2.33793	2.19065	3.10028	3.20589	1.28	2.93081	0.730345	4.88851	4.66578	5.91427	3.44605	5.1138	4.00268	3.70828	3.42655	2.95027	7.02445	0	2.71176	1.82955	6.10884	6.02563	3.06819	0.951017	2.88721	0.853412	0.437226	3.06278	0.328841		0.0951354	1.61964	1.69742	1.6512	1.3078	1.8504	1.54345	0.709229	1.0715	0.0990446	4.30814	1.09648	3.66073	1.10224	3.00798	3.20916
1.57227	2.24451	1.90929	1.94058	2.33846	2.19122	3.0997	3.20602	1.27962	2.93088	0.729548	4.88896	4.6649	5.91254	3.44556	5.11257	4.00373	3.70746	3.42671	2.95044	7.0234	0	2.7098	1.82885	6.10901	6.02542	3.06858	0.951378	2.8874	0.852947	0.437017	3.06255	0.328811		0.0945405	1.61989	1.69746	1.65015	1.30763	1.85031	1.54319	0.709392	1.07063	0.0990446	4.30809	1.09559	3.65846	1.10195	3.00365	3.20869
1.57422	2.24464	1.9095	1.94067	2.33897	2.19176	3.09914	3.20612	1.27925	2.93096	0.728738	4.8894	4.66401	5.91085	3.44507	5.11134	4.0048	3.70661	3.42687	2.9506	7.02235	0	2.70784	1.82816	6.10918	6.02521	3.06896	0.951755	2.88759	0.85248	0.436793	3.06232	0.328782		0.093948	1.62012	1.6975	1.64909	1.30746	1.85024	1.54294	0.70956	1.06975	0.0990446	4.30805	1.0947	3.65618	1.10165	2.99933	3.20826
1.57617	2.24477	1.9097	1.94076	2.33947	2.19227	3.09859	3.20621	1.27889	2.93104	0.727921	4.88984	4.66312	5.90918	3.44458	5.1101	4.00587	3.70576	3.42702	2.95075	7.02129	0	2.70588	1.82747	6.10935	6.02499	3.06934	0.952147	2.88777	0.852009	0.436566	3.06209	0.328753		0.0933559	1.62034	1.69754	1.64803	1.30729	1.85021	1.54268	0.709737	1.06886	0.0990446	4.30801	1.09381	3.6539	1.10135	2.99504	3.20784
1.57812	2.24491	1.90989	1.94085	2.33995	2.19275	3.09804	3.20628	1.27852	2.93112	0.727102	4.8903	4.66222	5.90754	3.44409	5.10885	4.00695	3.70489	3.42716	2.95091	7.02022	0	2.70392	1.8268	6.10952	6.02478	3.06973	0.952549	2.88796	0.851532	0.436338	3.06186	0.328724		0.0927638	1.62056	1.69759	1.64695	1.30712	1.8502	1.54243	0.70992	1.06796	0.0990449	4.30798	1.09292	3.65163	1.10105	2.99078	3.20743
1.58008	2.24506	1.91006	1.94094	2.34042	2.19321	3.09749	3.20634	1.27816	2.93119	0.726282	4.89076	4.66132	5.90591	3.4436	5.10759	4.00802	3.70402	3.42729	2.95105	7.01914	0	2.70194	1.82612	6.1097	6.02457	3.07012	0.952955	2.88817	0.851043	0.436113	3.06162	0.328696		0.0921717	1.62077	1.69763	1.64587	1.30695	1.8502	1.54217	0.710106	1.06705	0.0990476	4.30797	1.09203	3.64936	1.10076	2.98655	3.20701
1.58203	2.24522	1.91022	1.94103	2.34087	2.19366	3.09694	3.2064	1.2778	2.93125	0.725462	4.89124	4.66041	5.90432	3.4431	5.10632	4.00907	3.70315	3.42742	2.9512	7.01804	0	2.69994	1.82545	6.10988	6.02436	3.07053	0.95336	2.88839	0.850543	0.435893	3.06138	0.328667		0.0915796	1.62098	1.69767	1.64479	1.30678	1.8502	1.54192	0.710292	1.06614	0.0990572	4.30797	1.09116	3.6471	1.10046	2.98233	3.20658
1.58398	2.24538	1.91037	1.94112	2.34131	2.19411	3.09642	3.20646	1.27743	2.93129	0.724642	4.89171	4.65949	5.90278	3.44257	5.10504	4.01011	3.70228	3.42755	2.95136	7.01692	0	2.69792	1.82479	6.11008	6.02414	3.07095	0.953766	2.88861	0.850035	0.435683	3.06115	0.328639		0.0909879	1.6212	1.69771	1.64372	1.30661	1.8502	1.54166	0.710481	1.06523	0.0990785	4.30797	1.0903	3.64483	1.10016	2.97813	3.20612
1.58594	2.24552	1.9105	1.94121	2.34176	2.19457	3.09592	3.20652	1.27707	2.93131	0.723822	4.89218	4.65857	5.90127	3.44201	5.10377	4.01115	3.70141	3.42767	2.95152	7.01579	0	2.69589	1.82413	6.1103	6.02393	3.0714	0.954172	2.88884	0.849525	0.435484	3.06091	0.328612		0.0903987	1.62141	1.69776	1.64265	1.30644	1.8502	1.54141	0.710676	1.06432	0.0991113	4.30798	1.08946	3.64256	1.09985	2.97393	3.20564
1.58789	2.24564	1.91062	1.9413	2.3422	2.19505	3.09542	3.20658	1.2767	2.93132	0.723003	4.89263	4.65764	5.89978	3.44141	5.1025	4.01217	3.70055	3.4278	2.95167	7.01465	0	2.69385	1.82347	6.11055	6.02372	3.07187	0.954578	2.88907	0.849012	0.435293	3.06067	0.328584		0.0898169	1.62161	1.6978	1.6416	1.30627	1.8502	1.54115	0.710879	1.06341	0.0991512	4.30801	1.08863	3.64031	1.09953	2.96973	3.20517
1.58984	2.24572	1.91074	1.9414	2.34264	2.19554	3.09493	3.20663	1.27634	2.93133	0.722183	4.89308	4.65671	5.89831	3.44079	5.10122	4.01319	3.69968	3.42793	2.95177	7.01348	0	2.69181	1.82281	6.1108	6.02351	3.07235	0.954983	2.88929	0.848493	0.435109	3.06043	0.328557		0.0892476	1.6218	1.69783	1.64057	1.3061	1.8502	1.5409	0.711089	1.06251	0.0991934	4.30806	1.08781	3.63808	1.0992	2.96553	3.2047
1.5918	2.24577	1.91088	1.94149	2.34308	2.19605	3.09444	3.20669	1.27597	2.93134	0.721363	4.89351	4.65578	5.89686	3.44016	5.09992	4.01418	3.69881	3.42806	2.95181	7.0123	0	2.68978	1.82215	6.11105	6.02329	3.07285	0.955389	2.88952	0.847961	0.434926	3.06018	0.328529		0.0886907	1.62198	1.69785	1.63956	1.30593	1.8502	1.54064	0.711301	1.06163	0.0992359	4.30814	1.087	3.63585	1.09887	2.96132	3.20425
1.59375	2.24579	1.91102	1.94158	2.34352	2.19656	3.09395	3.20675	1.27561	2.93137	0.720543	4.89395	4.65484	5.89544	3.43954	5.09859	4.01515	3.69794	3.42818	2.95177	7.01113	0	2.68775	1.82149	6.11131	6.02308	3.07336	0.955795	2.88975	0.847418	0.434744	3.05993	0.328501		0.0881409	1.62215	1.69786	1.63857	1.30576	1.85021	1.54039	0.711514	1.06075	0.0992784	4.30826	1.0862	3.63363	1.09854	2.95712	3.20382
1.5957	2.24578	1.91118	1.94167	2.34396	2.19707	3.09346	3.20681	1.27524	2.9314	0.719723	4.89436	4.65391	5.89406	3.43891	5.09725	4.0161	3.69707	3.42831	2.95166	7.00995	0	2.68573	1.82083	6.11156	6.02287	3.07387	0.956201	2.88998	0.846868	0.434562	3.05968	0.328474		0.0875912	1.62232	1.69786	1.63758	1.30559	1.85022	1.54014	0.711726	1.05988	0.0993209	4.3084	1.08539	3.63141	1.09823	2.95292	3.2034
1.59766	2.24573	1.91134	1.94176	2.34441	2.19758	3.09297	3.20687	1.27488	2.93144	0.7189	4.89477	4.65298	5.89274	3.43828	5.09592	4.01705	3.6962	3.42844	2.95151	7.00877	0	2.6837	1.82018	6.1118	6.02266	3.07438	0.956607	2.8902	0.846316	0.434379	3.05942	0.328447		0.0870347	1.62249	1.69785	1.6366	1.30542	1.85025	1.53989	0.711939	1.059	0.0993634	4.30856	1.08458	3.62918	1.09795	2.94869	3.203
1.59961	2.24564	1.9115	1.94185	2.34485	2.19809	3.09248	3.20692	1.27452	2.93148	0.71807	4.89516	4.65205	5.89149	3.43764	5.09461	4.018	3.69533	3.42857	2.95132	7.00761	0	2.68168	1.81952	6.11203	6.02244	3.07489	0.957012	2.89043	0.845764	0.434197	3.05917	0.328422		0.0864682	1.62266	1.69783	1.63563	1.30525	1.85028	1.53966	0.712151	1.05811	0.0994059	4.30876	1.08377	3.62694	1.09769	2.94444	3.20264
1.60156	2.24553	1.91166	1.94194	2.34528	2.1986	3.092	3.20698	1.27415	2.93152	0.717228	4.89555	4.65113	5.8903	3.43699	5.09333	4.01897	3.69446	3.42869	2.95111	7.00646	0	2.67968	1.81887	6.11223	6.02223	3.0754	0.957418	2.89066	0.845211	0.434015	3.05892	0.328397		0.0858967	1.62283	1.6978	1.63468	1.30508	1.85032	1.53943	0.712364	1.05722	0.0994484	4.30898	1.08297	3.62469	1.09744	2.94019	3.2023
1.60352	2.2454	1.91182	1.94203	2.34572	2.19912	3.09154	3.20704	1.27379	2.93156	0.716376	4.89595	4.65022	5.88915	3.43634	5.09207	4.01995	3.69359	3.42882	2.95089	7.00532	0	2.67771	1.81824	6.11241	6.02202	3.07591	0.957824	2.89089	0.844658	0.433833	3.05867	0.328373		0.0853303	1.623	1.69776	1.63373	1.30491	1.85037	1.53922	0.712576	1.05632	0.0994909	4.30922	1.08216	3.62242	1.09721	2.93593	3.20198
1.60547	2.24528	1.91198	1.94212	2.34613	2.19966	3.09109	3.2071	1.27342	2.9316	0.715523	4.89634	4.64932	5.88804	3.43569	5.09084	4.02093	3.69274	3.42895	2.95065	7.00419	0	2.67574	1.81761	6.11258	6.02181	3.07642	0.95823	2.89112	0.844106	0.433651	3.05843	0.32835		0.0847738	1.62317	1.69773	1.6328	1.30474	1.85041	1.53899	0.712781	1.05543	0.0995334	4.30946	1.08135	3.62013	1.09697	2.93169	3.20166
1.60742	2.24515	1.91214	1.94222	2.34653	2.2002	3.09064	3.20716	1.27306	2.93164	0.714678	4.89673	4.64841	5.88695	3.43504	5.0896	4.0219	3.6919	3.42908	2.95037	7.00306	0	2.67376	1.817	6.11275	6.02159	3.07693	0.958635	2.89134	0.843553	0.433469	3.05818	0.328327		0.0842244	1.62334	1.69771	1.63187	1.30457	1.85045	1.53876	0.712962	1.05456	0.099576	4.30971	1.08054	3.61784	1.09674	2.92745	3.20134
1.60938	2.24501	1.9123	1.94231	2.34692	2.20075	3.0902	3.20722	1.2727	2.93167	0.713838	4.89712	4.64748	5.8859	3.4344	5.08835	4.02287	3.69107	3.4292	2.95007	7.00192	0	2.67177	1.81639	6.11292	6.02138	3.07744	0.959037	2.89157	0.843	0.433286	3.05794	0.328304		0.0836775	1.62351	1.6977	1.63094	1.3044	1.85048	1.53851	0.713094	1.05369	0.0996185	4.30996	1.07973	3.61556	1.0965	2.92322	3.20102
1.61133	2.24487	1.91246	1.9424	2.34728	2.2013	3.08976	3.20728	1.27234	2.93171	0.712992	4.89752	4.64655	5.88491	3.43375	5.08707	4.02384	3.69026	3.42933	2.94974	7.00078	0	2.66977	1.81578	6.11309	6.02117	3.07795	0.95943	2.89178	0.842448	0.433104	3.05769	0.328281		0.0831313	1.62368	1.69769	1.63	1.30423	1.85051	1.53826	0.713159	1.05282	0.099661	4.3102	1.07893	3.61329	1.09627	2.919	3.2007
1.61328	2.24473	1.91261	1.94249	2.34764	2.20185	3.08932	3.20735	1.27202	2.93174	0.712137	4.89791	4.64562	5.88398	3.43309	5.08577	4.02481	3.68944	3.42946	2.94939	6.99965	0	2.66778	1.81517	6.11326	6.02096	3.07846	0.959807	2.89199	0.841895	0.432922	3.05744	0.328259		0.0825876	1.62385	1.69768	1.62907	1.30406	1.85053	1.53799	0.713163	1.05196	0.0997035	4.31045	1.07812	3.61104	1.09604	2.9148	3.20038
1.61523	2.2446	1.91277	1.94258	2.34799	2.20239	3.08888	3.20743	1.27175	2.93177	0.711274	4.8983	4.64468	5.88312	3.43241	5.08446	4.02579	3.68863	3.42959	2.94903	6.99853	0	2.66578	1.81458	6.11343	6.02074	3.07897	0.960167	2.89218	0.841343	0.43274	3.0572	0.328238		0.0820513	1.62402	1.69766	1.62814	1.30388	1.85056	1.53772	0.71313	1.05109	0.099746	4.31071	1.07731	3.6088	1.0958	2.91062	3.20006
1.61719	2.24445	1.91293	1.94267	2.34833	2.20293	3.08844	3.20754	1.27152	2.9318	0.710409	4.89869	4.64372	5.88232	3.43172	5.08312	4.02676	3.68782	3.42971	2.94866	6.99742	0	2.66377	1.81401	6.1136	6.02053	3.07948	0.960519	2.89237	0.84079	0.432558	3.05695	0.328217		0.0815276	1.62419	1.69763	1.62721	1.3037	1.85058	1.53743	0.713081	1.05023	0.0997885	4.31097	1.07651	3.60656	1.09557	2.90645	3.19974
1.61914	2.2443	1.91309	1.94276	2.34867	2.20344	3.08802	3.20765	1.27133	2.93183	0.709544	4.89906	4.64275	5.88156	3.43103	5.08178	4.02773	3.68701	3.42984	2.94828	6.9963	0	2.66175	1.81344	6.11377	6.02032	3.07999	0.960867	2.89255	0.840237	0.432375	3.05671	0.328196		0.0810162	1.62436	1.69759	1.62628	1.30351	1.8506	1.53713	0.713028	1.04936	0.099831	4.31124	1.07571	3.60433	1.09534	2.90229	3.19943
1.62109	2.24411	1.91325	1.94285	2.349	2.20396	3.08763	3.20777	1.27115	2.93186	0.708678	4.8994	4.64177	5.88084	3.43032	5.08044	4.02869	3.6862	3.42997	2.94789	6.99518	0	2.65971	1.81287	6.11395	6.02011	3.0805	0.961215	2.89273	0.839684	0.432193	3.05646	0.328176		0.0805127	1.62453	1.69754	1.62535	1.30331	1.85062	1.53683	0.712975	1.0485	0.0998735	4.31151	1.07494	3.60212	1.0951	2.89815	3.19911
1.62305	2.24391	1.91341	1.94294	2.34932	2.20447	3.08726	3.20788	1.27096	2.93187	0.707813	4.89972	4.64079	5.88014	3.42959	5.0791	4.02967	3.68539	3.4301	2.94749	6.99407	0	2.65763	1.8123	6.11412	6.01989	3.08101	0.961563	2.89291	0.839129	0.432011	3.05621	0.328155		0.0800142	1.6247	1.6975	1.62444	1.30311	1.85064	1.53651	0.712922	1.04763	0.099916	4.31177	1.07418	3.59993	1.09487	2.89401	3.19879
1.625	2.24369	1.91357	1.94304	2.34963	2.20498	3.08691	3.208	1.27078	2.93186	0.706948	4.90002	4.63981	5.87945	3.42886	5.07775	4.03064	3.68458	3.43022	2.94706	6.99295	0	2.6555	1.81174	6.11429	6.01968	3.08152	0.961911	2.8931	0.838564	0.431829	3.05596	0.328135		0.0795235	1.62487	1.69746	1.62354	1.30292	1.85068	1.53618	0.712869	1.04676	0.0999585	4.31201	1.07345	3.59777	1.09463	2.88987	3.19847
1.62695	2.24346	1.91371	1.94314	2.34992	2.20549	3.08657	3.20811	1.2706	2.93183	0.706082	4.9003	4.63882	5.87877	3.42812	5.07639	4.03163	3.68378	3.43035	2.94663	6.99182	0	2.65332	1.81118	6.11447	6.01947	3.08203	0.962258	2.89328	0.83798	0.431647	3.05571	0.328115		0.0790453	1.62505	1.69742	1.62266	1.30274	1.85073	1.53584	0.712816	1.0459	0.100001	4.31225	1.07272	3.59562	1.0944	2.88573	3.19816
1.62891	2.24321	1.91385	1.94325	2.35022	2.206	3.08623	3.20823	1.27042	2.9318	0.705217	4.90058	4.63781	5.87811	3.42737	5.07502	4.03261	3.683	3.43048	2.94619	6.99067	0	2.6511	1.81064	6.11466	6.01926	3.08254	0.962606	2.89346	0.837371	0.431465	3.05545	0.328095		0.0785792	1.62523	1.69737	1.62178	1.30257	1.85081	1.5355	0.712762	1.04503	0.100044	4.31247	1.07199	3.59349	1.09417	2.88157	3.19786
1.63086	2.24295	1.91397	1.94338	2.35051	2.20651	3.08588	3.20835	1.27024	2.93176	0.704352	4.90082	4.63679	5.87746	3.42661	5.07365	4.03359	3.68223	3.43062	2.94574	6.9895	0	2.64885	1.8101	6.11486	6.01904	3.08304	0.962954	2.89364	0.836736	0.431282	3.05518	0.328075		0.078118	1.62542	1.69733	1.6209	1.3024	1.8509	1.53516	0.712709	1.04417	0.100086	4.31266	1.07124	3.59137	1.09393	2.87741	3.19758
1.63281	2.24267	1.91408	1.94351	2.35081	2.20703	3.08554	3.20846	1.27007	2.93172	0.703486	4.90103	4.63576	5.87682	3.42584	5.07227	4.03458	3.68147	3.43077	2.94529	6.98833	0	2.64658	1.80958	6.11507	6.01883	3.08354	0.963302	2.89383	0.83608	0.4311	3.05491	0.328055		0.0776519	1.62562	1.69729	1.62002	1.30223	1.85102	1.53482	0.712656	1.0433	0.100129	4.3128	1.07049	3.58927	1.0937	2.87324	3.19732
1.63477	2.24238	1.91418	1.94365	2.3511	2.20756	3.0852	3.20858	1.26993	2.93168	0.702621	4.9012	4.63472	5.87619	3.42506	5.07089	4.03557	3.68072	3.43093	2.94484	6.98715	0	2.6443	1.80907	6.1153	6.01862	3.08404	0.96365	2.89401	0.835409	0.430918	3.05465	0.328035		0.077174	1.62583	1.69725	1.61912	1.30206	1.85114	1.53449	0.712603	1.04244	0.100171	4.3129	1.06972	3.58718	1.09347	2.86906	3.19707
1.63672	2.24209	1.91429	1.94379	2.35139	2.20811	3.08485	3.20869	1.26986	2.93164	0.701759	4.90136	4.63366	5.87559	3.42427	5.06951	4.03657	3.67997	3.43111	2.94438	6.98597	0	2.64199	1.80857	6.11553	6.0184	3.08455	0.963998	2.89419	0.834732	0.430736	3.05439	0.328015		0.0766862	1.62604	1.6972	1.61822	1.30189	1.85128	1.53417	0.71255	1.04157	0.100214	4.31298	1.06896	3.58511	1.09324	2.86487	3.19684
1.63867	2.24179	1.91439	1.94392	2.35169	2.20866	3.08451	3.20881	1.26987	2.93161	0.700904	4.9015	4.63258	5.87502	3.42349	5.06814	4.03756	3.67922	3.4313	2.94393	6.98479	0	2.63967	1.80809	6.11578	6.01819	3.08507	0.964349	2.89436	0.834052	0.430554	3.05413	0.327994		0.0761984	1.62626	1.69716	1.6173	1.30172	1.85143	1.53387	0.712497	1.04071	0.100256	4.31304	1.06819	3.58304	1.09301	2.86068	3.1966
1.64062	2.24148	1.9145	1.94406	2.35198	2.20921	3.08417	3.20892	1.26995	2.93159	0.700061	4.90162	4.63148	5.87447	3.4227	5.06678	4.03854	3.67849	3.4315	2.94347	6.98361	0	2.63733	1.80761	6.11603	6.01798	3.0856	0.964706	2.89452	0.833372	0.430371	3.05387	0.327973		0.0757205	1.62647	1.69712	1.61637	1.30155	1.85158	1.53356	0.712447	1.03985	0.100299	4.31309	1.06743	3.58096	1.09276	2.85647	3.19636
1.64258	2.24116	1.91461	1.94421	2.35226	2.20977	3.08383	3.20904	1.27008	2.93158	0.699231	4.90173	4.63036	5.87394	3.42192	5.06543	4.03951	3.6778	3.43171	2.94301	6.98243	0	2.63497	1.80713	6.11628	6.01777	3.08613	0.96507	2.89466	0.832692	0.430189	3.05362	0.327952		0.0752547	1.62668	1.69707	1.61544	1.30138	1.85173	1.53327	0.712406	1.03901	0.100341	4.31314	1.06666	3.57886	1.09251	2.85225	3.19612
1.64453	2.24083	1.91471	1.94437	2.35253	2.21035	3.08349	3.20916	1.27024	2.93158	0.698408	4.90183	4.62923	5.87345	3.42112	5.06409	4.04046	3.67713	3.43191	2.94256	6.98126	0	2.6326	1.80665	6.11654	6.01755	3.08666	0.965433	2.8948	0.832012	0.430007	3.05337	0.327931		0.0747964	1.6269	1.69702	1.6145	1.30121	1.85187	1.53297	0.71238	1.03818	0.100384	4.31319	1.0659	3.57675	1.09225	2.84802	3.19588
1.64648	2.24049	1.91482	1.94454	2.35279	2.21093	3.08318	3.20927	1.27042	2.93158	0.697588	4.90193	4.62808	5.873	3.42031	5.06274	4.04141	3.67649	3.4321	2.9421	6.98009	0	2.63022	1.80618	6.11679	6.01734	3.0872	0.965791	2.89494	0.831332	0.429825	3.05312	0.32791		0.0743406	1.62712	1.69696	1.61357	1.30104	1.85202	1.53267	0.712368	1.03736	0.100426	4.31324	1.06514	3.57464	1.092	2.8438	3.19564
1.64844	2.24014	1.91493	1.94472	2.35304	2.21152	3.0829	3.20939	1.27059	2.93159	0.696768	4.90201	4.62691	5.87256	3.41948	5.06139	4.04235	3.67587	3.43228	2.94165	6.97892	0	2.62784	1.8057	6.11704	6.01713	3.08773	0.966142	2.89508	0.830651	0.429643	3.05287	0.327889		0.0738851	1.62735	1.69688	1.61264	1.30087	1.85217	1.53237	0.712364	1.03654	0.100469	4.31329	1.06439	3.57253	1.09174	2.83958	3.1954
1.65039	2.23975	1.91503	1.9449	2.35328	2.21212	3.08265	3.2095	1.27073	2.93161	0.695948	4.90208	4.6257	5.87213	3.41864	5.06004	4.0433	3.67526	3.43246	2.9412	6.97776	0	2.62547	1.80523	6.11729	6.01692	3.08826	0.96649	2.89521	0.829971	0.429461	3.05261	0.327868		0.0734297	1.6276	1.6968	1.61171	1.3007	1.85232	1.53207	0.712364	1.03572	0.100511	4.31334	1.06365	3.57043	1.09148	2.83538	3.19516
1.65234	2.23934	1.91512	1.94509	2.35353	2.21271	3.08243	3.20962	1.27082	2.93164	0.695129	4.90213	4.62448	5.87171	3.41777	5.05869	4.04424	3.67468	3.43263	2.94075	6.97659	0	2.6231	1.80475	6.11751	6.0167	3.08879	0.966838	2.89535	0.829291	0.429278	3.05236	0.327848		0.0729746	1.62785	1.69673	1.61078	1.30053	1.85247	1.53177	0.712364	1.03489	0.100554	4.31339	1.0629	3.56832	1.0912	2.83117	3.19493
1.6543	2.23888	1.9152	1.94527	2.35378	2.21331	3.08223	3.20974	1.27086	2.93168	0.694309	4.90216	4.62326	5.87131	3.41689	5.05733	4.04518	3.67413	3.4328	2.94032	6.97542	0	2.62073	1.80428	6.11771	6.01649	3.08932	0.967186	2.89549	0.828608	0.429096	3.0521	0.327827		0.072522	1.62811	1.69666	1.60985	1.30035	1.85262	1.53144	0.712364	1.03404	0.100596	4.31344	1.06216	3.56621	1.09091	2.82697	3.19471
1.65625	2.23838	1.91527	1.94545	2.35403	2.21391	3.08203	3.20985	1.27087	2.93172	0.693489	4.90217	4.62203	5.87094	3.41601	5.05596	4.0461	3.67359	3.43297	2.93989	6.97424	0	2.61836	1.80381	6.11789	6.01628	3.08985	0.967533	2.89562	0.827918	0.428914	3.05184	0.327807		0.0720768	1.62836	1.69661	1.60894	1.30015	1.85275	1.5311	0.712364	1.03319	0.100639	4.31349	1.06141	3.56407	1.09062	2.82276	3.19451
1.6582	2.23785	1.91532	1.94563	2.3543	2.2145	3.08184	3.20997	1.27087	2.93176	0.692669	4.90217	4.62082	5.87064	3.41514	5.05457	4.04702	3.67307	3.43314	2.93945	6.97306	0	2.61598	1.80337	6.11806	6.01607	3.09038	0.967881	2.89576	0.827217	0.428732	3.05158	0.327787		0.0716441	1.62862	1.69657	1.60806	1.29995	1.85288	1.53074	0.712364	1.03233	0.100681	4.31354	1.06067	3.56192	1.09032	2.81853	3.19433
1.66016	2.23729	1.91538	1.94581	2.35459	2.2151	3.08164	3.21009	1.27087	2.9318	0.691846	4.90217	4.61963	5.87043	3.4143	5.05317	4.04792	3.67255	3.43331	2.939	6.97188	0	2.61361	1.80295	6.1182	6.01585	3.09091	0.968229	2.8959	0.826503	0.42855	3.05132	0.327769		0.0712239	1.62887	1.69652	1.6072	1.29974	1.853	1.53035	0.712364	1.03146	0.100724	4.31358	1.05993	3.55975	1.09002	2.81431	3.19417
1.66211	2.23672	1.91543	1.946	2.35488	2.21569	3.08144	3.21022	1.27087	2.93183	0.691016	4.90217	4.61846	5.8703	3.41346	5.05176	4.04883	3.67205	3.43348	2.93853	6.9707	0	2.61125	1.80256	6.11834	6.01564	3.09145	0.968577	2.89603	0.825781	0.428367	3.05106	0.327751		0.0708112	1.62913	1.69648	1.60636	1.29953	1.85311	1.52994	0.712364	1.03059	0.100766	4.31363	1.05918	3.55758	1.08972	2.81009	3.19401
1.66406	2.23615	1.91548	1.94618	2.35517	2.21629	3.08125	3.21036	1.27087	2.93186	0.690173	4.90216	4.61731	5.87024	3.41262	5.05034	4.04976	3.67157	3.43366	2.93804	6.96952	0	2.60891	1.80217	6.11847	6.01541	3.09198	0.968925	2.89617	0.825049	0.428185	3.05081	0.327734		0.0704009	1.62938	1.69644	1.60553	1.29932	1.85321	1.52952	0.712364	1.02972	0.100809	4.31368	1.05845	3.55542	1.08943	2.80588	3.19385
1.66602	2.23557	1.91554	1.94636	2.35547	2.21689	3.08105	3.21052	1.27087	2.93188	0.689318	4.90214	4.61616	5.87024	3.41178	5.04893	4.0507	3.67114	3.43385	2.93754	6.96835	0	2.60658	1.80178	6.1186	6.01516	3.09251	0.969272	2.89631	0.824302	0.428003	3.05056	0.327717		0.069991	1.62964	1.6964	1.60469	1.2991	1.85332	1.52906	0.712364	1.02883	0.100851	4.31373	1.05773	3.55327	1.08913	2.80169	3.19369
1.66797	2.23499	1.91559	1.94654	2.35576	2.21751	3.08085	3.21069	1.27087	2.93189	0.688456	4.9021	4.61499	5.8703	3.41092	5.04752	4.05165	3.67074	3.43404	2.93701	6.96719	0	2.60425	1.8014	6.11872	6.01487	3.09304	0.96962	2.89644	0.823537	0.427821	3.05031	0.327702		0.0695811	1.62989	1.69635	1.60386	1.29889	1.85343	1.52856	0.712364	1.02793	0.100894	4.31377	1.05703	3.55115	1.08883	2.79751	3.19353
1.66992	2.23438	1.91564	1.94672	2.35605	2.21814	3.08064	3.21087	1.27087	2.93188	0.687591	4.90205	4.61381	5.87041	3.41004	5.04613	4.05262	3.67038	3.43423	2.93649	6.96603	0	2.60189	1.80101	6.11884	6.01456	3.09357	0.969968	2.89658	0.822753	0.427639	3.05006	0.327686		0.0691708	1.63015	1.69631	1.60304	1.29868	1.85354	1.52803	0.712364	1.02702	0.100936	4.31379	1.05636	3.54904	1.08853	2.79333	3.19337
1.67188	2.23375	1.9157	1.94691	2.35635	2.21879	3.08044	3.21104	1.27087	2.93186	0.686725	4.902	4.61264	5.87057	3.40915	5.04475	4.0536	3.67004	3.43441	2.93597	6.96486	0	2.59952	1.80063	6.11896	6.01422	3.0941	0.970315	2.89672	0.821952	0.427457	3.04981	0.327672		0.068758	1.6304	1.69627	1.60223	1.29848	1.85367	1.52748	0.712364	1.02612	0.100979	4.3138	1.05572	3.54696	1.08824	2.78917	3.19321
1.67383	2.23312	1.91575	1.94709	2.35664	2.21946	3.08024	3.21121	1.27087	2.93183	0.68586	4.90195	4.61146	5.87077	3.40824	5.04338	4.05458	3.66972	3.43458	2.93547	6.96368	0	2.59713	1.80024	6.1191	6.01387	3.09463	0.97066	2.89685	0.821138	0.427274	3.04956	0.327658		0.0683382	1.63066	1.69622	1.60144	1.29828	1.85381	1.52692	0.712364	1.02523	0.101021	4.31381	1.05512	3.54487	1.08794	2.78501	3.19305
1.67578	2.23248	1.9158	1.94727	2.35693	2.22013	3.08005	3.21139	1.27087	2.9318	0.684995	4.9019	4.61029	5.871	3.40731	5.042	4.05556	3.66942	3.43475	2.93498	6.96251	0	2.59471	1.79986	6.11926	6.01352	3.09515	0.970994	2.89699	0.820309	0.427092	3.04931	0.327644		0.0679083	1.63091	1.69617	1.60066	1.29809	1.85396	1.52635	0.712364	1.02436	0.101064	4.31381	1.05453	3.54279	1.08764	2.78088	3.19289
1.67773	2.23183	1.91586	1.94745	2.35722	2.2208	3.07986	3.21156	1.27087	2.93176	0.684129	4.90184	4.60912	5.87126	3.40634	5.04062	4.05655	3.66913	3.43492	2.93449	6.96133	0	2.59229	1.79947	6.11943	6.01316	3.09567	0.971313	2.89713	0.819469	0.42691	3.04906	0.327631		0.0674735	1.63117	1.69611	1.5999	1.29792	1.85411	1.52576	0.712364	1.02349	0.101106	4.31381	1.05395	3.54072	1.08734	2.77675	3.19274
1.67969	2.23117	1.91591	1.94764	2.35749	2.22145	3.07969	3.21173	1.27087	2.93172	0.683261	4.90176	4.60797	5.87156	3.40535	5.03923	4.05755	3.66884	3.4351	2.93401	6.96015	0	2.58986	1.79908	6.11959	6.01281	3.0962	0.971616	2.89726	0.818621	0.426728	3.04881	0.327619		0.0670437	1.63142	1.69603	1.59916	1.29774	1.85425	1.52517	0.712364	1.02263	0.101149	4.31381	1.05338	3.53866	1.08705	2.77263	3.1926
1.68164	2.2305	1.91597	1.94782	2.35774	2.22209	3.07953	3.21189	1.27088	2.93168	0.682385	4.90166	4.60683	5.87191	3.40433	5.03782	4.05858	3.66855	3.43529	2.93355	6.95899	0	2.58744	1.79869	6.11974	6.01245	3.09674	0.971909	2.8974	0.817771	0.426546	3.04855	0.327608		0.0666238	1.63168	1.69595	1.59843	1.29757	1.8544	1.52457	0.712364	1.02176	0.101191	4.31381	1.05281	3.53662	1.08676	2.76851	3.1925
1.68359	2.22981	1.91603	1.948	2.35799	2.22273	3.07939	3.21202	1.2709	2.93165	0.681497	4.90153	4.60568	5.87233	3.40329	5.03638	4.05964	3.66826	3.43549	2.93311	6.95784	0	2.58501	1.79828	6.11987	6.0121	3.09729	0.9722	2.89754	0.816921	0.426363	3.0483	0.327597		0.066211	1.63193	1.69586	1.59772	1.2974	1.85454	1.52397	0.712364	1.02089	0.101234	4.31381	1.05223	3.5346	1.0865	2.76439	3.19244
1.68555	2.22911	1.91611	1.94818	2.35824	2.22336	3.07925	3.21212	1.27094	2.93163	0.680597	4.90139	4.60453	5.87281	3.40224	5.03493	4.06071	3.66797	3.43568	2.93269	6.95673	0	2.5826	1.79786	6.11998	6.01175	3.09784	0.97249	2.89767	0.81607	0.426181	3.04806	0.327587		0.0658008	1.63219	1.69578	1.59702	1.29723	1.85467	1.52335	0.712364	1.02002	0.101276	4.31381	1.05166	3.53259	1.08625	2.76027	3.19242
1.6875	2.22838	1.91619	1.94836	2.35848	2.224	3.07913	3.2122	1.27102	2.93162	0.679691	4.90124	4.60337	5.87334	3.40117	5.03348	4.06179	3.66768	3.43588	2.9323	6.95564	0	2.5802	1.79745	6.12009	6.01139	3.0984	0.972779	2.89781	0.815218	0.425999	3.04781	0.327577		0.0653909	1.63244	1.69569	1.59633	1.29706	1.85479	1.52272	0.712364	1.01913	0.101319	4.31381	1.05108	3.53057	1.08603	2.75617	3.19241
1.68945	2.22763	1.91627	1.94854	2.35873	2.22464	3.07902	3.21226	1.2711	2.93162	0.678791	4.90108	4.6022	5.87392	3.40009	5.03204	4.06287	3.66739	3.43606	2.93193	6.95457	0	2.57781	1.79705	6.12018	6.01104	3.09895	0.973069	2.89795	0.814358	0.425817	3.04757	0.327568		0.0649809	1.63269	1.69561	1.59564	1.29689	1.8549	1.52209	0.712364	1.01823	0.101361	4.31381	1.05051	3.52855	1.08581	2.75209	3.19241
1.69141	2.22685	1.91635	1.94872	2.35897	2.22527	3.07892	3.21232	1.27119	2.93162	0.677903	4.90091	4.60104	5.87454	3.39901	5.03061	4.06395	3.6671	3.43625	2.93157	6.95352	0	2.57543	1.79668	6.12028	6.01068	3.0995	0.973359	2.89808	0.813487	0.425635	3.04732	0.32756		0.064571	1.63294	1.69551	1.59494	1.29672	1.855	1.52145	0.712364	1.01732	0.101404	4.31381	1.04995	3.52651	1.0856	2.74803	3.19241
1.69336	2.22606	1.91643	1.94887	2.35922	2.2259	3.07882	3.21237	1.27128	2.93161	0.677027	4.90073	4.59989	5.87517	3.39792	5.02918	4.06502	3.66681	3.43644	2.93123	6.95246	0	2.57305	1.79633	6.12036	6.01033	3.10006	0.973649	2.89822	0.812606	0.425452	3.04708	0.327552		0.0641611	1.63318	1.69541	1.59424	1.29655	1.85508	1.52081	0.712364	1.01641	0.101446	4.31381	1.04939	3.52448	1.08539	2.74398	3.19241
1.69531	2.22526	1.91652	1.94902	2.35946	2.22652	3.07874	3.21243	1.27137	2.9316	0.676159	4.90054	4.59875	5.87582	3.39681	5.02776	4.0661	3.66652	3.43665	2.9309	6.95141	0	2.57068	1.79598	6.12045	6.00997	3.10063	0.973939	2.89836	0.811726	0.42527	3.04684	0.327543		0.0637512	1.63341	1.69529	1.59352	1.29638	1.85517	1.52017	0.712363	1.0155	0.101489	4.31381	1.04884	3.52248	1.08519	2.73995	3.19241
1.69727	2.22445	1.91663	1.94916	2.35971	2.22712	3.07866	3.21249	1.27146	2.93158	0.675293	4.90035	4.59762	5.87648	3.39568	5.02632	4.06716	3.66625	3.43686	2.93057	6.95036	0	2.56832	1.79564	6.12053	6.0096	3.10119	0.974229	2.89849	0.810855	0.425088	3.0466	0.327535		0.0633417	1.63363	1.69517	1.59281	1.29621	1.85525	1.51953	0.71236	1.01459	0.101531	4.31382	1.04829	3.52053	1.085	2.73594	3.19241
1.69922	2.22365	1.91673	1.9493	2.35995	2.22772	3.0786	3.21255	1.27156	2.93155	0.674428	4.90018	4.5965	5.87715	3.39453	5.02488	4.06821	3.66598	3.43707	2.93023	6.9493	0	2.56596	1.79531	6.1206	6.00921	3.10175	0.974518	2.89863	0.809995	0.424906	3.04637	0.327526		0.0629346	1.63384	1.69505	1.59212	1.29603	1.85534	1.51889	0.712348	1.01369	0.101574	4.31384	1.04774	3.51864	1.08482	2.73194	3.19239
1.70117	2.22287	1.91684	1.94943	2.3602	2.22832	3.07855	3.21261	1.27165	2.9315	0.673563	4.90002	4.5954	5.87783	3.39337	5.02343	4.06925	3.66574	3.43727	2.92988	6.94823	0	2.5636	1.79498	6.12066	6.0088	3.10231	0.974808	2.89878	0.809139	0.424724	3.04612	0.327517		0.062535	1.63406	1.69494	1.59143	1.29584	1.85543	1.51823	0.712322	1.0128	0.101616	4.31388	1.04717	3.51677	1.08465	2.72795	3.19235
1.70312	2.22209	1.91695	1.94957	2.36044	2.22891	3.0785	3.21267	1.27174	2.93145	0.672697	4.89987	4.59429	5.87852	3.39219	5.02198	4.07027	3.6655	3.43746	2.92954	6.94714	0	2.56122	1.79465	6.12069	6.00838	3.10286	0.975098	2.89894	0.808279	0.424542	3.04588	0.327508		0.0621479	1.63427	1.69484	1.59074	1.29562	1.85552	1.51756	0.71228	1.01192	0.101659	4.31393	1.04661	3.51493	1.08447	2.72397	3.19231
1.70508	2.22133	1.91705	1.94971	2.36069	2.22951	3.07844	3.21273	1.27183	2.93137	0.671832	4.89971	4.59319	5.87925	3.39099	5.02053	4.0713	3.66527	3.43764	2.9292	6.94601	0	2.55883	1.79432	6.1207	6.00796	3.10341	0.975388	2.89911	0.807407	0.424359	3.04564	0.327498		0.0617732	1.63448	1.69474	1.59005	1.29539	1.85563	1.51688	0.712231	1.01106	0.101701	4.31398	1.04606	3.51311	1.0843	2.72	3.19227
1.70703	2.22057	1.91716	1.94984	2.36092	2.2301	3.07837	3.21281	1.27192	2.93129	0.670967	4.89954	4.5921	5.88002	3.38976	5.0191	4.07233	3.66504	3.43781	2.92886	6.94484	0	2.55643	1.79399	6.1207	6.00753	3.10397	0.975677	2.89929	0.806524	0.424177	3.04539	0.327488		0.061406	1.63468	1.69461	1.58937	1.29515	1.85575	1.5162	0.712178	1.01019	0.101744	4.31403	1.04552	3.51133	1.08413	2.71606	3.19226
1.70898	2.2198	1.91726	1.94998	2.36114	2.2307	3.0783	3.21288	1.27201	2.93121	0.670101	4.89935	4.59102	5.88088	3.38851	5.01768	4.07339	3.66481	3.43798	2.9285	6.94362	0	2.55402	1.79365	6.12069	6.0071	3.10452	0.975964	2.89947	0.805634	0.423995	3.04514	0.327479		0.0610412	1.63487	1.69447	1.58868	1.2949	1.85588	1.51552	0.712125	1.00933	0.101786	4.31407	1.04499	3.50956	1.08396	2.71213	3.19225
1.71094	2.21903	1.91737	1.95012	2.36135	2.23129	3.07821	3.21295	1.2721	2.93111	0.669236	4.89916	4.58996	5.88183	3.38725	5.01628	4.07446	3.66458	3.43815	2.92813	6.94239	0	2.5516	1.7933	6.12068	6.00668	3.10507	0.97624	2.89965	0.804742	0.423813	3.04489	0.327471		0.0606769	1.63505	1.69431	1.58799	1.29464	1.85602	1.51484	0.712072	1.00846	0.101829	4.31412	1.04448	3.50781	1.08379	2.70823	3.19225
1.71289	2.21826	1.91748	1.95025	2.36155	2.23189	3.07809	3.21301	1.27219	2.931	0.668371	4.89895	4.58891	5.88288	3.38599	5.0149	4.07553	3.66434	3.43832	2.92775	6.94114	0	2.54918	1.79294	6.12067	6.00625	3.10562	0.976501	2.89982	0.803849	0.423631	3.04464	0.327464		0.0603125	1.63523	1.69415	1.58731	1.29439	1.85619	1.51416	0.712018	1.00759	0.101871	4.31417	1.04398	3.50606	1.08362	2.70433	3.19225
1.71484	2.21748	1.91758	1.95039	2.36174	2.23248	3.07797	3.21307	1.27226	2.93089	0.667505	4.89873	4.58788	5.88403	3.38473	5.01354	4.07659	3.66411	3.43849	2.92736	6.9399	0	2.54675	1.79258	6.12066	6.00583	3.10618	0.976746	2.89998	0.802957	0.423448	3.0444	0.327458		0.0599485	1.63541	1.69397	1.58663	1.29413	1.85637	1.51348	0.711965	1.00673	0.101914	4.31422	1.04349	3.50433	1.08345	2.70042	3.19225
1.7168	2.21671	1.91769	1.95053	2.36193	2.23308	3.07784	3.21313	1.2723	2.93079	0.66664	4.89849	4.58687	5.88527	3.38346	5.01221	4.07767	3.66388	3.43866	2.92697	6.93864	0	2.54432	1.79222	6.12066	6.00541	3.10673	0.976982	2.90013	0.802064	0.423266	3.04415	0.327454		0.059587	1.6356	1.69376	1.58597	1.29389	1.85656	1.5128	0.711912	1.00586	0.101956	4.31427	1.04302	3.50261	1.08329	2.69652	3.19225
1.71875	2.21596	1.9178	1.95066	2.3621	2.23367	3.07771	3.21319	1.27232	2.9307	0.665774	4.89825	4.58587	5.88655	3.3822	5.01088	4.07879	3.66365	3.43883	2.9266	6.93736	0	2.54189	1.79188	6.12066	6.005	3.10728	0.977214	2.90027	0.801168	0.423084	3.04391	0.327451		0.0592329	1.6358	1.69352	1.58533	1.29367	1.85674	1.51212	0.711859	1.00499	0.101999	4.31432	1.04257	3.5009	1.08313	2.69262	3.19225
1.7207	2.21521	1.91792	1.9508	2.36226	2.23427	3.07757	3.21324	1.27233	2.93062	0.664909	4.89801	4.58488	5.88786	3.38093	5.00957	4.07996	3.66342	3.439	2.92623	6.93608	0	2.53946	1.79157	6.12066	6.00461	3.10783	0.977446	2.90041	0.800266	0.422902	3.04367	0.327448		0.0588913	1.63601	1.69327	1.5847	1.29347	1.85691	1.51142	0.711806	1.0041	0.102041	4.31437	1.04213	3.4992	1.08298	2.68872	3.19225
1.72266	2.21446	1.91805	1.95094	2.36241	2.23486	3.07744	3.2133	1.27233	2.93054	0.664044	4.89776	4.5839	5.88918	3.37966	5.00829	4.08117	3.6632	3.43917	2.92586	6.93479	0	2.53704	1.79127	6.12066	6.00424	3.10839	0.977678	2.90054	0.799352	0.42272	3.04344	0.327446		0.0585622	1.63622	1.69302	1.58408	1.29328	1.85708	1.51071	0.711753	1.0032	0.102084	4.31442	1.0417	3.4975	1.08284	2.68482	3.19225
1.72461	2.2137	1.9182	1.95107	2.36255	2.23546	3.07731	3.21336	1.27233	2.93046	0.663178	4.89752	4.58291	5.89051	3.37837	5.00703	4.08241	3.663	3.43934	2.92548	6.93351	0	2.53462	1.79101	6.12066	6.00388	3.10894	0.97791	2.90068	0.798426	0.422538	3.04321	0.327444		0.0582405	1.63643	1.69276	1.58347	1.29311	1.85725	1.50998	0.7117	1.00229	0.102127	4.31447	1.04129	3.49581	1.08272	2.6809	3.19225
1.72656	2.21291	1.91835	1.95121	2.3627	2.23605	3.0772	3.21342	1.27233	2.93037	0.662313	4.89727	4.58193	5.89185	3.37706	5.00577	4.08364	3.66281	3.4395	2.92511	6.93225	0	2.53219	1.79078	6.12066	6.00353	3.10948	0.978141	2.90082	0.797494	0.422355	3.04298	0.327444		0.0579214	1.63664	1.6925	1.58286	1.29294	1.85742	1.50922	0.711647	1.00138	0.102169	4.31452	1.04088	3.49413	1.08262	2.67696	3.19225
1.72852	2.2121	1.91851	1.95135	2.36285	2.23665	3.0771	3.21348	1.27232	2.93029	0.661448	4.89703	4.58095	5.89321	3.37572	5.00452	4.08487	3.66264	3.43964	2.92474	6.93101	0	2.52976	1.79059	6.12067	6.00317	3.11001	0.978374	2.90095	0.796559	0.422173	3.04276	0.327443		0.0576025	1.63683	1.69224	1.58224	1.29277	1.85759	1.50846	0.711597	1.00048	0.102212	4.31457	1.04048	3.49246	1.08254	2.673	3.19225
1.73047	2.21126	1.91867	1.95148	2.363	2.23724	3.077	3.21353	1.2723	2.93022	0.660585	4.89678	4.57997	5.89459	3.37437	5.00327	4.08611	3.66246	3.43976	2.9244	6.92976	0	2.52731	1.79042	6.1207	6.00282	3.11052	0.978609	2.90108	0.795624	0.421991	3.04253	0.327443		0.0572837	1.63701	1.69196	1.58161	1.29259	1.85776	1.5077	0.711556	0.999592	0.102254	4.31461	1.04008	3.4908	1.08248	2.66905	3.19225
1.73242	2.21038	1.91883	1.95162	2.36314	2.23784	3.07691	3.21359	1.27226	2.93016	0.659727	4.89652	4.57899	5.896	3.373	5.00202	4.08736	3.66229	3.43988	2.92407	6.9285	0	2.52486	1.79029	6.12073	6.00246	3.11101	0.978854	2.90119	0.794689	0.421809	3.0423	0.327443		0.0569649	1.63718	1.69167	1.58098	1.2924	1.85793	1.50693	0.711529	0.998717	0.102297	4.31466	1.03968	3.48913	1.08245	2.66513	3.19225
1.73438	2.20949	1.91899	1.95176	2.36329	2.23843	3.07681	3.21365	1.27219	2.93009	0.658874	4.89625	4.57801	5.89743	3.3716	5.00077	4.08862	3.66211	3.44	2.92375	6.92723	0	2.52239	1.79018	6.12077	6.00211	3.11149	0.979116	2.90129	0.793753	0.421627	3.04207	0.327443		0.0566461	1.63735	1.69138	1.58034	1.29219	1.85809	1.50617	0.711517	0.997849	0.102339	4.31471	1.0393	3.48745	1.08244	2.66125	3.19225
1.73633	2.20859	1.91915	1.95189	2.36343	2.23903	3.07673	3.21371	1.27209	2.93002	0.658021	4.89598	4.57703	5.89888	3.37018	4.99952	4.0899	3.66194	3.44013	2.92343	6.92593	0	2.51993	1.79007	6.12081	6.00176	3.11196	0.9794	2.90139	0.792818	0.421444	3.04184	0.327444		0.0563269	1.63752	1.69108	1.5797	1.29198	1.85824	1.5054	0.711514	0.996983	0.102382	4.31476	1.03893	3.48576	1.08243	2.65742	3.19225
1.73828	2.2077	1.91931	1.95203	2.36357	2.23962	3.07665	3.21377	1.27198	2.92994	0.657163	4.8957	4.57606	5.90035	3.36873	4.99829	4.09117	3.66177	3.44026	2.9231	6.92463	0	2.51746	1.78998	6.12085	6.0014	3.11243	0.979712	2.90148	0.791883	0.421262	3.04161	0.327444		0.0560052	1.63769	1.69078	1.57907	1.29177	1.85838	1.50464	0.711514	0.996117	0.102424	4.31481	1.03856	3.48406	1.08243	2.65361	3.19225
1.74023	2.2068	1.91945	1.95217	2.36369	2.24022	3.07659	3.21382	1.27184	2.92986	0.656301	4.89542	4.5751	5.90183	3.36725	4.99707	4.09245	3.66161	3.44038	2.92277	6.92332	0	2.515	1.7899	6.12089	6.00104	3.1129	0.98006	2.90157	0.790948	0.42108	3.04138	0.327445		0.0556761	1.63786	1.69047	1.57843	1.29156	1.85851	1.50387	0.711514	0.995252	0.102467	4.31486	1.0382	3.48236	1.08243	2.64983	3.19225
1.74219	2.2059	1.91959	1.9523	2.3638	2.24081	3.07654	3.21388	1.27166	2.92979	0.655436	4.89514	4.57416	5.90332	3.36573	4.99586	4.09372	3.66147	3.44051	2.92244	6.92201	0	2.51254	1.78983	6.12094	6.00067	3.11337	0.980439	2.90166	0.790012	0.420898	3.04115	0.327446		0.0553345	1.63803	1.69014	1.57779	1.29135	1.85863	1.50311	0.711514	0.994387	0.102509	4.31491	1.03783	3.48067	1.08243	2.64606	3.19225
1.74414	2.20497	1.91971	1.95244	2.3639	2.2414	3.07649	3.21394	1.27144	2.92972	0.65457	4.89485	4.57321	5.90483	3.36418	4.99465	4.095	3.66135	3.44064	2.92212	6.92069	0	2.51009	1.78979	6.12098	6.00028	3.11386	0.980838	2.90175	0.789077	0.420716	3.04092	0.327447		0.0549805	1.6382	1.68979	1.57715	1.29113	1.85876	1.50234	0.711514	0.993521	0.102555	4.31496	1.03745	3.47898	1.08243	2.64228	3.19225
1.74609	2.20403	1.91982	1.95258	2.364	2.24197	3.07644	3.214	1.27119	2.92966	0.653705	4.89457	4.57226	5.90637	3.36262	4.99343	4.0963	3.66126	3.44078	2.92182	6.91936	0	2.50764	1.78976	6.12102	5.99987	3.11436	0.981243	2.90184	0.788142	0.420534	3.04068	0.327448		0.0546189	1.63838	1.68942	1.57652	1.29092	1.85889	1.50156	0.711514	0.992656	0.102607	4.31501	1.03708	3.47731	1.08243	2.63848	3.19225
1.74805	2.20308	1.91993	1.95271	2.3641	2.24253	3.07641	3.21405	1.27092	2.92961	0.652839	4.89429	4.57129	5.90794	3.36104	4.99221	4.09763	3.66119	3.44093	2.92151	6.91802	0	2.50519	1.78973	6.12107	5.99945	3.11487	0.981648	2.90193	0.78721	0.420351	3.04046	0.327449		0.0542549	1.63857	1.68904	1.57588	1.29071	1.85902	1.50078	0.711514	0.991791	0.102673	4.31506	1.03672	3.47566	1.08243	2.63466	3.19225
1.75	2.20213	1.92005	1.95285	2.3642	2.24309	3.07639	3.21411	1.27067	2.92956	0.651974	4.89399	4.57031	5.90955	3.35945	4.99099	4.09898	3.66113	3.44109	2.92121	6.91667	0	2.50275	1.78971	6.12111	5.99903	3.11538	0.982054	2.90201	0.786281	0.420169	3.04023	0.327451		0.0538906	1.63878	1.68866	1.57524	1.2905	1.85914	1.49998	0.711514	0.990925	0.102759	4.3151	1.03637	3.47403	1.08243	2.63081	3.19226
1.75195	2.2012	1.92017	1.95299	2.36429	2.24364	3.07639	3.21417	1.27044	2.92952	0.651109	4.89367	4.56933	5.91117	3.35783	4.98976	4.10034	3.66107	3.44126	2.92088	6.91534	0	2.50031	1.78969	6.12115	5.9986	3.11588	0.98246	2.90208	0.785358	0.419987	3.04	0.327452		0.0535262	1.63898	1.68828	1.57462	1.29028	1.85927	1.49917	0.711514	0.99006	0.102862	4.31514	1.03602	3.47242	1.08243	2.62695	3.19228
1.75391	2.20027	1.92029	1.95312	2.36439	2.2442	3.07641	3.21423	1.27023	2.92948	0.650243	4.89333	4.56835	5.9128	3.35619	4.98853	4.10172	3.66101	3.44143	2.92053	6.91402	0	2.49789	1.78967	6.12119	5.99818	3.11637	0.982866	2.90213	0.784434	0.419805	3.03978	0.327454		0.0531618	1.63917	1.68789	1.574	1.29007	1.85939	1.49837	0.711514	0.989195	0.10298	4.31516	1.03567	3.4708	1.08243	2.62308	3.19233
1.75586	2.19934	1.9204	1.95325	2.36449	2.24477	3.07644	3.21429	1.27003	2.92944	0.649378	4.89296	4.56737	5.91445	3.35452	4.98729	4.10309	3.66095	3.4416	2.92016	6.91271	0	2.49547	1.78965	6.12122	5.99775	3.11684	0.983271	2.90218	0.783506	0.419623	3.03955	0.327455		0.0527975	1.63935	1.68751	1.5734	1.28986	1.85949	1.49756	0.711513	0.988329	0.103105	4.31518	1.03532	3.46918	1.08244	2.61921	3.19242
1.75781	2.1984	1.92051	1.95336	2.36459	2.24534	3.07649	3.21435	1.2698	2.92939	0.648513	4.89258	4.56638	5.91611	3.35286	4.98605	4.10448	3.6609	3.44177	2.91976	6.9114	0	2.49306	1.78963	6.12124	5.99733	3.1173	0.983677	2.90223	0.782573	0.41944	3.03932	0.327457		0.0524331	1.63952	1.68713	1.57281	1.28964	1.85958	1.49675	0.71151	0.987461	0.103232	4.31518	1.03496	3.46757	1.08245	2.61533	3.19251
1.75977	2.19744	1.92061	1.95346	2.36469	2.24591	3.07654	3.21441	1.26954	2.92933	0.647647	4.89219	4.5654	5.91778	3.35119	4.98481	4.10588	3.66085	3.44194	2.91935	6.91009	0	2.49065	1.78961	6.12125	5.9969	3.11774	0.984083	2.90227	0.781638	0.419258	3.03908	0.32746		0.0520687	1.63969	1.68676	1.57222	1.28942	1.85966	1.49594	0.711498	0.986585	0.103359	4.31518	1.03462	3.46598	1.08247	2.61144	3.19261
1.76172	2.19647	1.92072	1.95356	2.36479	2.24648	3.07659	3.21448	1.26928	2.92926	0.646782	4.8918	4.56442	5.91946	3.34951	4.98358	4.10729	3.66083	3.44211	2.91894	6.90878	0	2.48826	1.7896	6.12126	5.99648	3.11817	0.984489	2.90232	0.780703	0.419076	3.03885	0.327462		0.0517044	1.63986	1.6864	1.57163	1.2892	1.85973	1.49514	0.711471	0.985697	0.103487	4.31518	1.0343	3.46441	1.0825	2.60754	3.19269
1.76367	2.19549	1.92082	1.95365	2.36488	2.24703	3.07664	3.21456	1.269	2.92919	0.645916	4.89141	4.56344	5.92116	3.34781	4.98238	4.10871	3.66081	3.44228	2.91854	6.90748	0	2.48588	1.78961	6.12126	5.99605	3.11856	0.984899	2.90237	0.779768	0.418894	3.03862	0.327465		0.05134	1.64003	1.68604	1.57105	1.28897	1.85978	1.49433	0.71143	0.984796	0.103614	4.31518	1.03399	3.46287	1.08254	2.60365	3.19277
1.76562	2.19449	1.92093	1.95374	2.36498	2.24757	3.07669	3.21466	1.26873	2.92911	0.645051	4.891	4.56246	5.92288	3.34609	4.98121	4.11013	3.66081	3.44245	2.91814	6.90617	0	2.4835	1.78963	6.12126	5.99563	3.11893	0.985318	2.90241	0.778833	0.418712	3.03838	0.327469		0.0509756	1.6402	1.68567	1.57046	1.28874	1.85981	1.49352	0.71138	0.983888	0.103742	4.31518	1.03369	3.46138	1.08258	2.59977	3.19285
1.76758	2.19348	1.92104	1.95383	2.36508	2.2481	3.07673	3.21476	1.26845	2.92903	0.644186	4.89059	4.56148	5.9246	3.34435	4.98006	4.11155	3.66081	3.44262	2.91775	6.90486	0	2.48112	1.78968	6.12126	5.9952	3.11929	0.985752	2.90246	0.777897	0.41853	3.03815	0.327472		0.0506113	1.64037	1.6853	1.56987	1.28852	1.85983	1.49271	0.711328	0.982978	0.103869	4.31518	1.0334	3.45992	1.08263	2.59591	3.19292
1.76953	2.19246	1.92114	1.95392	2.36518	2.24864	3.07678	3.21485	1.26815	2.92896	0.64332	4.89015	4.5605	5.92633	3.34259	4.97893	4.11298	3.66081	3.44279	2.91737	6.90356	0	2.47873	1.78974	6.12126	5.99478	3.11963	0.986203	2.9025	0.776962	0.418347	3.03792	0.327476		0.0502469	1.64054	1.68491	1.56928	1.28831	1.85984	1.49191	0.711275	0.982067	0.103997	4.31518	1.03312	3.45849	1.08267	2.59206	3.19299
1.77148	2.19144	1.92125	1.95401	2.36528	2.24917	3.07683	3.21492	1.26781	2.9289	0.642455	4.88972	4.55952	5.92806	3.34079	4.97782	4.11443	3.66081	3.44296	2.91699	6.90225	0	2.47632	1.78981	6.12126	5.99435	3.11997	0.986663	2.90255	0.776024	0.418165	3.03768	0.32748		0.0498825	1.64071	1.6845	1.56869	1.28809	1.85985	1.4911	0.711221	0.981156	0.104124	4.31518	1.03285	3.45707	1.08271	2.58822	3.19303
1.77344	2.19041	1.92136	1.9541	2.36537	2.24971	3.07688	3.21498	1.26742	2.92885	0.64159	4.88927	4.55854	5.92978	3.33897	4.97671	4.11591	3.66081	3.44313	2.91661	6.90094	0	2.47391	1.78989	6.12126	5.99393	3.1203	0.987126	2.90259	0.775079	0.417983	3.03745	0.327485		0.0495182	1.64088	1.68409	1.5681	1.28788	1.85985	1.49029	0.711168	0.980245	0.104252	4.31518	1.03257	3.45565	1.08277	2.5844	3.19304
1.77539	2.18936	1.92146	1.95419	2.36547	2.25025	3.07693	3.21504	1.26696	2.92882	0.640724	4.88883	4.55756	5.93151	3.33713	4.97562	4.11745	3.66081	3.4433	2.91624	6.89962	0	2.47149	1.79	6.12126	5.9935	3.12062	0.98759	2.90263	0.774123	0.417801	3.03721	0.32749		0.0491538	1.64105	1.68366	1.56752	1.28767	1.85984	1.48948	0.711115	0.979334	0.10438	4.31518	1.03229	3.45424	1.08283	2.58058	3.19305
1.77734	2.18831	1.92157	1.95429	2.36557	2.2508	3.07698	3.2151	1.26644	2.9288	0.639859	4.88836	4.55657	5.93323	3.33526	4.97455	4.11903	3.66081	3.44347	2.91587	6.89828	0	2.46907	1.79012	6.12126	5.99308	3.12091	0.988054	2.90267	0.773154	0.417619	3.03697	0.327495		0.0487898	1.64122	1.68324	1.56694	1.28745	1.85982	1.48867	0.711062	0.978423	0.104507	4.31518	1.03202	3.45282	1.0829	2.57677	3.19305
1.7793	2.18725	1.92167	1.95438	2.36567	2.25136	3.07703	3.21515	1.26585	2.92879	0.638994	4.88787	4.55559	5.93495	3.33333	4.97349	4.12064	3.66081	3.44364	2.91552	6.89692	0	2.46664	1.79028	6.12127	5.99265	3.12116	0.988518	2.90269	0.772174	0.417436	3.03672	0.327501		0.0484283	1.64139	1.68281	1.56638	1.28723	1.85978	1.48786	0.711008	0.977512	0.104635	4.31518	1.03174	3.45142	1.08299	2.57296	3.19305
1.78125	2.1862	1.92178	1.95447	2.36577	2.25191	3.07708	3.2152	1.26519	2.92879	0.638131	4.88735	4.55461	5.93668	3.33133	4.97244	4.12228	3.66081	3.44381	2.91518	6.89555	0	2.46422	1.79044	6.12129	5.99223	3.12137	0.988981	2.9027	0.771182	0.417254	3.03647	0.327507		0.0480742	1.64156	1.68239	1.56583	1.287	1.85974	1.48705	0.710952	0.976601	0.104762	4.31518	1.03148	3.45003	1.08307	2.56916	3.19305
1.7832	2.18516	1.92189	1.95456	2.36586	2.25246	3.07713	3.21523	1.26449	2.92879	0.637276	4.8868	4.55363	5.93842	3.32926	4.9714	4.12394	3.66083	3.44398	2.91484	6.89418	0	2.4618	1.79063	6.12132	5.9918	3.12156	0.989445	2.90271	0.770177	0.417072	3.03622	0.327513		0.0477326	1.64173	1.68196	1.56528	1.28675	1.85971	1.48626	0.710887	0.975687	0.10489	4.31518	1.03122	3.44866	1.08316	2.56535	3.19305
1.78516	2.18414	1.92199	1.95465	2.36596	2.25301	3.07718	3.21524	1.26377	2.92879	0.636431	4.88623	4.55265	5.94017	3.32714	4.97036	4.1256	3.66087	3.44415	2.91451	6.89281	0	2.45937	1.79082	6.12135	5.99138	3.12172	0.989909	2.90271	0.769161	0.41689	3.03597	0.32752		0.0474035	1.6419	1.68154	1.56474	1.28649	1.85969	1.48549	0.710807	0.974766	0.105017	4.31518	1.03098	3.4473	1.08324	2.56154	3.19305
1.78711	2.18312	1.9221	1.95474	2.36606	2.25357	3.07723	3.21524	1.26303	2.92879	0.63559	4.88563	4.55167	5.94193	3.32499	4.96932	4.12728	3.66095	3.44432	2.91417	6.89144	0	2.45695	1.79103	6.12137	5.99095	3.12187	0.990372	2.90271	0.768141	0.416708	3.03571	0.327526		0.0470822	1.64207	1.68111	1.5642	1.28621	1.85968	1.48472	0.710713	0.973835	0.105145	4.31518	1.03074	3.44594	1.08331	2.5577	3.19305
1.78906	2.18209	1.92221	1.95483	2.36616	2.25412	3.07727	3.21524	1.26228	2.92879	0.634745	4.885	4.55069	5.94372	3.32284	4.96829	4.12897	3.66105	3.44449	2.91383	6.89007	0	2.45452	1.79124	6.12139	5.99052	3.12202	0.990836	2.90271	0.767121	0.416526	3.03545	0.327533		0.0467659	1.64224	1.68069	1.56366	1.28592	1.85967	1.48396	0.71061	0.972899	0.105273	4.31518	1.03051	3.44461	1.08338	2.55385	3.19305
1.79102	2.18104	1.92232	1.95492	2.36626	2.25467	3.07733	3.21524	1.26151	2.92879	0.633892	4.88437	4.54971	5.94553	3.32068	4.96727	4.13069	3.66116	3.44466	2.91348	6.8887	0	2.45211	1.79144	6.12142	5.99008	3.12217	0.9913	2.90271	0.766101	0.416343	3.0352	0.327541		0.0464574	1.64241	1.68026	1.56312	1.28563	1.85967	1.48319	0.710504	0.971965	0.105403	4.31516	1.03029	3.44328	1.08343	2.54997	3.19305
1.79297	2.17997	1.92243	1.95501	2.36635	2.25522	3.07739	3.21524	1.26074	2.92879	0.63304	4.88373	4.54873	5.94735	3.31854	4.96627	4.13243	3.66128	3.44483	2.91312	6.88733	0	2.44975	1.79165	6.12145	5.98962	3.1223	0.991764	2.90271	0.765081	0.416161	3.03494	0.327549		0.0461613	1.64257	1.67984	1.56259	1.28533	1.85967	1.48241	0.710398	0.971031	0.10554	4.31514	1.03008	3.44196	1.08349	2.54605	3.19307
1.79492	2.17887	1.92257	1.95511	2.36645	2.25578	3.07746	3.21524	1.25997	2.92879	0.632198	4.88306	4.54775	5.94916	3.3164	4.96527	4.1342	3.66141	3.445	2.91276	6.88596	0	2.4475	1.79185	6.12149	5.98914	3.12241	0.992227	2.90273	0.764062	0.415979	3.03469	0.327556		0.0458777	1.64272	1.67941	1.56205	1.28503	1.85967	1.48163	0.710292	0.970085	0.105689	4.3151	1.02987	3.44067	1.08355	2.54208	3.19311
1.79688	2.17776	1.92271	1.9552	2.36655	2.25633	3.07754	3.21524	1.25922	2.92878	0.631368	4.88236	4.54676	5.95095	3.31427	4.96428	4.13599	3.66155	3.44517	2.91237	6.88459	0	2.44536	1.79205	6.12155	5.98865	3.12248	0.992691	2.90277	0.763052	0.415797	3.03445	0.327563		0.0456016	1.64287	1.67899	1.56151	1.28472	1.85967	1.48083	0.710185	0.969118	0.105849	4.31506	1.02968	3.4394	1.08363	2.53808	3.19317
1.79883	2.17662	1.92287	1.95529	2.36665	2.25688	3.07763	3.21524	1.25848	2.92878	0.630545	4.88163	4.54578	5.95272	3.31211	4.96332	4.1378	3.66171	3.44534	2.91199	6.88321	0	2.44329	1.79224	6.12161	5.98815	3.12253	0.993155	2.90281	0.762071	0.415615	3.0342	0.327569		0.045328	1.643	1.67855	1.56097	1.2844	1.85967	1.48001	0.710079	0.96814	0.106016	4.31501	1.02949	3.43817	1.08371	2.53405	3.19325
1.80078	2.17545	1.92303	1.95539	2.36675	2.25744	3.0777	3.21523	1.25775	2.92876	0.629725	4.88086	4.5448	5.95448	3.30993	4.96237	4.13962	3.66188	3.44551	2.91163	6.88184	0	2.44126	1.79242	6.12169	5.98766	3.12256	0.993619	2.90286	0.761138	0.415432	3.03396	0.327575		0.0450547	1.64313	1.6781	1.56043	1.28407	1.85967	1.47918	0.709973	0.967164	0.106186	4.31496	1.02931	3.43697	1.08379	2.53003	3.19333
1.80273	2.17428	1.92319	1.95551	2.36685	2.258	3.07776	3.2152	1.25702	2.92872	0.628906	4.88007	4.54382	5.95624	3.30771	4.96144	4.14146	3.66206	3.44568	2.9113	6.88048	0	2.43924	1.79262	6.12178	5.98716	3.1226	0.994082	2.90291	0.760259	0.41525	3.03372	0.32758		0.0447814	1.64326	1.67765	1.55989	1.28374	1.85968	1.47834	0.709866	0.966197	0.106356	4.31491	1.02914	3.43577	1.08388	2.52602	3.19341
1.80469	2.17309	1.92337	1.95563	2.36694	2.25857	3.07781	3.21515	1.25627	2.92868	0.628089	4.87928	4.54284	5.95801	3.30544	4.9605	4.14331	3.66223	3.44585	2.91099	6.87912	0	2.43723	1.79284	6.12189	5.98666	3.12267	0.994546	2.90296	0.759417	0.415068	3.03348	0.327586		0.0445081	1.64339	1.67718	1.55935	1.2834	1.85969	1.47749	0.70976	0.965238	0.106526	4.31486	1.02897	3.43458	1.08396	2.52205	3.19349
1.80664	2.17191	1.92357	1.95577	2.36704	2.25916	3.07786	3.2151	1.2555	2.92863	0.627279	4.87847	4.54186	5.95979	3.30313	4.95956	4.14516	3.66241	3.44602	2.91069	6.87778	0	2.43523	1.79308	6.122	5.98617	3.1228	0.99501	2.903	0.758591	0.414886	3.03325	0.327591		0.0442349	1.64351	1.67671	1.55881	1.28306	1.85971	1.47664	0.709654	0.964281	0.106696	4.31481	1.02881	3.43338	1.08405	2.51812	3.19357
1.80859	2.17072	1.92379	1.9559	2.36714	2.25975	3.07791	3.21504	1.25469	2.92856	0.626482	4.87765	4.54088	5.96157	3.30077	4.95861	4.14701	3.66259	3.44619	2.91038	6.87646	0	2.43323	1.79333	6.12213	5.98567	3.12298	0.995474	2.90305	0.75777	0.414704	3.03301	0.327597		0.0439616	1.64364	1.67624	1.55828	1.28272	1.85974	1.47579	0.709548	0.963325	0.106866	4.31476	1.02865	3.43217	1.08413	2.51422	3.19365
1.81055	2.16953	1.92404	1.95604	2.36724	2.26036	3.07796	3.21498	1.25386	2.92847	0.625697	4.87682	4.5399	5.96336	3.29837	4.95765	4.14885	3.6628	3.44636	2.91006	6.87513	0	2.43123	1.79358	6.12227	5.98518	3.12321	0.995937	2.90309	0.75695	0.414522	3.03278	0.327603		0.0436883	1.64377	1.67577	1.55777	1.28237	1.85978	1.47494	0.709441	0.962368	0.107036	4.31471	1.02849	3.43096	1.08422	2.5103	3.19373
1.8125	2.16831	1.92431	1.95618	2.36734	2.26098	3.07801	3.21492	1.25299	2.92837	0.624921	4.87598	4.53892	5.96514	3.29594	4.95671	4.15072	3.66302	3.44653	2.90973	6.8738	0	2.42923	1.79385	6.12242	5.98468	3.12344	0.996401	2.90314	0.756135	0.414339	3.03255	0.327609		0.0434151	1.6439	1.67528	1.55727	1.28202	1.85982	1.47409	0.709335	0.961412	0.107206	4.31466	1.02834	3.42975	1.0843	2.50637	3.19381
1.81445	2.16705	1.92457	1.95631	2.36743	2.26161	3.07806	3.21487	1.2521	2.92825	0.624149	4.87515	4.53794	5.96693	3.29349	4.95578	4.15263	3.66326	3.4467	2.90939	6.87247	0	2.42723	1.79412	6.12258	5.98419	3.12368	0.996865	2.90319	0.755325	0.414157	3.03232	0.327616		0.0431418	1.64402	1.67477	1.55677	1.28166	1.85985	1.47324	0.709229	0.960456	0.107376	4.31461	1.02819	3.42855	1.08438	2.50242	3.19389
1.81641	2.16577	1.92483	1.95645	2.36753	2.26225	3.07811	3.21481	1.25119	2.92812	0.623385	4.87432	4.53695	5.96872	3.29102	4.95486	4.15457	3.66352	3.44688	2.90905	6.87112	0	2.42522	1.79442	6.12274	5.98369	3.1239	0.997329	2.90323	0.754518	0.413975	3.03208	0.327623		0.0428681	1.64415	1.67426	1.55629	1.28129	1.85987	1.47239	0.709123	0.959502	0.107546	4.31457	1.02804	3.42736	1.08444	2.49846	3.19397
1.81836	2.16446	1.92509	1.95659	2.36763	2.2629	3.07816	3.21475	1.25028	2.92799	0.622633	4.87349	4.53597	5.97053	3.28853	4.95396	4.15653	3.6638	3.44706	2.90872	6.86975	0	2.42321	1.79475	6.12291	5.98319	3.12411	0.997792	2.90329	0.753713	0.413793	3.03185	0.32763		0.0425924	1.64426	1.67372	1.55581	1.28091	1.85988	1.47154	0.709016	0.958556	0.107716	4.31452	1.0279	3.42619	1.08449	2.49452	3.19407
1.82031	2.16315	1.92532	1.95672	2.36773	2.26355	3.07822	3.21469	1.24935	2.92783	0.621894	4.87266	4.53499	5.97234	3.28602	4.95306	4.1585	3.66408	3.44725	2.90842	6.86837	0	2.42121	1.79513	6.12308	5.9827	3.12431	0.998256	2.90336	0.752917	0.413611	3.03162	0.327637		0.0423109	1.64436	1.67317	1.55534	1.28052	1.85989	1.47069	0.70891	0.957622	0.107887	4.31447	1.02775	3.42505	1.08454	2.49058	3.19419
1.82227	2.16184	1.92555	1.95686	2.36783	2.26419	3.07829	3.21463	1.24842	2.92765	0.621163	4.87184	4.53401	5.97414	3.28351	4.95215	4.16047	3.66437	3.44743	2.90813	6.86698	0	2.41921	1.79555	6.12325	5.98221	3.12451	0.99872	2.90344	0.752141	0.413428	3.0314	0.327643		0.0420202	1.64443	1.6726	1.55489	1.28011	1.85989	1.46984	0.708804	0.956701	0.108057	4.31442	1.02761	3.42394	1.08458	2.48666	3.19433
1.82422	2.16053	1.92575	1.957	2.36792	2.26483	3.07838	3.21458	1.24748	2.92745	0.620434	4.871	4.53303	5.97594	3.28099	4.95124	4.16244	3.66467	3.44759	2.90785	6.86558	0	2.41723	1.796	6.12342	5.98173	3.12468	0.999184	2.90353	0.751387	0.413246	3.03117	0.327649		0.0417188	1.64449	1.67201	1.55444	1.2797	1.85989	1.46899	0.708697	0.955787	0.108227	4.31437	1.02748	3.42287	1.08464	2.48276	3.19448
1.82617	2.15922	1.92594	1.95713	2.36802	2.26547	3.07848	3.21452	1.24656	2.92725	0.619705	4.87017	4.53205	5.97774	3.27845	4.95036	4.1644	3.66497	3.44775	2.90758	6.86418	0	2.41525	1.79648	6.12359	5.98127	3.12484	0.999647	2.90362	0.750655	0.413064	3.03095	0.327655		0.0414082	1.64453	1.67142	1.554	1.27927	1.85989	1.46814	0.708591	0.954876	0.1084	4.31432	1.02737	3.42184	1.0847	2.47887	3.19464
1.82812	2.15788	1.92611	1.95727	2.36812	2.26611	3.07857	3.21446	1.24564	2.92705	0.618979	4.86933	4.53107	5.97955	3.27589	4.94951	4.16637	3.66529	3.4479	2.90731	6.86278	0	2.41328	1.79698	6.12376	5.98082	3.12497	1.00011	2.90371	0.749939	0.412882	3.03072	0.327662		0.0410919	1.64458	1.67083	1.55356	1.27885	1.85989	1.46729	0.708485	0.953965	0.108579	4.31426	1.02728	3.42082	1.08478	2.47502	3.1948
1.83008	2.15653	1.92627	1.95739	2.36822	2.26674	3.07867	3.2144	1.24473	2.92685	0.618261	4.86849	4.53009	5.98137	3.27329	4.94868	4.16834	3.66562	3.44805	2.90703	6.86138	0	2.41132	1.7975	6.12393	5.9804	3.12506	1.00058	2.9038	0.749237	0.4127	3.0305	0.327669		0.0407734	1.64462	1.67023	1.55312	1.27844	1.85989	1.46644	0.708379	0.953054	0.108771	4.31418	1.02721	3.41981	1.08486	2.47117	3.19496
1.83203	2.15516	1.92643	1.95752	2.36832	2.26737	3.07877	3.21434	1.24382	2.92665	0.617555	4.86763	4.52911	5.98322	3.27066	4.94786	4.17034	3.66597	3.44819	2.90676	6.85997	0	2.40936	1.79805	6.12411	5.97997	3.12513	1.00104	2.90389	0.748548	0.412517	3.03028	0.327676		0.0404546	1.64466	1.66964	1.55268	1.27803	1.85989	1.46559	0.708272	0.95214	0.108974	4.3141	1.02716	3.41884	1.08494	2.46734	3.19512
1.83398	2.15378	1.92659	1.95763	2.36841	2.268	3.07887	3.21429	1.24291	2.92645	0.616862	4.86676	4.52813	5.98509	3.268	4.94703	4.17238	3.66632	3.44833	2.90647	6.85855	0	2.40741	1.79862	6.12428	5.97954	3.12517	1.00152	2.90398	0.747865	0.412335	3.03005	0.327683		0.0401358	1.64471	1.66904	1.55224	1.27764	1.85989	1.46474	0.708166	0.951219	0.109183	4.314	1.02714	3.41792	1.08503	2.4635	3.19528
1.83594	2.15241	1.92675	1.95774	2.36851	2.26861	3.07897	3.21423	1.242	2.92624	0.616176	4.86588	4.52714	5.98698	3.26532	4.94618	4.17447	3.66666	3.44846	2.90617	6.85712	0	2.40546	1.7992	6.12446	5.97912	3.12521	1.00203	2.90407	0.747187	0.412153	3.02983	0.327689		0.0398169	1.64475	1.66844	1.55179	1.27724	1.85989	1.46388	0.70806	0.950285	0.109396	4.3139	1.02712	3.41705	1.08511	2.45964	3.19544
1.83789	2.15103	1.92691	1.95784	2.36861	2.26922	3.07906	3.21419	1.24109	2.92603	0.615495	4.865	4.52616	5.98889	3.26262	4.94532	4.17658	3.66701	3.44859	2.90585	6.85566	0	2.40353	1.7998	6.12465	5.97869	3.12523	1.00256	2.90416	0.746516	0.411971	3.02961	0.327696		0.0394981	1.64479	1.66784	1.55135	1.27685	1.85989	1.46301	0.707954	0.949339	0.109608	4.31381	1.02711	3.41622	1.0852	2.45575	3.1956
1.83984	2.14963	1.92707	1.95793	2.36871	2.26982	3.07916	3.21416	1.24017	2.9258	0.614822	4.86411	4.52518	5.9908	3.2599	4.94446	4.17873	3.66736	3.44872	2.90552	6.85419	0	2.40161	1.8004	6.12485	5.97827	3.12524	1.00311	2.90425	0.745855	0.411789	3.02939	0.327702		0.0391793	1.64483	1.66722	1.55091	1.27644	1.85989	1.46212	0.707847	0.948385	0.109821	4.31371	1.02712	3.41542	1.08528	2.45181	3.19575
1.8418	2.1482	1.92724	1.95802	2.36881	2.27042	3.07926	3.21415	1.23926	2.92557	0.614162	4.86323	4.5242	5.99271	3.25715	4.9436	4.18088	3.66773	3.44884	2.90522	6.8527	0	2.39968	1.80102	6.12505	5.97784	3.12524	1.00368	2.90435	0.745198	0.411607	3.02917	0.327708		0.0388605	1.64488	1.66659	1.55047	1.27603	1.85989	1.46123	0.707737	0.947429	0.110033	4.31361	1.02714	3.41465	1.08537	2.44783	3.19589
1.84375	2.14676	1.92743	1.95811	2.36891	2.27102	3.07936	3.21414	1.23835	2.92535	0.613514	4.86234	4.52322	5.99461	3.25437	4.94274	4.18304	3.66814	3.44897	2.90494	6.85122	0	2.39776	1.80163	6.12524	5.9774	3.12524	1.00426	2.90444	0.744537	0.411424	3.02895	0.327714		0.0385417	1.64492	1.66596	1.55003	1.27561	1.8599	1.46034	0.707619	0.946473	0.110246	4.31351	1.02718	3.4139	1.08545	2.44383	3.19601
1.8457	2.14532	1.92763	1.9582	2.369	2.27161	3.07946	3.21414	1.23744	2.92514	0.612873	4.86145	4.52223	5.9965	3.25154	4.94189	4.18521	3.66859	3.4491	2.90469	6.84975	0	2.39586	1.80225	6.12543	5.97694	3.12524	1.00484	2.90453	0.743869	0.411242	3.02873	0.32772		0.0382228	1.64496	1.66532	1.54957	1.27517	1.85992	1.45945	0.707486	0.945516	0.110459	4.31341	1.02723	3.41318	1.08554	2.43983	3.19611
1.84766	2.14387	1.92784	1.95829	2.3691	2.27221	3.07956	3.21414	1.23653	2.92494	0.612235	4.86055	4.52123	5.99837	3.24869	4.94104	4.1874	3.66908	3.44923	2.90446	6.84829	0	2.39397	1.80287	6.12563	5.97646	3.12524	1.00541	2.90462	0.743201	0.41106	3.02852	0.327726		0.037904	1.645	1.66468	1.54911	1.27472	1.85997	1.45856	0.707339	0.94456	0.110674	4.31331	1.02729	3.4125	1.08563	2.43583	3.1962
1.84961	2.14243	1.92805	1.95838	2.3692	2.2728	3.07965	3.21414	1.23562	2.92474	0.611598	4.85964	4.52023	6.00022	3.24581	4.94022	4.18959	3.66959	3.44935	2.90423	6.84686	0	2.39208	1.80349	6.12583	5.97597	3.12524	1.00599	2.90471	0.742542	0.410878	3.0283	0.327731		0.0375852	1.64505	1.66405	1.54863	1.27428	1.86003	1.45766	0.707183	0.943603	0.110896	4.31322	1.02738	3.41186	1.08572	2.43182	3.19628
1.85156	2.14098	1.92825	1.95848	2.3693	2.2734	3.07975	3.21414	1.23471	2.92453	0.61096	4.85873	4.51922	6.00206	3.24293	4.93942	4.1918	3.67011	3.44948	2.904	6.84544	0	2.3902	1.80411	6.12604	5.97547	3.12523	1.00657	2.9048	0.741896	0.410696	3.02809	0.327738		0.0372664	1.64509	1.66341	1.54814	1.27383	1.8601	1.45677	0.707024	0.942647	0.11113	4.31312	1.02749	3.41126	1.08583	2.42782	3.19636
1.85352	2.13953	1.92843	1.95857	2.3694	2.27399	3.07985	3.21413	1.2338	2.92431	0.610323	4.85783	4.51822	6.0039	3.24002	4.93865	4.194	3.67064	3.44961	2.90377	6.84404	0	2.38831	1.80474	6.12625	5.97497	3.1252	1.00715	2.90488	0.741261	0.410513	3.02788	0.327744		0.0369476	1.64514	1.66277	1.54765	1.27339	1.86017	1.45588	0.706864	0.94169	0.111375	4.31302	1.02761	3.41068	1.08594	2.42385	3.19643
1.85547	2.13809	1.92859	1.95866	2.36949	2.27459	3.07995	3.2141	1.23289	2.92408	0.609691	4.85694	4.5172	6.00575	3.23708	4.93789	4.19618	3.67117	3.44974	2.90354	6.84267	0	2.38642	1.80539	6.12646	5.97448	3.12514	1.00773	2.90495	0.740642	0.410331	3.02766	0.327751		0.0366287	1.64521	1.66212	1.54716	1.27294	1.86024	1.45497	0.706705	0.940734	0.111628	4.31292	1.02775	3.41011	1.08607	2.41991	3.19649
1.85742	2.13664	1.92873	1.95875	2.36959	2.27518	3.08005	3.21407	1.232	2.92386	0.609074	4.85603	4.51618	6.0076	3.2341	4.93714	4.19834	3.67172	3.44986	2.90329	6.84133	0	2.38453	1.80606	6.12668	5.97398	3.12508	1.00831	2.905	0.740047	0.410149	3.02745	0.327758		0.0363099	1.64528	1.66146	1.54667	1.27249	1.86029	1.45406	0.706545	0.939777	0.111882	4.31282	1.0279	3.40955	1.0862	2.41598	3.19653
1.85938	2.1352	1.92885	1.95884	2.36969	2.27578	3.08015	3.21404	1.23111	2.92364	0.608482	4.85511	4.51514	6.00943	3.23107	4.93638	4.20047	3.67229	3.44999	2.90304	6.84001	0	2.38264	1.80676	6.12689	5.97349	3.12502	1.0089	2.90505	0.739475	0.409967	3.02723	0.327765		0.0359911	1.64536	1.66079	1.54618	1.27205	1.86033	1.45313	0.706386	0.938821	0.112137	4.31273	1.02806	3.409	1.08632	2.41206	3.19655
1.86133	2.13375	1.92896	1.95893	2.36979	2.27637	3.08026	3.21403	1.23022	2.92343	0.607915	4.85418	4.51408	6.01124	3.22801	4.93563	4.2026	3.67287	3.45012	2.90279	6.8387	0	2.38075	1.80746	6.1271	5.97299	3.12496	1.00949	2.9051	0.738914	0.409785	3.02701	0.327771		0.0356723	1.64545	1.66011	1.54569	1.2716	1.86038	1.4522	0.706227	0.937868	0.112393	4.31264	1.02824	3.40847	1.08645	2.40815	3.19656
1.86328	2.13231	1.92909	1.95904	2.36989	2.27696	3.0804	3.21403	1.22933	2.92323	0.607363	4.85325	4.51302	6.01303	3.22493	4.93488	4.20473	3.67345	3.45025	2.90255	6.83735	0	2.37885	1.80817	6.12731	5.9725	3.12491	1.0101	2.90514	0.738338	0.409603	3.0268	0.327776		0.0353535	1.64553	1.65943	1.5452	1.27114	1.86042	1.45125	0.706067	0.936925	0.112648	4.31257	1.02844	3.40797	1.08659	2.40422	3.19656
1.86523	2.13087	1.92926	1.95915	2.36998	2.27754	3.08057	3.21403	1.22842	2.92304	0.606816	4.85232	4.51194	6.0148	3.22185	4.93414	4.20688	3.67404	3.45037	2.90232	6.83595	0	2.37698	1.80888	6.12752	5.972	3.12485	1.01072	2.90519	0.737695	0.40942	3.02658	0.327781		0.0350346	1.64562	1.65874	1.54471	1.27067	1.86047	1.45029	0.705904	0.936001	0.112903	4.31251	1.02866	3.40749	1.08674	2.40028	3.19656
1.86719	2.12943	1.92946	1.95928	2.37008	2.27812	3.08078	3.21403	1.22751	2.92287	0.606269	4.85138	4.51086	6.01655	3.21876	4.9334	4.20904	3.67465	3.4505	2.90208	6.83452	0	2.37513	1.80959	6.12773	5.9715	3.12477	1.01136	2.90524	0.736921	0.409238	3.02637	0.327786		0.0347158	1.6457	1.65804	1.54422	1.27019	1.86054	1.44932	0.705733	0.9351	0.113158	4.31246	1.02889	3.40702	1.0869	2.3963	3.19656
1.86914	2.128	1.92969	1.95941	2.37018	2.27871	3.08102	3.21403	1.2266	2.92272	0.605722	4.85045	4.50978	6.0183	3.21566	4.93266	4.21119	3.67528	3.45063	2.90184	6.83308	0	2.37331	1.8103	6.12792	5.97101	3.1247	1.01199	2.90529	0.735989	0.409056	3.02615	0.327791		0.034397	1.64579	1.65732	1.54373	1.26971	1.86061	1.44832	0.705547	0.934211	0.113413	4.31241	1.02913	3.40656	1.08707	2.3923	3.19656
1.87109	2.12658	1.92994	1.95955	2.37028	2.2793	3.08127	3.21403	1.22569	2.92259	0.605176	4.84951	4.5087	6.02003	3.21256	4.93194	4.21335	3.67593	3.45076	2.90161	6.83163	0	2.37152	1.81102	6.1281	5.97051	3.12464	1.01263	2.90536	0.73493	0.408874	3.02593	0.327798		0.0340782	1.64587	1.65659	1.54324	1.26922	1.8607	1.44731	0.705346	0.93332	0.113668	4.31236	1.02936	3.40613	1.08724	2.3883	3.19656
1.87305	2.12514	1.9302	1.95968	2.37038	2.27988	3.08152	3.21403	1.22478	2.92247	0.604629	4.84855	4.50762	6.02175	3.20945	4.93124	4.21551	3.67659	3.45088	2.90137	6.83019	0	2.36974	1.81175	6.12827	5.97002	3.12459	1.01327	2.90544	0.733798	0.408692	3.02571	0.327804		0.0337594	1.64596	1.65585	1.54274	1.26873	1.86078	1.44629	0.705137	0.932419	0.113923	4.31231	1.0296	3.40572	1.08741	2.38429	3.19656
1.875	2.12369	1.93047	1.95982	2.37048	2.28046	3.08176	3.21403	1.22387	2.92235	0.60408	4.84758	4.50655	6.02345	3.20632	4.93054	4.21768	3.67728	3.45101	2.90113	6.82875	0	2.36798	1.81251	6.12844	5.96952	3.12454	1.01391	2.90553	0.732633	0.408509	3.0255	0.327811		0.0334405	1.64606	1.6551	1.54225	1.26824	1.86087	1.44528	0.704925	0.931517	0.114178	4.31226	1.02983	3.40535	1.08758	2.38029	3.19656
1.87695	2.12223	1.93073	1.95996	2.37057	2.28105	3.08198	3.21403	1.22296	2.92221	0.603523	4.84659	4.50548	6.02513	3.20317	4.92986	4.21987	3.67797	3.45114	2.90087	6.82731	0	2.36624	1.8133	6.12861	5.96902	3.12449	1.01455	2.90562	0.731453	0.408327	3.02527	0.327818		0.0331217	1.64616	1.65433	1.54176	1.26775	1.86098	1.44428	0.704712	0.930627	0.114436	4.31221	1.03006	3.40499	1.08775	2.37631	3.19656
1.87891	2.12078	1.931	1.96009	2.37067	2.28164	3.08217	3.21403	1.22205	2.92205	0.602957	4.84558	4.50443	6.0268	3.20001	4.92918	4.22206	3.67866	3.45127	2.9006	6.82589	0	2.3645	1.81412	6.12878	5.96853	3.12444	1.01519	2.90571	0.730262	0.408145	3.02505	0.327826		0.0328029	1.64627	1.65357	1.54126	1.26726	1.8611	1.4433	0.7045	0.929758	0.114701	4.31216	1.0303	3.40464	1.08792	2.37234	3.19656
1.88086	2.11933	1.93127	1.96023	2.37077	2.28224	3.08236	3.21403	1.22114	2.92186	0.602385	4.84457	4.50338	6.02846	3.19683	4.92851	4.22427	3.67936	3.45139	2.90034	6.8245	0	2.36276	1.81495	6.12895	5.96803	3.12438	1.01584	2.9058	0.729063	0.407963	3.02483	0.327833		0.0324841	1.64636	1.6528	1.54074	1.26678	1.86125	1.44234	0.704287	0.928908	0.114977	4.31211	1.03053	3.4043	1.08809	2.36839	3.19656
1.88281	2.11788	1.93153	1.96037	2.37086	2.28283	3.08253	3.21404	1.22023	2.92164	0.601819	4.84355	4.50235	6.03011	3.19364	4.92786	4.22647	3.68005	3.45152	2.90013	6.82313	0	2.36102	1.8158	6.12912	5.96753	3.1243	1.0165	2.90589	0.727851	0.407781	3.02461	0.327842		0.0321653	1.64643	1.65204	1.54022	1.26629	1.86142	1.4414	0.704075	0.928059	0.115265	4.31206	1.03076	3.40395	1.08826	2.36445	3.19656
1.88477	2.11639	1.9318	1.9605	2.37095	2.28343	3.08269	3.21406	1.21932	2.92141	0.601263	4.84255	4.50132	6.03175	3.19046	4.92722	4.22868	3.68075	3.45165	2.89996	6.82179	0	2.35929	1.81664	6.12929	5.96703	3.12422	1.01719	2.90599	0.726628	0.407599	3.02439	0.32785		0.0318464	1.64649	1.65128	1.53969	1.2658	1.86159	1.44046	0.703862	0.927204	0.11556	4.31202	1.031	3.40362	1.08843	2.36052	3.19656
1.88672	2.11487	1.93208	1.96064	2.37102	2.28402	3.08284	3.2141	1.21843	2.92117	0.600716	4.84155	4.50028	6.0334	3.18726	4.92658	4.2309	3.68144	3.45178	2.89983	6.82046	0	2.35757	1.81749	6.12946	5.96652	3.12414	1.01788	2.90608	0.725398	0.407416	3.02418	0.327859		0.031528	1.64655	1.65052	1.53918	1.26531	1.86176	1.4395	0.703649	0.926341	0.115857	4.31197	1.03123	3.40329	1.0886	2.3566	3.19656
1.88867	2.11332	1.93239	1.96077	2.37108	2.28462	3.08299	3.21415	1.21756	2.92094	0.600179	4.84057	4.49924	6.03504	3.18406	4.92594	4.23312	3.68214	3.4519	2.89971	6.81916	0	2.35587	1.81833	6.12963	5.96599	3.12405	1.01857	2.90617	0.724165	0.407234	3.02396	0.327867		0.031212	1.64661	1.64979	1.53868	1.26481	1.86193	1.43854	0.703437	0.925476	0.116155	4.31192	1.03147	3.40297	1.08877	2.35267	3.19656
1.89062	2.11176	1.93272	1.9609	2.37114	2.28521	3.08314	3.2142	1.21672	2.9207	0.599656	4.83959	4.49819	6.03668	3.18084	4.9253	4.23534	3.68284	3.45203	2.8996	6.81788	0	2.35416	1.81918	6.1298	5.96544	3.12397	1.01927	2.90626	0.72293	0.407052	3.02375	0.327876		0.0309035	1.64668	1.64907	1.53818	1.2643	1.86211	1.43759	0.703224	0.924611	0.116452	4.31187	1.0317	3.40267	1.08894	2.34875	3.19656
1.89258	2.11021	1.93308	1.96101	2.37119	2.28581	3.08328	3.21426	1.21587	2.92046	0.599144	4.8386	4.49716	6.03832	3.17759	4.92468	4.23756	3.68353	3.45216	2.89947	6.81663	0	2.35246	1.82003	6.12997	5.96488	3.12388	1.01997	2.90635	0.721687	0.40687	3.02354	0.327885		0.0306075	1.64677	1.64835	1.53769	1.26378	1.8623	1.43665	0.703012	0.923745	0.11675	4.31182	1.03192	3.40239	1.08911	2.34485	3.19656
1.89453	2.10868	1.93344	1.96111	2.37124	2.2864	3.08343	3.21432	1.21501	2.92022	0.598641	4.83761	4.49613	6.03997	3.17431	4.92413	4.23977	3.68423	3.45228	2.89932	6.81541	0	2.35077	1.8209	6.13014	5.96431	3.1238	1.02068	2.90643	0.720433	0.406688	3.02333	0.327895		0.0303239	1.64685	1.64764	1.5372	1.26325	1.8625	1.43571	0.702799	0.92288	0.117047	4.31177	1.03213	3.40213	1.08928	2.34096	3.19656
1.89648	2.10717	1.93382	1.96121	2.37128	2.28699	3.08358	3.21437	1.21412	2.91998	0.598142	4.83659	4.49512	6.04163	3.17102	4.92369	4.24198	3.68492	3.4524	2.89915	6.81419	0	2.34909	1.82178	6.13031	5.96375	3.12371	1.0214	2.90652	0.719168	0.406505	3.02312	0.327906		0.0300481	1.64694	1.64692	1.53671	1.26272	1.86271	1.43478	0.702587	0.922015	0.117345	4.31172	1.03233	3.40188	1.08945	2.33709	3.19656
1.89844	2.10568	1.93419	1.9613	2.37133	2.28756	3.08372	3.21443	1.21321	2.91974	0.597652	4.83555	4.49414	6.04329	3.16771	4.92339	4.24419	3.68562	3.45251	2.89897	6.81298	0	2.34744	1.82268	6.13048	5.96318	3.12363	1.02212	2.9066	0.717895	0.406323	3.02292	0.327918		0.0297773	1.64702	1.64619	1.53622	1.26218	1.86293	1.43385	0.702374	0.92115	0.117642	4.31167	1.03253	3.40165	1.08962	2.33322	3.19656
1.90039	2.10419	1.93456	1.96139	2.37138	2.28812	3.08387	3.21449	1.2123	2.9195	0.597173	4.83448	4.49319	6.04495	3.16438	4.92322	4.24643	3.68631	3.45259	2.89877	6.81177	0	2.34587	1.82361	6.13065	5.96261	3.12354	1.02284	2.90669	0.71662	0.406141	3.02272	0.32793		0.0295144	1.64711	1.64547	1.53573	1.26165	1.86315	1.43294	0.702162	0.920287	0.11794	4.31162	1.03272	3.40143	1.08979	2.32937	3.19656
1.90234	2.10271	1.93493	1.96148	2.37143	2.28868	3.08402	3.21455	1.21139	2.91928	0.596708	4.83341	4.49225	6.04661	3.16105	4.92314	4.24867	3.68701	3.45266	2.89856	6.81056	0	2.34439	1.82454	6.13082	5.96205	3.12346	1.02354	2.90678	0.715345	0.405956	3.02253	0.327944		0.0292639	1.64719	1.64474	1.53524	1.26112	1.86339	1.43203	0.701949	0.919432	0.118238	4.31157	1.03291	3.40123	1.08996	2.32553	3.19656
1.9043	2.10123	1.93531	1.96157	2.37148	2.28923	3.08417	3.21461	1.21048	2.91907	0.596249	4.83233	4.49131	6.04826	3.15771	4.9231	4.25091	3.68771	3.45271	2.89834	6.80934	0	2.34299	1.82549	6.13099	5.9615	3.12337	1.02421	2.90687	0.71407	0.405763	3.02235	0.327957		0.0290258	1.64729	1.64399	1.53475	1.26059	1.86363	1.43114	0.701737	0.918589	0.118535	4.31152	1.0331	3.40105	1.09013	2.32169	3.19656
1.90625	2.09976	1.93568	1.96166	2.37153	2.28978	3.08431	3.21466	1.20959	2.91888	0.595793	4.83125	4.49038	6.04991	3.15438	4.92309	4.25316	3.6884	3.45275	2.89811	6.80813	0	2.34167	1.82644	6.13116	5.96097	3.12329	1.02486	2.90697	0.712794	0.405558	3.02216	0.327971		0.0287952	1.64739	1.64324	1.53427	1.26006	1.86388	1.43025	0.701524	0.917759	0.118833	4.31148	1.0333	3.4009	1.0903	2.31786	3.19656
1.9082	2.09828	1.93608	1.96175	2.37158	2.29034	3.08446	3.21472	1.20873	2.91871	0.595338	4.83017	4.48945	6.05155	3.15103	4.92311	4.25541	3.6891	3.4528	2.89789	6.80692	0	2.34039	1.82739	6.13135	5.96046	3.1232	1.0255	2.90706	0.711519	0.405341	3.02199	0.327985		0.0285671	1.6475	1.64247	1.53381	1.25953	1.86414	1.42935	0.701311	0.916937	0.119134	4.31143	1.0335	3.40078	1.09047	2.31403	3.19656
1.91016	2.09679	1.9365	1.96184	2.37163	2.29089	3.08461	3.21478	1.20789	2.91855	0.594883	4.82909	4.48852	6.05317	3.14767	4.92317	4.25768	3.68979	3.45284	2.89769	6.80571	0	2.33915	1.82835	6.13156	5.95996	3.12312	1.02614	2.90715	0.710244	0.405116	3.02182	0.328		0.0283394	1.64762	1.64171	1.53336	1.259	1.86439	1.42846	0.701099	0.91612	0.119443	4.31138	1.03371	3.40068	1.09064	2.3102	3.19656
1.91211	2.0953	1.93696	1.96192	2.37168	2.29144	3.08475	3.21484	1.20706	2.91839	0.594427	4.82801	4.48759	6.05479	3.14428	4.92328	4.25997	3.69049	3.45288	2.89749	6.8045	0	2.33794	1.82931	6.13181	5.95946	3.12303	1.02678	2.90724	0.708968	0.404889	3.02165	0.328015		0.0281117	1.64774	1.64094	1.53291	1.25846	1.86465	1.42757	0.700886	0.91531	0.119772	4.31133	1.03393	3.4006	1.09081	2.30638	3.19656
1.91406	2.0938	1.93743	1.96199	2.37173	2.292	3.0849	3.2149	1.20624	2.91822	0.593972	4.82693	4.48665	6.05641	3.14088	4.92343	4.26226	3.69118	3.45291	2.89731	6.80331	0	2.33674	1.83027	6.13208	5.95896	3.12294	1.02741	2.90733	0.70769	0.404661	3.02148	0.328032		0.027884	1.64787	1.64018	1.53247	1.25793	1.86492	1.42667	0.700674	0.914513	0.120124	4.31128	1.03417	3.40052	1.09098	2.30258	3.19656
1.91602	2.09229	1.9379	1.96205	2.37177	2.29255	3.08505	3.21495	1.20542	2.91805	0.593517	4.82583	4.48572	6.05802	3.13745	4.92361	4.26455	3.69188	3.45293	2.89713	6.80215	0	2.33556	1.83123	6.13239	5.95847	3.12285	1.02805	2.90742	0.706405	0.404433	3.02132	0.328049		0.0276562	1.648	1.63941	1.53204	1.25739	1.86519	1.42578	0.700461	0.913728	0.120497	4.31123	1.0344	3.40046	1.09115	2.29878	3.19656
1.91797	2.09076	1.93837	1.9621	2.37182	2.29311	3.0852	3.21501	1.2046	2.91788	0.593064	4.8247	4.4848	6.05962	3.13402	4.92381	4.26684	3.69257	3.45294	2.89694	6.80102	0	2.33439	1.83219	6.13271	5.95797	3.12275	1.02869	2.90751	0.705106	0.404205	3.02116	0.328067		0.0274285	1.64813	1.63863	1.53163	1.25684	1.86548	1.42489	0.700249	0.912951	0.120886	4.31118	1.03463	3.40041	1.09132	2.29499	3.19656
1.91992	2.08922	1.93883	1.96214	2.37187	2.29369	3.08534	3.21507	1.20378	2.91769	0.592619	4.82356	4.48388	6.0612	3.13059	4.92403	4.26914	3.69327	3.45295	2.89675	6.79993	0	2.33323	1.83314	6.13305	5.95748	3.12264	1.02933	2.9076	0.703788	0.403978	3.02099	0.328085		0.0272008	1.64825	1.63785	1.53122	1.25629	1.86578	1.424	0.700036	0.912177	0.12129	4.31113	1.03487	3.40036	1.09149	2.29118	3.19656
1.92188	2.08766	1.93927	1.96217	2.37192	2.29427	3.08549	3.21513	1.20296	2.91749	0.592186	4.82241	4.48298	6.06275	3.12716	4.92426	4.27143	3.69397	3.45295	2.89654	6.79887	0	2.33207	1.8341	6.13341	5.95698	3.12255	1.02996	2.90768	0.702452	0.40375	3.02083	0.328105		0.026973	1.64838	1.63705	1.53083	1.25572	1.86607	1.4231	0.699824	0.911402	0.121705	4.31108	1.0351	3.40033	1.09166	2.28736	3.19656
1.92383	2.08609	1.93973	1.9622	2.37197	2.29487	3.08564	3.21519	1.20215	2.91729	0.591766	4.82127	4.4821	6.06429	3.12374	4.92452	4.27372	3.69466	3.45295	2.89633	6.79784	0	2.3309	1.83505	6.13378	5.95648	3.12249	1.0306	2.90775	0.701101	0.403522	3.02067	0.328125		0.0267453	1.64851	1.63624	1.53043	1.25515	1.86637	1.42221	0.699611	0.910625	0.122127	4.31103	1.03533	3.40033	1.09183	2.28356	3.19656
1.92578	2.08452	1.9402	1.96221	2.37202	2.29547	3.08578	3.21524	1.20135	2.91709	0.591353	4.82013	4.48122	6.06579	3.12032	4.9248	4.27602	3.69536	3.45295	2.89611	6.79681	0	2.32972	1.83599	6.13416	5.95599	3.12245	1.03124	2.9078	0.699744	0.403294	3.0205	0.328145		0.0265176	1.64864	1.63544	1.53004	1.25458	1.86668	1.42132	0.699395	0.909841	0.122552	4.31099	1.03557	3.40037	1.09201	2.27978	3.19656
1.92773	2.08294	1.94067	1.96221	2.37207	2.29609	3.08594	3.2153	1.20058	2.91689	0.590943	4.81898	4.48035	6.06726	3.1169	4.92511	4.27832	3.69605	3.45295	2.89589	6.79578	0	2.32853	1.8369	6.13454	5.95549	3.12244	1.03188	2.90785	0.698384	0.403067	3.02034	0.328165		0.0262899	1.64876	1.63462	1.52965	1.254	1.867	1.42043	0.69917	0.909047	0.122977	4.31094	1.0358	3.40046	1.09219	2.27604	3.19656
1.92969	2.08135	1.94115	1.96221	2.37212	2.29672	3.08609	3.21536	1.19983	2.91669	0.590533	4.81782	4.47947	6.06867	3.11347	4.92544	4.28063	3.69675	3.45295	2.8957	6.79473	0	2.32737	1.8378	6.13492	5.955	3.12245	1.03251	2.9079	0.697023	0.402839	3.02018	0.328185		0.0260621	1.64889	1.63379	1.52926	1.25343	1.86733	1.41953	0.698931	0.908247	0.123402	4.31089	1.03602	3.40058	1.09237	2.27235	3.19656
1.93164	2.07976	1.94163	1.9622	2.37217	2.29736	3.08627	3.21542	1.19909	2.91649	0.590123	4.81666	4.47859	6.07004	3.11004	4.9258	4.28294	3.69744	3.45295	2.89553	6.79367	0	2.3263	1.83869	6.13531	5.9545	3.12248	1.03315	2.90794	0.695663	0.402611	3.02003	0.328204		0.0258344	1.64902	1.63295	1.52886	1.25285	1.86765	1.41865	0.698677	0.907453	0.123828	4.31084	1.03624	3.4007	1.09255	2.26869	3.19656
1.93359	2.07818	1.94212	1.96217	2.37222	2.29802	3.08645	3.21548	1.19836	2.91628	0.589716	4.8155	4.47772	6.07137	3.10659	4.92619	4.28527	3.69814	3.45295	2.89538	6.79263	0	2.32536	1.83958	6.13569	5.954	3.12254	1.03379	2.90799	0.694303	0.402384	3.01988	0.328222		0.025607	1.64915	1.63209	1.52847	1.25228	1.86798	1.41777	0.698415	0.906669	0.124253	4.31079	1.03644	3.40083	1.09272	2.26506	3.19656
1.93555	2.0766	1.94263	1.96214	2.37227	2.2987	3.08664	3.21553	1.19763	2.91607	0.589317	4.81434	4.47687	6.07266	3.10313	4.9266	4.28762	3.69882	3.45295	2.89525	6.7916	0	2.32454	1.84047	6.13607	5.95351	3.12262	1.03443	2.90804	0.692942	0.402156	3.01974	0.32824		0.0253822	1.64928	1.63123	1.52808	1.25171	1.86829	1.41692	0.69815	0.905892	0.124678	4.31074	1.03664	3.40097	1.09289	2.26147	3.19656
1.9375	2.07502	1.94315	1.9621	2.37231	2.29939	3.08684	3.21559	1.19691	2.91586	0.58893	4.81315	4.47604	6.07392	3.09965	4.92703	4.28998	3.69948	3.45295	2.89514	6.79059	0	2.3238	1.84135	6.13645	5.95301	3.12273	1.03507	2.90808	0.691576	0.401928	3.0196	0.328259		0.0251647	1.64941	1.63033	1.52769	1.25113	1.86861	1.4161	0.697884	0.90512	0.125106	4.31069	1.03686	3.40112	1.09306	2.25793	3.19656
1.93945	2.07344	1.94367	1.96205	2.37236	2.30008	3.08704	3.21565	1.19618	2.91566	0.588555	4.81194	4.47526	6.07512	3.09615	4.92751	4.29236	3.70014	3.45295	2.89504	6.7896	0	2.32307	1.84224	6.13684	5.9525	3.12287	1.0357	2.90813	0.690196	0.4017	3.01947	0.328277		0.0249598	1.64954	1.62942	1.52729	1.25055	1.86894	1.41528	0.697618	0.904356	0.125541	4.31064	1.03708	3.40127	1.09324	2.25444	3.19656
1.94141	2.07187	1.9442	1.962	2.37241	2.30077	3.08723	3.21571	1.19545	2.91546	0.588188	4.81072	4.4745	6.07628	3.09264	4.92802	4.29475	3.70078	3.45295	2.89495	6.78863	0	2.32237	1.84313	6.13722	5.95198	3.12304	1.03634	2.90817	0.688791	0.401473	3.01933	0.328295		0.0247673	1.64969	1.62849	1.5269	1.24995	1.86928	1.41447	0.697353	0.903605	0.125987	4.31059	1.03731	3.40143	1.09344	2.25097	3.19656
1.94336	2.0703	1.94474	1.96195	2.37246	2.30145	3.08743	3.21577	1.19475	2.91526	0.587823	4.80949	4.47377	6.07739	3.08913	4.92857	4.29715	3.70141	3.45295	2.89489	6.78766	0	2.32168	1.84402	6.1376	5.95147	3.12323	1.03698	2.90821	0.687357	0.401245	3.0192	0.328314		0.0245823	1.64985	1.62755	1.52651	1.24934	1.86962	1.41366	0.697087	0.902866	0.126445	4.31054	1.03754	3.4016	1.09364	2.24752	3.19656
1.94531	2.06875	1.94526	1.96188	2.37251	2.30214	3.08762	3.21582	1.19406	2.91506	0.587459	4.80824	4.47307	6.07847	3.08564	4.92915	4.29954	3.70205	3.45295	2.89483	6.78671	0	2.321	1.8449	6.13797	5.95097	3.12345	1.03762	2.90823	0.685901	0.401017	3.01908	0.328332		0.0243997	1.65002	1.62661	1.52612	1.24873	1.86996	1.41285	0.696821	0.902134	0.12691	4.31049	1.03778	3.40178	1.09386	2.24409	3.19656
[truncated: 16,923 more rows]
[truncated: 67 more columns]

## Sheet: Fig 2
	Panel A																						Panel B
[truncated: 28,163 more rows]
[truncated: 149 more columns]

[truncated: 4 more sheets: Fig 3, Fig 4, Fig 5, Fig 6]
