# Supplementary material for: Ultralow-frequency neural entrainment to pain
Source: PLoS Biol. 2020 Apr 13;18(4):e3000491. doi: 10.1371/journal.pbio.3000491 (PMC7179945; doi:10.1371/journal.pbio.3000491)
Supplement: S1 Data — (ZIP) [file pbio.3000491.s013.zip › S1_Data/Data for supporting information figures.xlsx]

## Sheet: S1 Fig
	High pain, no rating								High pain, rating								Low pain, rating								Auditory, no rating								Auditory, rating
Time (s)	F3	Fz	F4	C3	C4	P3	Pz	P4	F3	Fz	F4	C3	C4	P3	Pz	P4	F3	Fz	F4	C3	C4	P3	Pz	P4	F3	Fz	F4	C3	C4	P3	Pz	P4	F3	Fz	F4	C3	C4	P3	Pz	P4
-10	-0.222588	-1.52742	-1.94493	-0.369019	-0.59352	0.996456	-0.561785	0.27238	-1.93978	-2.65159	-1.75033	-0.53931	-0.245618	0.439659	1.90119	0.195708	-2.28573	-3.06178	-1.82602	-0.0993538	-0.470611	0.563443	0.00466445	0.27692	-0.416029	-0.79888	-1.21294	0.213817	-0.851377	1.22885	-0.0216819	0.142518	-0.679817	-2.17252	-1.39412	0.733836	-0.337112	0.565425	-0.357476	0.516675
-9.99805	-0.221727	-1.52717	-1.94504	-0.368714	-0.594164	0.997024	-0.561287	0.272302	-1.93912	-2.65196	-1.74965	-0.538849	-0.245095	0.439672	1.90091	0.195772	-2.28593	-3.06219	-1.82637	-0.099298	-0.471784	0.56405	0.00486678	0.276895	-0.417229	-0.799531	-1.21382	0.213385	-0.850055	1.22882	-0.0219237	0.143575	-0.678901	-2.17183	-1.39322	0.733693	-0.337571	0.565441	-0.357747	0.515773
-9.99609	-0.220994	-1.52737	-1.94521	-0.367911	-0.595221	0.997864	-0.560994	0.272014	-1.93851	-2.65251	-1.74901	-0.538448	-0.244659	0.439821	1.90069	0.19572	-2.28567	-3.06249	-1.82689	-0.0992431	-0.473136	0.564975	0.00518318	0.277516	-0.418502	-0.79993	-1.2142	0.211619	-0.849226	1.22853	-0.0221993	0.144573	-0.678677	-2.1715	-1.39321	0.733216	-0.337941	0.566025	-0.357479	0.515371
-9.99414	-0.220775	-1.52787	-1.94544	-0.367628	-0.596421	0.998772	-0.560205	0.27241	-1.93767	-2.65266	-1.74873	-0.537903	-0.244561	0.440455	1.90009	0.195076	-2.28521	-3.06222	-1.82752	-0.0991749	-0.474261	0.565555	0.00524168	0.277932	-0.419293	-0.800296	-1.21418	0.210973	-0.849238	1.22876	-0.022565	0.145135	-0.678397	-2.17177	-1.39329	0.733487	-0.336843	0.566596	-0.35673	0.515741
-9.99219	-0.220836	-1.5283	-1.94511	-0.366654	-0.596839	0.999842	-0.559233	0.273102	-1.93736	-2.65289	-1.74879	-0.537556	-0.243882	0.44101	1.89923	0.194677	-2.28508	-3.06234	-1.82749	-0.0996188	-0.475323	0.565067	0.00517412	0.278341	-0.420243	-0.800344	-1.21416	0.211033	-0.849799	1.22809	-0.0230093	0.145667	-0.678192	-2.17212	-1.39333	0.733867	-0.335514	0.566482	-0.35594	0.516654
-9.99023	-0.221275	-1.52904	-1.94513	-0.366628	-0.597451	1.0005	-0.558811	0.273557	-1.93695	-2.65309	-1.74851	-0.537012	-0.243058	0.440947	1.89834	0.194142	-2.28508	-3.06274	-1.82772	-0.10011	-0.476032	0.565204	0.00544751	0.278701	-0.421083	-0.800173	-1.21366	0.211212	-0.850186	1.22721	-0.0240235	0.145808	-0.678328	-2.17251	-1.39299	0.73349	-0.336439	0.56632	-0.355403	0.516963
-9.98828	-0.222221	-1.53047	-1.94611	-0.36773	-0.597697	1.00088	-0.558245	0.27464	-1.93648	-2.65277	-1.74813	-0.536611	-0.243202	0.44077	1.89733	0.193265	-2.28529	-3.06326	-1.82762	-0.10128	-0.474003	0.565553	0.0059104	0.279973	-0.420578	-0.799203	-1.21257	0.211681	-0.84926	1.22564	-0.0254345	0.145546	-0.678007	-2.17216	-1.39241	0.733079	-0.336408	0.566097	-0.355061	0.516793
-9.98633	-0.223254	-1.53134	-1.9471	-0.368621	-0.598011	1.0019	-0.557417	0.275372	-1.93637	-2.65265	-1.74774	-0.536649	-0.24316	0.440713	1.89667	0.192796	-2.28514	-3.06334	-1.82792	-0.102774	-0.473132	0.565218	0.00601546	0.281558	-0.420455	-0.798845	-1.21208	0.211833	-0.849072	1.22409	-0.0270144	0.144995	-0.677679	-2.1714	-1.39186	0.732916	-0.335396	0.566028	-0.354454	0.516748
-9.98438	-0.224598	-1.53259	-1.94773	-0.369372	-0.59851	1.00331	-0.556186	0.276117	-1.93595	-2.65261	-1.74767	-0.536434	-0.243225	0.440776	1.89617	0.192353	-2.28516	-3.06382	-1.82834	-0.103279	-0.473972	0.565053	0.00635879	0.28317	-0.420534	-0.798525	-1.21192	0.212279	-0.849139	1.22312	-0.0284548	0.144481	-0.676897	-2.17046	-1.39097	0.733381	-0.336198	0.566355	-0.354372	0.51571
-9.98242	-0.225411	-1.53368	-1.94856	-0.370426	-0.599711	1.00446	-0.554934	0.27684	-1.93433	-2.65221	-1.74679	-0.535232	-0.243288	0.441585	1.89555	0.191797	-2.28553	-3.06414	-1.82865	-0.103478	-0.474608	0.56538	0.00676618	0.284626	-0.419659	-0.797652	-1.21046	0.212669	-0.849298	1.22188	-0.0301526	0.143084	-0.676139	-2.17034	-1.39078	0.733818	-0.336653	0.567355	-0.354331	0.515038
-9.98047	-0.226134	-1.53456	-1.94918	-0.371016	-0.600879	1.00625	-0.553612	0.276992	-1.93363	-2.65195	-1.74569	-0.535083	-0.242928	0.442455	1.89507	0.191423	-2.28623	-3.06489	-1.82917	-0.104185	-0.474266	0.565665	0.00695024	0.285139	-0.419678	-0.797176	-1.20962	0.211699	-0.847989	1.22044	-0.0315262	0.142807	-0.674656	-2.16978	-1.39095	0.734028	-0.336125	0.567575	-0.354468	0.514778
-9.97852	-0.227074	-1.53556	-1.94996	-0.37127	-0.601169	1.0074	-0.552513	0.277522	-1.93301	-2.65179	-1.7462	-0.534829	-0.242829	0.443085	1.89468	0.190878	-2.28657	-3.06549	-1.82994	-0.105446	-0.472709	0.565428	0.00710801	0.285595	-0.419316	-0.796757	-1.20904	0.211601	-0.846303	1.21925	-0.0326039	0.142399	-0.673809	-2.16948	-1.39095	0.734648	-0.337336	0.567843	-0.354808	0.513937
-9.97656	-0.227745	-1.53681	-1.95119	-0.371456	-0.602245	1.00835	-0.551585	0.278098	-1.93238	-2.65197	-1.74738	-0.533987	-0.242478	0.444084	1.89417	0.190647	-2.28633	-3.06615	-1.83103	-0.106433	-0.474367	0.565707	0.00748853	0.286079	-0.419594	-0.796672	-1.20919	0.211487	-0.846251	1.21842	-0.0333549	0.142098	-0.673248	-2.16901	-1.39114	0.734747	-0.338353	0.568207	-0.3549	0.513369
-9.97461	-0.227233	-1.5374	-1.95245	-0.371008	-0.603853	1.00916	-0.551061	0.277698	-1.93203	-2.65211	-1.74721	-0.533291	-0.241479	0.444989	1.8938	0.191231	-2.28638	-3.06662	-1.83155	-0.106705	-0.475174	0.566078	0.00771945	0.287147	-0.420799	-0.79719	-1.2098	0.210427	-0.847102	1.21793	-0.0336176	0.142299	-0.672318	-2.16886	-1.39179	0.735393	-0.339875	0.568634	-0.354783	0.512271
-9.97266	-0.226935	-1.53808	-1.95327	-0.370917	-0.60475	1.00991	-0.550375	0.277532	-1.93193	-2.65199	-1.74669	-0.533297	-0.240588	0.445538	1.89364	0.192183	-2.28652	-3.06735	-1.83179	-0.107206	-0.474494	0.566414	0.00801075	0.288013	-0.42202	-0.797	-1.21023	0.209201	-0.847587	1.21736	-0.033558	0.142841	-0.671456	-2.16842	-1.39181	0.734916	-0.340699	0.568766	-0.354519	0.511595
-9.9707	-0.226962	-1.53867	-1.9535	-0.371039	-0.605172	1.0105	-0.549646	0.277742	-1.93195	-2.6521	-1.74697	-0.533525	-0.240062	0.445976	1.89308	0.19267	-2.28625	-3.06803	-1.83238	-0.10761	-0.475266	0.566699	0.0082927	0.288669	-0.422704	-0.796877	-1.21	0.209133	-0.846758	1.21707	-0.0335746	0.142965	-0.670354	-2.16828	-1.39193	0.734416	-0.340883	0.56888	-0.35437	0.511245
-9.96875	-0.227858	-1.54022	-1.95406	-0.371607	-0.605663	1.01141	-0.548677	0.278222	-1.93193	-2.6522	-1.74744	-0.533663	-0.239806	0.446004	1.89253	0.193134	-2.28635	-3.06878	-1.83354	-0.108024	-0.47631	0.566725	0.0087427	0.289659	-0.422636	-0.796971	-1.21058	0.209847	-0.847323	1.21749	-0.0335744	0.142918	-0.669211	-2.16765	-1.39177	0.735146	-0.340511	0.569235	-0.354535	0.510359
-9.9668	-0.228464	-1.54156	-1.95486	-0.371984	-0.606281	1.01217	-0.548277	0.278466	-1.93196	-2.65209	-1.7473	-0.533931	-0.238761	0.445884	1.89203	0.193723	-2.28663	-3.06962	-1.8348	-0.108703	-0.476459	0.566526	0.00922099	0.289906	-0.421992	-0.796592	-1.20998	0.209662	-0.846483	1.2174	-0.0338472	0.142899	-0.668675	-2.16716	-1.39201	0.735904	-0.340299	0.570094	-0.354254	0.510214
-9.96484	-0.229159	-1.54256	-1.95529	-0.372381	-0.606397	1.01281	-0.547751	0.2793	-1.93232	-2.65197	-1.74716	-0.533849	-0.237276	0.446468	1.89161	0.194206	-2.28677	-3.07027	-1.83593	-0.108435	-0.477326	0.566602	0.00961003	0.28919	-0.421878	-0.796006	-1.20891	0.21005	-0.847016	1.21744	-0.0344549	0.141567	-0.667712	-2.16614	-1.39202	0.735632	-0.341253	0.570684	-0.354363	0.509911
-9.96289	-0.229028	-1.54286	-1.95567	-0.372163	-0.606995	1.01253	-0.547209	0.280033	-1.93291	-2.65234	-1.74769	-0.533972	-0.236572	0.447194	1.89118	0.194583	-2.287	-3.07093	-1.83639	-0.10858	-0.477648	0.566863	0.00992627	0.289727	-0.42222	-0.796094	-1.20925	0.210827	-0.847525	1.2175	-0.0343564	0.14151	-0.666757	-2.16551	-1.3905	0.735149	-0.340624	0.570054	-0.354463	0.509688
-9.96094	-0.228785	-1.54325	-1.95609	-0.37201	-0.607428	1.01229	-0.546503	0.280874	-1.93263	-2.65264	-1.74751	-0.533934	-0.236312	0.447787	1.89055	0.194882	-2.28625	-3.07072	-1.83625	-0.109053	-0.476095	0.566449	0.0100615	0.291365	-0.422892	-0.795734	-1.20945	0.210382	-0.846017	1.21732	-0.0336265	0.142539	-0.665684	-2.1647	-1.38925	0.73526	-0.340339	0.569366	-0.354233	0.509715
-9.95898	-0.229144	-1.54385	-1.95619	-0.372878	-0.607704	1.01201	-0.54605	0.281345	-1.93245	-2.65266	-1.74646	-0.534023	-0.235144	0.44783	1.8899	0.19483	-2.28614	-3.07107	-1.83653	-0.109585	-0.475219	0.566024	0.0100658	0.292546	-0.423623	-0.79555	-1.20934	0.210287	-0.846193	1.21761	-0.0327512	0.142761	-0.665025	-2.16423	-1.38886	0.736332	-0.339811	0.569632	-0.354217	0.509015
-9.95703	-0.229899	-1.54491	-1.95659	-0.37315	-0.607979	1.01205	-0.545551	0.281455	-1.93287	-2.6526	-1.74633	-0.534511	-0.234432	0.44767	1.88889	0.194557	-2.28689	-3.0715	-1.83668	-0.110593	-0.473408	0.566132	0.0108817	0.294555	-0.4233	-0.795431	-1.21021	0.21136	-0.84657	1.21832	-0.0318692	0.143247	-0.664673	-2.16426	-1.38856	0.736791	-0.339496	0.569718	-0.35446	0.508417
-9.95508	-0.230474	-1.54562	-1.95762	-0.372692	-0.608089	1.01284	-0.545041	0.281811	-1.93367	-2.65282	-1.74626	-0.535213	-0.234021	0.447274	1.88747	0.19371	-2.28715	-3.07172	-1.83642	-0.111156	-0.474109	0.566009	0.0111357	0.295163	-0.423308	-0.795145	-1.21023	0.211497	-0.845374	1.21842	-0.0309783	0.143734	-0.664293	-2.16498	-1.38973	0.737239	-0.340838	0.570369	-0.354379	0.508058
-9.95312	-0.23115	-1.54637	-1.95861	-0.372427	-0.608653	1.01371	-0.544528	0.28257	-1.93415	-2.65332	-1.74656	-0.534975	-0.233986	0.447647	1.88646	0.193283	-2.28757	-3.07184	-1.83581	-0.112001	-0.474822	0.565927	0.0113505	0.295445	-0.422755	-0.794088	-1.20946	0.210878	-0.845314	1.21806	-0.0307521	0.143133	-0.663696	-2.16552	-1.39075	0.738203	-0.34246	0.571304	-0.354267	0.507408
-9.95117	-0.23257	-1.54746	-1.95965	-0.373465	-0.608309	1.01456	-0.544007	0.284163	-1.93444	-2.65416	-1.74719	-0.534671	-0.233199	0.448241	1.88628	0.194121	-2.28797	-3.07228	-1.83587	-0.113193	-0.475532	0.566739	0.0117879	0.296003	-0.422061	-0.793547	-1.20855	0.21168	-0.846405	1.21793	-0.0307698	0.142194	-0.66325	-2.16537	-1.3909	0.739001	-0.341933	0.571674	-0.353885	0.507025
-9.94922	-0.234073	-1.54852	-1.96049	-0.374446	-0.608282	1.01583	-0.543625	0.285098	-1.93468	-2.65461	-1.74741	-0.535064	-0.232831	0.448561	1.8864	0.194718	-2.28823	-3.07227	-1.83566	-0.11422	-0.476102	0.566792	0.0120462	0.296412	-0.422462	-0.793297	-1.2086	0.212082	-0.847488	1.21873	-0.0305791	0.141007	-0.662856	-2.16461	-1.39058	0.739102	-0.341323	0.571331	-0.353418	0.507242
-9.94727	-0.235657	-1.54965	-1.9613	-0.376362	-0.608423	1.01715	-0.543336	0.285445	-1.93532	-2.65536	-1.74728	-0.53505	-0.233019	0.449228	1.88612	0.194685	-2.28818	-3.07251	-1.83603	-0.114978	-0.476328	0.566456	0.0123538	0.297031	-0.42249	-0.79279	-1.20852	0.211785	-0.849002	1.21852	-0.0301938	0.140149	-0.662366	-2.16346	-1.39022	0.738981	-0.341473	0.571159	-0.353024	0.506925
-9.94531	-0.2365	-1.55065	-1.96208	-0.377165	-0.609211	1.01849	-0.54308	0.285097	-1.9358	-2.65613	-1.74768	-0.535334	-0.232752	0.449701	1.88542	0.194986	-2.28869	-3.07253	-1.83587	-0.116541	-0.476266	0.565057	0.0123587	0.297825	-0.422806	-0.792621	-1.20964	0.211341	-0.849249	1.21848	-0.0295363	0.14075	-0.661575	-2.16229	-1.38995	0.739017	-0.34132	0.571082	-0.352753	0.506634
-9.94336	-0.237575	-1.5517	-1.96297	-0.377584	-0.60982	1.0194	-0.542795	0.28488	-1.93591	-2.65659	-1.7486	-0.535539	-0.23241	0.449746	1.8845	0.195216	-2.28939	-3.07265	-1.83462	-0.118227	-0.474852	0.563596	0.0124154	0.298802	-0.423642	-0.79296	-1.21003	0.210823	-0.848529	1.21887	-0.0288412	0.140569	-0.660728	-2.16136	-1.39079	0.739106	-0.341396	0.570748	-0.352618	0.506766
-9.94141	-0.238798	-1.55306	-1.96386	-0.377572	-0.61019	1.01983	-0.542383	0.28523	-1.93615	-2.65675	-1.74882	-0.535855	-0.231577	0.44972	1.88384	0.195398	-2.29024	-3.07248	-1.83373	-0.119515	-0.473988	0.563061	0.0123419	0.299624	-0.424525	-0.793223	-1.21021	0.20984	-0.847882	1.21905	-0.0283586	0.140858	-0.659599	-2.16039	-1.39171	0.739314	-0.341987	0.570777	-0.352287	0.506508
-9.93945	-0.239888	-1.55415	-1.96473	-0.377858	-0.610615	1.02083	-0.54148	0.285691	-1.93721	-2.65761	-1.74884	-0.536567	-0.230621	0.44975	1.88302	0.195751	-2.2907	-3.07264	-1.83353	-0.120073	-0.473336	0.563067	0.0122341	0.300125	-0.425683	-0.793465	-1.21065	0.209016	-0.848721	1.21872	-0.0280623	0.140845	-0.658752	-2.15974	-1.39132	0.739528	-0.343277	0.571385	-0.35189	0.506004
-9.9375	-0.240687	-1.55506	-1.96574	-0.379095	-0.610592	1.02134	-0.540459	0.286847	-1.93796	-2.65824	-1.74882	-0.537003	-0.229805	0.449532	1.88204	0.196176	-2.29054	-3.07235	-1.83346	-0.120044	-0.473478	0.56348	0.0120687	0.300294	-0.426028	-0.793085	-1.21073	0.208422	-0.849549	1.2183	-0.0282556	0.140004	-0.657522	-2.15878	-1.39046	0.740361	-0.34288	0.572065	-0.351523	0.505723
-9.93555	-0.241497	-1.5557	-1.96595	-0.380153	-0.610348	1.02216	-0.539595	0.287668	-1.93815	-2.6588	-1.74888	-0.537015	-0.229133	0.449406	1.88138	0.196672	-2.29066	-3.07236	-1.83431	-0.120642	-0.4739	0.563706	0.0120745	0.300679	-0.425731	-0.792559	-1.21027	0.208245	-0.849343	1.2183	-0.0280629	0.139416	-0.656924	-2.15783	-1.39072	0.741369	-0.342762	0.572667	-0.351121	0.505492
-9.93359	-0.242513	-1.55692	-1.96643	-0.380924	-0.610846	1.02323	-0.53858	0.288281	-1.93766	-2.65906	-1.74839	-0.536843	-0.228406	0.449327	1.88068	0.197332	-2.29081	-3.0722	-1.83512	-0.121053	-0.474665	0.563465	0.0117846	0.300862	-0.424976	-0.792164	-1.21066	0.208784	-0.849179	1.2187	-0.0279362	0.13919	-0.656385	-2.15679	-1.39055	0.742158	-0.341656	0.573166	-0.350752	0.505348
-9.93164	-0.243412	-1.55797	-1.96668	-0.38165	-0.611696	1.02385	-0.537924	0.288631	-1.93756	-2.65975	-1.74755	-0.536563	-0.227548	0.449279	1.87996	0.197503	-2.29085	-3.07292	-1.83639	-0.12114	-0.475806	0.563499	0.0116594	0.301516	-0.42494	-0.792011	-1.21121	0.208971	-0.847983	1.21889	-0.0271893	0.139822	-0.65573	-2.15618	-1.3902	0.743012	-0.340521	0.573892	-0.350183	0.505691
-9.92969	-0.244023	-1.55869	-1.96656	-0.381804	-0.611644	1.02405	-0.537509	0.28936	-1.93809	-2.66024	-1.74679	-0.537532	-0.226892	0.449498	1.87913	0.197172	-2.29069	-3.07347	-1.83781	-0.121358	-0.475591	0.563482	0.0117416	0.302381	-0.425204	-0.791742	-1.21187	0.208936	-0.847933	1.21838	-0.0267032	0.140019	-0.655825	-2.15647	-1.39001	0.743124	-0.340778	0.573586	-0.349936	0.50645
-9.92773	-0.245428	-1.55992	-1.96658	-0.382882	-0.611451	1.02521	-0.536501	0.290816	-1.93857	-2.66075	-1.74619	-0.537891	-0.225947	0.449739	1.87859	0.197151	-2.29064	-3.07374	-1.83816	-0.121968	-0.475029	0.563397	0.0116639	0.303163	-0.425445	-0.79119	-1.21146	0.207771	-0.84901	1.21733	-0.026555	0.140216	-0.655407	-2.15658	-1.39022	0.743916	-0.341518	0.574239	-0.349724	0.506931
-9.92578	-0.246887	-1.5616	-1.96755	-0.384253	-0.611343	1.02646	-0.535353	0.292603	-1.93811	-2.66102	-1.74598	-0.537177	-0.225429	0.450454	1.8782	0.197069	-2.29023	-3.07358	-1.83849	-0.122417	-0.475381	0.563301	0.0113712	0.303938	-0.425759	-0.790708	-1.21131	0.20677	-0.849427	1.21678	-0.0261569	0.140605	-0.65528	-2.15671	-1.39009	0.744469	-0.341643	0.574954	-0.349193	0.507385
-9.92383	-0.247936	-1.56323	-1.96901	-0.384857	-0.610837	1.02691	-0.534492	0.294275	-1.93788	-2.66126	-1.74581	-0.537174	-0.225478	0.450349	1.87772	0.196334	-2.28997	-3.07343	-1.83798	-0.123122	-0.473769	0.562739	0.0109473	0.304702	-0.426	-0.790495	-1.2115	0.206775	-0.849387	1.21655	-0.025834	0.140731	-0.654975	-2.15629	-1.38983	0.744843	-0.34184	0.575512	-0.348613	0.507695
-9.92188	-0.249091	-1.56487	-1.97047	-0.385302	-0.611268	1.02717	-0.533953	0.295706	-1.93785	-2.66154	-1.74536	-0.537393	-0.225282	0.450386	1.87733	0.196101	-2.28868	-3.0724	-1.83651	-0.123691	-0.473039	0.561945	0.0103235	0.305052	-0.426217	-0.790183	-1.21191	0.206571	-0.848987	1.2165	-0.0254384	0.140948	-0.654729	-2.15599	-1.38979	0.745497	-0.341674	0.576016	-0.34818	0.507706
-9.91992	-0.250055	-1.56612	-1.97108	-0.385624	-0.611711	1.02739	-0.533537	0.296526	-1.93807	-2.66226	-1.74563	-0.53717	-0.225102	0.451144	1.87711	0.196695	-2.28759	-3.07208	-1.83634	-0.123843	-0.473336	0.561572	0.00984658	0.30511	-0.426707	-0.790478	-1.21239	0.206141	-0.849228	1.21596	-0.0255598	0.141003	-0.654586	-2.15576	-1.38986	0.746393	-0.342185	0.576942	-0.347692	0.507582
-9.91797	-0.251145	-1.56737	-1.97152	-0.38607	-0.61242	1.02793	-0.533082	0.296811	-1.93781	-2.66279	-1.74646	-0.536446	-0.224958	0.451981	1.87677	0.197335	-2.28731	-3.07178	-1.8364	-0.124251	-0.472475	0.56115	0.00940245	0.306101	-0.426993	-0.789978	-1.21181	0.205882	-0.848823	1.21491	-0.0256565	0.141299	-0.654311	-2.1559	-1.38959	0.746281	-0.3415	0.577207	-0.347082	0.508021
-9.91602	-0.252093	-1.56868	-1.97198	-0.38687	-0.612899	1.02802	-0.532701	0.297194	-1.93694	-2.66289	-1.74633	-0.535257	-0.224662	0.452496	1.87642	0.197447	-2.28681	-3.07212	-1.83717	-0.124933	-0.471965	0.561144	0.0091414	0.307214	-0.427738	-0.789731	-1.21117	0.205432	-0.847048	1.21446	-0.0253366	0.142273	-0.654293	-2.15576	-1.38884	0.746395	-0.341022	0.576891	-0.346566	0.508305
-9.91406	-0.25243	-1.56964	-1.97251	-0.388024	-0.613044	1.02823	-0.532252	0.29783	-1.93692	-2.66292	-1.74578	-0.535503	-0.224427	0.45288	1.87628	0.197325	-2.28626	-3.0725	-1.83859	-0.12548	-0.472531	0.561197	0.00868702	0.308066	-0.428151	-0.789502	-1.21081	0.204845	-0.84714	1.21405	-0.02542	0.14247	-0.654278	-2.15574	-1.3884	0.747571	-0.341614	0.577262	-0.346035	0.508051
-9.91211	-0.253374	-1.57062	-1.97297	-0.389115	-0.613518	1.02913	-0.531648	0.298682	-1.93698	-2.66322	-1.74564	-0.536066	-0.223938	0.453534	1.87621	0.197494	-2.28675	-3.07337	-1.8397	-0.126159	-0.473661	0.56125	0.00845822	0.308663	-0.427943	-0.788866	-1.2107	0.204743	-0.84765	1.21318	-0.0259076	0.142499	-0.654034	-2.15519	-1.38826	0.748545	-0.342	0.578011	-0.345395	0.507981
-9.91016	-0.254086	-1.57159	-1.97377	-0.389455	-0.614581	1.03004	-0.53095	0.299416	-1.93712	-2.66387	-1.7451	-0.536105	-0.223093	0.454599	1.87616	0.197924	-2.2869	-3.07345	-1.84042	-0.126569	-0.474009	0.561411	0.00849647	0.309402	-0.427533	-0.787933	-1.21083	0.204433	-0.846406	1.21248	-0.0258363	0.142784	-0.653698	-2.15478	-1.38769	0.749182	-0.340858	0.578421	-0.344795	0.508266
-9.9082	-0.254527	-1.5725	-1.97418	-0.39037	-0.615763	1.03015	-0.530591	0.299825	-1.93738	-2.66454	-1.74408	-0.536442	-0.222344	0.454555	1.87587	0.198094	-2.28756	-3.07383	-1.84031	-0.127392	-0.473779	0.5613	0.0084841	0.310088	-0.427895	-0.787373	-1.21118	0.203054	-0.846735	1.21168	-0.0258315	0.14254	-0.653871	-2.15466	-1.3874	0.748419	-0.340404	0.577806	-0.344473	0.508974
-9.90625	-0.255044	-1.57355	-1.9749	-0.39117	-0.617325	1.03073	-0.530336	0.299763	-1.93752	-2.66532	-1.74328	-0.536492	-0.221787	0.454453	1.87525	0.198247	-2.2878	-3.07405	-1.84048	-0.1281	-0.473976	0.561292	0.00854061	0.310738	-0.428673	-0.787499	-1.21129	0.201708	-0.847256	1.2106	-0.0260373	0.142829	-0.65352	-2.15455	-1.38683	0.748965	-0.338957	0.578228	-0.343431	0.509925
-9.9043	-0.255306	-1.57438	-1.97566	-0.391878	-0.618212	1.0312	-0.52999	0.300034	-1.9378	-2.66608	-1.74332	-0.536396	-0.22115	0.455127	1.87462	0.198378	-2.28725	-3.07386	-1.84014	-0.128723	-0.473841	0.561004	0.00847737	0.311273	-0.428802	-0.78732	-1.21117	0.200452	-0.84652	1.21019	-0.0259302	0.143658	-0.652697	-2.15407	-1.38605	0.750462	-0.337802	0.578629	-0.342362	0.510278
-9.90234	-0.256103	-1.57511	-1.97607	-0.392818	-0.618759	1.03228	-0.529479	0.300485	-1.93823	-2.66663	-1.74289	-0.536218	-0.220349	0.455723	1.87423	0.198774	-2.28682	-3.07393	-1.84074	-0.128928	-0.474231	0.561135	0.00877443	0.311973	-0.429005	-0.787396	-1.21111	0.199807	-0.847329	1.20995	-0.0262363	0.143659	-0.652285	-2.15458	-1.38529	0.750358	-0.336884	0.57794	-0.341362	0.511249
-9.90039	-0.257006	-1.57585	-1.97655	-0.393128	-0.619126	1.03327	-0.528719	0.301005	-1.9389	-2.66758	-1.74324	-0.53628	-0.219911	0.456003	1.87384	0.199096	-2.28687	-3.07424	-1.84096	-0.129654	-0.47438	0.5609	0.00877308	0.312106	-0.428883	-0.787047	-1.21103	0.19958	-0.847387	1.209	-0.0265719	0.143636	-0.651638	-2.15472	-1.38473	0.749994	-0.33675	0.576837	-0.341257	0.511657
-9.89844	-0.257457	-1.57629	-1.97709	-0.393764	-0.619524	1.03335	-0.528518	0.301343	-1.93946	-2.66838	-1.74406	-0.536747	-0.219207	0.456142	1.87365	0.19939	-2.28682	-3.07436	-1.84103	-0.1306	-0.474758	0.560388	0.00880488	0.312943	-0.428505	-0.786605	-1.21053	0.198938	-0.846584	1.2078	-0.0269795	0.143691	-0.650964	-2.15521	-1.38536	0.750749	-0.3373	0.576594	-0.341278	0.511463
-9.89648	-0.258428	-1.57677	-1.97688	-0.394898	-0.619871	1.03322	-0.528391	0.301779	-1.93928	-2.66886	-1.74469	-0.536659	-0.218605	0.456058	1.87293	0.199251	-2.28698	-3.07501	-1.84122	-0.131797	-0.4751	0.559936	0.00891025	0.313947	-0.428951	-0.786658	-1.21039	0.19856	-0.846487	1.20656	-0.0277518	0.142767	-0.650317	-2.15537	-1.38591	0.751455	-0.337319	0.576737	-0.340855	0.511745
-9.89453	-0.259085	-1.57698	-1.97685	-0.39585	-0.620368	1.03301	-0.52832	0.302141	-1.93904	-2.66908	-1.74488	-0.535774	-0.218564	0.456502	1.87224	0.19913	-2.28677	-3.07561	-1.84169	-0.132553	-0.474946	0.559977	0.00900224	0.314778	-0.428825	-0.786573	-1.21028	0.199359	-0.846423	1.20603	-0.0277754	0.142851	-0.649818	-2.15553	-1.38559	0.751842	-0.337482	0.576537	-0.340818	0.511589
-9.89258	-0.259871	-1.57736	-1.97703	-0.396721	-0.620734	1.03341	-0.52785	0.302438	-1.93879	-2.6694	-1.74474	-0.53467	-0.218694	0.457354	1.8715	0.198629	-2.28622	-3.07568	-1.84254	-0.132856	-0.474612	0.559809	0.00937919	0.315669	-0.429005	-0.78616	-1.20985	0.198359	-0.847437	1.20534	-0.0278172	0.142789	-0.649554	-2.15516	-1.38534	0.751939	-0.336751	0.576354	-0.34084	0.511478
-9.89062	-0.259954	-1.57742	-1.9768	-0.397094	-0.621356	1.03328	-0.527757	0.302302	-1.93844	-2.6701	-1.74491	-0.534039	-0.218742	0.457977	1.87079	0.198009	-2.28607	-3.07563	-1.84377	-0.132793	-0.475267	0.559869	0.00988343	0.316645	-0.428503	-0.785789	-1.2098	0.198021	-0.84827	1.2049	-0.0280821	0.141821	-0.64954	-2.15534	-1.38551	0.751871	-0.336712	0.576979	-0.340473	0.51195
-9.88867	-0.259756	-1.57745	-1.97715	-0.397208	-0.622475	1.0337	-0.527751	0.302088	-1.93759	-2.6705	-1.74544	-0.53265	-0.21864	0.458964	1.87017	0.197818	-2.28579	-3.07547	-1.8442	-0.132666	-0.475569	0.55981	0.010088	0.317422	-0.428143	-0.785805	-1.21054	0.198106	-0.848797	1.20422	-0.0280614	0.141793	-0.649328	-2.1552	-1.38484	0.751444	-0.336698	0.576847	-0.340607	0.512421
-9.88672	-0.25984	-1.57742	-1.97744	-0.397577	-0.622784	1.03372	-0.527681	0.302357	-1.93676	-2.6709	-1.74653	-0.531444	-0.219087	0.460067	1.86967	0.197792	-2.28563	-3.07557	-1.84454	-0.132439	-0.475	0.559969	0.0107314	0.31842	-0.427094	-0.785445	-1.21094	0.198926	-0.849384	1.20389	-0.0278681	0.141297	-0.648356	-2.15472	-1.38434	0.751435	-0.33676	0.57655	-0.340853	0.512546
-9.88477	-0.260443	-1.57788	-1.97766	-0.39871	-0.622895	1.03388	-0.52787	0.302482	-1.93662	-2.67156	-1.74773	-0.530788	-0.219876	0.461235	1.86906	0.197598	-2.28558	-3.07606	-1.84562	-0.132044	-0.476302	0.560247	0.0112941	0.319134	-0.4261	-0.784641	-1.21136	0.199648	-0.84957	1.20382	-0.0273643	0.141212	-0.64661	-2.15368	-1.38394	0.75257	-0.337304	0.576328	-0.341229	0.511977
-9.88281	-0.260775	-1.57805	-1.97755	-0.3994	-0.623069	1.0341	-0.527712	0.30278	-1.93699	-2.67225	-1.74816	-0.530525	-0.21981	0.461975	1.86848	0.197448	-2.28553	-3.07617	-1.84555	-0.13237	-0.476743	0.560124	0.0116048	0.319193	-0.426197	-0.784099	-1.2109	0.199102	-0.848615	1.20337	-0.0269962	0.141017	-0.645075	-2.15268	-1.38277	0.753385	-0.337049	0.57607	-0.341647	0.511522
-9.88086	-0.261524	-1.57833	-1.97734	-0.400966	-0.623271	1.03434	-0.527124	0.303658	-1.93721	-2.67257	-1.74846	-0.530603	-0.219571	0.462138	1.86784	0.197802	-2.2863	-3.07623	-1.84522	-0.133716	-0.475542	0.559393	0.01217	0.320064	-0.425508	-0.783729	-1.2107	0.199709	-0.848618	1.20335	-0.0270221	0.140558	-0.643828	-2.15148	-1.38212	0.753967	-0.337752	0.576765	-0.341684	0.510602
-9.87891	-0.261907	-1.57815	-1.97675	-0.40256	-0.623507	1.03378	-0.527179	0.304047	-1.93769	-2.67276	-1.74848	-0.531124	-0.219009	0.462136	1.86717	0.198369	-2.28695	-3.07609	-1.84547	-0.135179	-0.47408	0.55879	0.012738	0.321444	-0.425118	-0.783132	-1.21074	0.199615	-0.849231	1.20289	-0.0270128	0.140385	-0.642559	-2.15082	-1.38207	0.754336	-0.339092	0.577403	-0.341369	0.509788
-9.87695	-0.262818	-1.57838	-1.97633	-0.40369	-0.62364	1.03362	-0.527124	0.304586	-1.93753	-2.67273	-1.74853	-0.530966	-0.218714	0.462214	1.86646	0.198486	-2.28696	-3.07563	-1.84511	-0.136719	-0.47338	0.558464	0.0131683	0.322436	-0.424362	-0.78205	-1.21052	0.199738	-0.849514	1.20208	-0.0270133	0.140287	-0.641216	-2.15016	-1.38106	0.754555	-0.338887	0.577448	-0.34162	0.508816
-9.875	-0.263652	-1.57855	-1.97588	-0.404718	-0.623387	1.03363	-0.52676	0.3055	-1.93746	-2.67333	-1.74908	-0.530595	-0.218675	0.462739	1.866	0.198651	-2.28726	-3.07554	-1.84436	-0.138067	-0.473595	0.557869	0.0130912	0.322472	-0.423485	-0.781301	-1.21031	0.200913	-0.849328	1.20167	-0.0271755	0.140193	-0.64	-2.14957	-1.38031	0.754299	-0.338353	0.577095	-0.34221	0.507826
-9.87305	-0.263877	-1.57842	-1.97506	-0.4061	-0.623251	1.0333	-0.526524	0.306054	-1.93706	-2.67347	-1.74974	-0.530463	-0.218281	0.463323	1.86561	0.199122	-2.28782	-3.07506	-1.84266	-0.138523	-0.472699	0.556981	0.0127819	0.322071	-0.42275	-0.780327	-1.20974	0.200764	-0.84823	1.20082	-0.0270611	0.140206	-0.638245	-2.14871	-1.37919	0.754023	-0.338327	0.57594	-0.343	0.506753
-9.87109	-0.263958	-1.57828	-1.97479	-0.407037	-0.623014	1.03302	-0.526305	0.306711	-1.93612	-2.67311	-1.74984	-0.529591	-0.217833	0.463893	1.86507	0.199531	-2.2885	-3.07521	-1.84178	-0.13931	-0.470463	0.55629	0.0130754	0.322495	-0.421882	-0.77977	-1.20985	0.200647	-0.849021	1.20009	-0.0271437	0.139653	-0.63709	-2.14789	-1.37787	0.753505	-0.33837	0.575014	-0.343401	0.506322
-9.86914	-0.264274	-1.57859	-1.97477	-0.407845	-0.622387	1.03283	-0.525916	0.307679	-1.93515	-2.67286	-1.7496	-0.528882	-0.216955	0.463936	1.86435	0.199827	-2.28883	-3.07513	-1.84093	-0.140297	-0.470322	0.555378	0.0134284	0.323308	-0.421758	-0.779651	-1.21055	0.200795	-0.849028	1.2	-0.0269927	0.139444	-0.635648	-2.14689	-1.37667	0.753407	-0.338091	0.574447	-0.343725	0.506056
-9.86719	-0.265051	-1.57911	-1.97447	-0.408962	-0.62239	1.03238	-0.525746	0.308327	-1.93487	-2.67305	-1.74962	-0.528461	-0.216351	0.464281	1.86396	0.200054	-2.28809	-3.07463	-1.8403	-0.140438	-0.470294	0.555017	0.0136837	0.323627	-0.421467	-0.77952	-1.21134	0.201736	-0.848764	1.20049	-0.026366	0.139705	-0.633683	-2.14574	-1.37523	0.753627	-0.338405	0.57379	-0.344206	0.505594
-9.86523	-0.266532	-1.57986	-1.97447	-0.410254	-0.622627	1.03313	-0.525314	0.309221	-1.93511	-2.6732	-1.74916	-0.529229	-0.215647	0.46419	1.86361	0.200628	-2.2868	-3.07394	-1.84028	-0.140311	-0.469303	0.554706	0.0138201	0.323665	-0.421294	-0.77908	-1.21124	0.20195	-0.848075	1.20093	-0.0254873	0.140172	-0.631858	-2.14478	-1.37442	0.753892	-0.338175	0.573091	-0.344846	0.505328
-9.86328	-0.267617	-1.58038	-1.97449	-0.411657	-0.622389	1.03369	-0.525104	0.309982	-1.93553	-2.67369	-1.74879	-0.52968	-0.214308	0.464367	1.86312	0.201444	-2.28582	-3.07371	-1.84036	-0.141016	-0.468786	0.553408	0.0134983	0.323532	-0.42151	-0.779151	-1.21126	0.201845	-0.848426	1.20084	-0.0251672	0.139534	-0.630866	-2.14459	-1.37441	0.75392	-0.338346	0.572475	-0.345735	0.505021
-9.86133	-0.267758	-1.58036	-1.97477	-0.4122	-0.622234	1.03331	-0.525219	0.310614	-1.93568	-2.67407	-1.7481	-0.53005	-0.213041	0.464475	1.86251	0.202145	-2.28537	-3.07308	-1.83944	-0.142221	-0.469542	0.551989	0.0127138	0.322561	-0.420858	-0.778568	-1.21194	0.20271	-0.849094	1.2004	-0.0251758	0.138566	-0.629715	-2.14447	-1.37457	0.754167	-0.339116	0.572145	-0.346464	0.504337
-9.85938	-0.267636	-1.5801	-1.97445	-0.412668	-0.621762	1.03308	-0.525427	0.311403	-1.93552	-2.67457	-1.74818	-0.529581	-0.212763	0.464633	1.86233	0.20246	-2.28563	-3.07311	-1.83952	-0.142859	-0.471099	0.551694	0.0124738	0.321985	-0.420417	-0.778214	-1.21257	0.203546	-0.850395	1.20076	-0.024948	0.137372	-0.629092	-2.14468	-1.3746	0.754566	-0.338688	0.57156	-0.346826	0.504179
-9.85742	-0.268777	-1.58069	-1.97433	-0.414042	-0.621372	1.03346	-0.524805	0.312761	-1.93599	-2.67481	-1.74897	-0.529755	-0.212305	0.465093	1.86239	0.203141	-2.28591	-3.07341	-1.84031	-0.143253	-0.47229	0.551712	0.0127903	0.322345	-0.42069	-0.777822	-1.21232	0.204144	-0.851218	1.20204	-0.0245592	0.136054	-0.628725	-2.14498	-1.37474	0.755133	-0.338842	0.571263	-0.347269	0.504116
-9.85547	-0.26989	-1.5811	-1.97393	-0.41533	-0.621676	1.03347	-0.524379	0.313534	-1.93673	-2.67526	-1.74936	-0.531021	-0.211363	0.465166	1.86236	0.203957	-2.28611	-3.07372	-1.84081	-0.143368	-0.473028	0.551585	0.0130447	0.322307	-0.421845	-0.777955	-1.21226	0.204368	-0.851317	1.20248	-0.0239931	0.135908	-0.628446	-2.14492	-1.37479	0.755303	-0.338491	0.57101	-0.347849	0.50386
-9.85352	-0.270951	-1.58158	-1.97381	-0.416709	-0.62167	1.0336	-0.524129	0.314085	-1.93691	-2.67537	-1.74938	-0.531716	-0.210547	0.465113	1.86213	0.204488	-2.28593	-3.07336	-1.8403	-0.143788	-0.472057	0.550969	0.0129323	0.322396	-0.422967	-0.777991	-1.21252	0.204128	-0.850631	1.20256	-0.02342	0.135967	-0.628246	-2.14479	-1.3743	0.755002	-0.338417	0.570089	-0.348528	0.503888
-9.85156	-0.271861	-1.58175	-1.97355	-0.418512	-0.621709	1.03316	-0.524124	0.314149	-1.93658	-2.67574	-1.74993	-0.531561	-0.210116	0.46526	1.86155	0.204571	-2.28604	-3.07345	-1.83995	-0.144721	-0.470664	0.550366	0.0132605	0.323729	-0.423822	-0.777834	-1.21271	0.203251	-0.850474	1.20244	-0.0232728	0.135485	-0.628322	-2.14477	-1.37421	0.755109	-0.338394	0.56973	-0.349287	0.503536
-9.84961	-0.272248	-1.5818	-1.97329	-0.420278	-0.621448	1.03282	-0.523935	0.314298	-1.9364	-2.67616	-1.75045	-0.531269	-0.209943	0.465921	1.86098	0.204742	-2.28637	-3.07401	-1.8409	-0.145267	-0.470054	0.550417	0.0137702	0.324512	-0.424301	-0.77693	-1.21192	0.202312	-0.850953	1.20101	-0.0238338	0.134219	-0.627705	-2.14461	-1.37374	0.755763	-0.338098	0.569363	-0.350225	0.502742
-9.84766	-0.271943	-1.5815	-1.97294	-0.420476	-0.621715	1.03296	-0.523719	0.314003	-1.93728	-2.67676	-1.75043	-0.531012	-0.209366	0.466742	1.86077	0.205246	-2.28693	-3.07441	-1.84149	-0.146227	-0.469931	0.55022	0.0140015	0.324997	-0.423908	-0.775792	-1.21019	0.203034	-0.850711	1.19945	-0.0246384	0.132675	-0.627358	-2.14429	-1.37256	0.756236	-0.336531	0.568498	-0.35121	0.502296
-9.8457	-0.272645	-1.58188	-1.97279	-0.420628	-0.621613	1.03309	-0.523247	0.314444	-1.93781	-2.67682	-1.75034	-0.531198	-0.208724	0.467149	1.86067	0.206125	-2.2877	-3.07462	-1.8414	-0.147145	-0.47144	0.550373	0.0141202	0.325324	-0.423319	-0.774464	-1.2091	0.20368	-0.848971	1.19841	-0.0248417	0.132377	-0.627167	-2.14422	-1.37127	0.756281	-0.335687	0.567469	-0.351987	0.501953
-9.84375	-0.273597	-1.58193	-1.97242	-0.421038	-0.621171	1.03408	-0.522478	0.315132	-1.93834	-2.6772	-1.75064	-0.531647	-0.208234	0.467605	1.86037	0.20689	-2.2881	-3.07521	-1.84189	-0.147443	-0.47138	0.550361	0.0143225	0.325638	-0.423043	-0.773672	-1.20873	0.203227	-0.848377	1.19813	-0.024638	0.132428	-0.626927	-2.14419	-1.37016	0.75649	-0.335722	0.567104	-0.352765	0.50101
-9.8418	-0.274413	-1.58195	-1.97218	-0.421619	-0.621433	1.03548	-0.521928	0.315587	-1.93908	-2.67763	-1.75119	-0.531922	-0.207987	0.468301	1.86031	0.207127	-2.28804	-3.07566	-1.8428	-0.147438	-0.472968	0.550204	0.0145189	0.325652	-0.422693	-0.772936	-1.20802	0.202185	-0.848718	1.19774	-0.0242841	0.132461	-0.626281	-2.1438	-1.36942	0.757179	-0.335707	0.567612	-0.353381	0.49984
-9.83984	-0.274947	-1.58201	-1.97188	-0.421815	-0.621549	1.03554	-0.521866	0.31604	-1.93972	-2.67824	-1.75177	-0.531947	-0.207943	0.469108	1.86031	0.20739	-2.28824	-3.0759	-1.84274	-0.148247	-0.474183	0.549751	0.0142934	0.325333	-0.422951	-0.77258	-1.2077	0.201227	-0.848946	1.19712	-0.0238281	0.133127	-0.625022	-2.14313	-1.36846	0.757571	-0.33512	0.566683	-0.354389	0.498582
-9.83789	-0.275541	-1.58219	-1.97159	-0.422642	-0.621757	1.03566	-0.521855	0.316361	-1.93984	-2.67821	-1.75156	-0.532072	-0.207876	0.469177	1.85999	0.207977	-2.28839	-3.07567	-1.84294	-0.149254	-0.474833	0.549522	0.013902	0.324495	-0.423579	-0.772234	-1.20788	0.19972	-0.849557	1.19616	-0.0232103	0.134066	-0.623766	-2.14287	-1.36669	0.757602	-0.334346	0.565114	-0.355732	0.497234
-9.83594	-0.275941	-1.58241	-1.97093	-0.423751	-0.621554	1.03624	-0.521505	0.316604	-1.93971	-2.67807	-1.75146	-0.532067	-0.207243	0.469161	1.85957	0.208426	-2.28938	-3.07622	-1.84335	-0.150453	-0.474229	0.549452	0.0138792	0.324471	-0.424306	-0.772093	-1.20783	0.198522	-0.849279	1.19453	-0.0229499	0.134454	-0.623733	-2.1428	-1.36506	0.757258	-0.333436	0.564513	-0.356522	0.496551
-9.83398	-0.276423	-1.58277	-1.97028	-0.424262	-0.621498	1.037	-0.521118	0.316488	-1.93923	-2.67791	-1.75114	-0.531648	-0.206376	0.469208	1.85891	0.208639	-2.2905	-3.07714	-1.84419	-0.151118	-0.474832	0.549724	0.0139185	0.324305	-0.424946	-0.772404	-1.20829	0.198148	-0.849243	1.19354	-0.0230598	0.134416	-0.623924	-2.14283	-1.36383	0.757216	-0.333129	0.564148	-0.35706	0.496045
-9.83203	-0.276523	-1.58259	-1.96938	-0.424199	-0.621742	1.03702	-0.520754	0.316123	-1.93875	-2.6777	-1.75085	-0.530975	-0.206445	0.469571	1.85813	0.208565	-2.29159	-3.07831	-1.8451	-0.152449	-0.474235	0.550266	0.0142648	0.324931	-0.424727	-0.77285	-1.20908	0.198724	-0.849442	1.19344	-0.022916	0.134893	-0.623546	-2.14286	-1.36317	0.757225	-0.333645	0.563559	-0.357867	0.495108
-9.83008	-0.276424	-1.58224	-1.96909	-0.424236	-0.621972	1.03732	-0.520156	0.316225	-1.93859	-2.67737	-1.75071	-0.530443	-0.205669	0.470056	1.85771	0.208801	-2.29202	-3.07871	-1.84549	-0.15369	-0.473299	0.550566	0.0145038	0.325562	-0.424929	-0.773063	-1.20926	0.198869	-0.848421	1.19274	-0.0230232	0.135534	-0.622712	-2.14313	-1.36246	0.757929	-0.33346	0.563366	-0.358353	0.494225
-9.82812	-0.276261	-1.58184	-1.96859	-0.424099	-0.621471	1.03774	-0.519523	0.316469	-1.93846	-2.67734	-1.75086	-0.529616	-0.204921	0.470311	1.85702	0.20863	-2.292	-3.07879	-1.8452	-0.153732	-0.472944	0.550466	0.0142261	0.325425	-0.425207	-0.773407	-1.20959	0.198813	-0.848489	1.19233	-0.0231426	0.135726	-0.622042	-2.14293	-1.36181	0.758177	-0.332547	0.563262	-0.358417	0.494086
-9.82617	-0.275725	-1.58154	-1.96787	-0.423901	-0.621096	1.03774	-0.518944	0.31742	-1.9386	-2.67763	-1.7512	-0.5296	-0.20454	0.470617	1.85655	0.208518	-2.29229	-3.07902	-1.84581	-0.1541	-0.472328	0.550473	0.013985	0.325733	-0.425217	-0.773933	-1.21039	0.199548	-0.849349	1.19273	-0.0233998	0.134874	-0.621881	-2.1428	-1.36121	0.757961	-0.331922	0.562269	-0.358713	0.493657
-9.82422	-0.275179	-1.58085	-1.96706	-0.424839	-0.621356	1.03804	-0.518233	0.318396	-1.93941	-2.67822	-1.75117	-0.530114	-0.203857	0.470897	1.85674	0.209407	-2.29269	-3.0797	-1.84691	-0.154715	-0.473945	0.550814	0.0138154	0.325465	-0.425408	-0.7744	-1.21129	0.200037	-0.851209	1.19311	-0.0237146	0.134259	-0.621362	-2.14258	-1.36092	0.757048	-0.332163	0.56191	-0.35904	0.493035
-9.82227	-0.274878	-1.58053	-1.96654	-0.426333	-0.621303	1.0378	-0.517821	0.31887	-1.93961	-2.67877	-1.75099	-0.530032	-0.203367	0.471532	1.85693	0.210468	-2.29375	-3.08046	-1.84801	-0.155636	-0.474387	0.550921	0.0139443	0.326093	-0.426042	-0.774907	-1.21192	0.199728	-0.85303	1.1928	-0.0240282	0.134244	-0.620576	-2.14308	-1.36059	0.756073	-0.331853	0.561614	-0.358873	0.492947
-9.82031	-0.274612	-1.58034	-1.96617	-0.426713	-0.621178	1.03817	-0.517289	0.318775	-1.93934	-2.679	-1.75103	-0.529629	-0.203222	0.471768	1.85652	0.210745	-2.29459	-3.08135	-1.849	-0.156399	-0.474623	0.551092	0.0142107	0.326716	-0.426211	-0.774861	-1.21192	0.199279	-0.852195	1.19221	-0.023946	0.135166	-0.619624	-2.14319	-1.36022	0.75601	-0.331556	0.562027	-0.358425	0.49284
-9.81836	-0.274609	-1.58029	-1.96642	-0.427102	-0.621366	1.03884	-0.516475	0.319043	-1.9392	-2.67902	-1.75087	-0.529556	-0.203588	0.471902	1.85579	0.210439	-2.29436	-3.08138	-1.84838	-0.156288	-0.474323	0.551428	0.0143865	0.327033	-0.427333	-0.775257	-1.2119	0.198444	-0.852158	1.19143	-0.0241256	0.136128	-0.619331	-2.14292	-1.36028	0.755883	-0.330748	0.562149	-0.357912	0.49311
-9.81641	-0.274977	-1.58009	-1.96599	-0.427343	-0.62133	1.03906	-0.515708	0.319549	-1.9389	-2.67902	-1.75063	-0.529161	-0.203361	0.47188	1.8549	0.210445	-2.29456	-3.08167	-1.84785	-0.15652	-0.472788	0.551362	0.0151252	0.328093	-0.428344	-0.775566	-1.21175	0.197379	-0.852195	1.19054	-0.0247513	0.135782	-0.618724	-2.14227	-1.35997	0.756046	-0.330281	0.562052	-0.357629	0.492865
-9.81445	-0.274615	-1.5793	-1.96515	-0.426928	-0.621476	1.03909	-0.515306	0.319446	-1.93842	-2.67893	-1.7502	-0.528885	-0.202452	0.471612	1.85417	0.210871	-2.29395	-3.08145	-1.84761	-0.155846	-0.474284	0.551364	0.0154862	0.327879	-0.428197	-0.775557	-1.21168	0.197071	-0.85315	1.18913	-0.0258902	0.134867	-0.617947	-2.14201	-1.36006	0.756008	-0.330354	0.561971	-0.357634	0.492607
-9.8125	-0.274597	-1.57871	-1.96447	-0.427228	-0.621319	1.03903	-0.514703	0.319472	-1.93751	-2.67893	-1.74952	-0.528483	-0.202339	0.471843	1.85338	0.210786	-2.29296	-3.08085	-1.84735	-0.155523	-0.475463	0.551063	0.0155755	0.327448	-0.428572	-0.775428	-1.21124	0.197642	-0.854637	1.18844	-0.0269469	0.134395	-0.617347	-2.14176	-1.35998	0.756669	-0.32967	0.561696	-0.357437	0.492774
-9.81055	-0.274762	-1.57794	-1.96401	-0.427832	-0.620884	1.03927	-0.514173	0.319722	-1.93654	-2.67871	-1.74862	-0.52809	-0.202403	0.471902	1.85288	0.210606	-2.2924	-3.08041	-1.84725	-0.156238	-0.474991	0.550348	0.0157326	0.327955	-0.429355	-0.775409	-1.21075	0.196861	-0.854753	1.1878	-0.0275763	0.1348	-0.616154	-2.14183	-1.36018	0.757405	-0.328823	0.56164	-0.356886	0.492913
-9.80859	-0.274828	-1.57713	-1.96331	-0.42874	-0.620229	1.03993	-0.513418	0.319749	-1.9359	-2.67849	-1.74794	-0.527834	-0.202578	0.472028	1.85228	0.210206	-2.29154	-3.07995	-1.84701	-0.156225	-0.475687	0.550252	0.0156593	0.327687	-0.430181	-0.775604	-1.21083	0.195264	-0.855703	1.18697	-0.0278775	0.135129	-0.61536	-2.14168	-1.36008	0.757689	-0.329239	0.561434	-0.356416	0.492683
-9.80664	-0.27473	-1.57655	-1.96321	-0.429076	-0.619628	1.04041	-0.512461	0.320233	-1.93563	-2.67833	-1.74756	-0.527616	-0.202519	0.472345	1.85174	0.209946	-2.29105	-3.07933	-1.84601	-0.156549	-0.475784	0.550146	0.0152928	0.326504	-0.431282	-0.776029	-1.21117	0.193897	-0.856446	1.18645	-0.0281508	0.13527	-0.614736	-2.14153	-1.35943	0.757525	-0.329003	0.56133	-0.355973	0.492312
-9.80469	-0.27485	-1.57663	-1.96329	-0.429336	-0.619519	1.04078	-0.511388	0.320809	-1.93508	-2.67823	-1.74739	-0.526951	-0.202668	0.47264	1.85133	0.209521	-2.2912	-3.07938	-1.84566	-0.157208	-0.474944	0.550028	0.0156851	0.326856	-0.432301	-0.776458	-1.21155	0.193222	-0.856815	1.18551	-0.0287572	0.135284	-0.613439	-2.14047	-1.35896	0.75784	-0.329291	0.561531	-0.355801	0.49172
-9.80273	-0.275031	-1.57674	-1.96275	-0.429933	-0.619188	1.04085	-0.510243	0.321441	-1.93449	-2.67822	-1.7477	-0.52681	-0.203127	0.472358	1.85062	0.209081	-2.29163	-3.07989	-1.8459	-0.157557	-0.474105	0.550072	0.0163401	0.327806	-0.432875	-0.777074	-1.21204	0.192774	-0.857101	1.18478	-0.0290642	0.135902	-0.612425	-2.13955	-1.35862	0.758778	-0.329584	0.561732	-0.355874	0.49077
-9.80078	-0.275131	-1.57689	-1.96179	-0.430492	-0.618754	1.04134	-0.509459	0.321542	-1.9344	-2.6782	-1.74767	-0.527099	-0.203407	0.472104	1.84987	0.208593	-2.29178	-3.08025	-1.84631	-0.157501	-0.473158	0.549712	0.0167143	0.32847	-0.433817	-0.777368	-1.21265	0.192164	-0.857879	1.18448	-0.0294595	0.136308	-0.611295	-2.13828	-1.35772	0.759978	-0.329278	0.561601	-0.355991	0.489734
-9.79883	-0.274602	-1.57622	-1.96062	-0.430299	-0.619503	1.04125	-0.509329	0.320703	-1.93421	-2.67844	-1.74788	-0.526799	-0.203738	0.472661	1.84944	0.208467	-2.2915	-3.08022	-1.84605	-0.157901	-0.472964	0.549105	0.0173595	0.329218	-0.434359	-0.777718	-1.21308	0.192545	-0.858099	1.18417	-0.0304915	0.135696	-0.610641	-2.13752	-1.35708	0.760261	-0.329203	0.561255	-0.356119	0.489069
-9.79688	-0.274658	-1.57611	-1.95972	-0.430779	-0.619396	1.04126	-0.508837	0.320489	-1.93322	-2.67842	-1.74808	-0.526458	-0.204223	0.473399	1.84948	0.208636	-2.29149	-3.0803	-1.84556	-0.158478	-0.472367	0.548603	0.0179968	0.330123	-0.434016	-0.777626	-1.21322	0.192878	-0.858647	1.18398	-0.0316709	0.134774	-0.610808	-2.13686	-1.3565	0.759458	-0.328252	0.560883	-0.356038	0.489328
-9.79492	-0.275382	-1.5768	-1.95943	-0.432192	-0.619301	1.0421	-0.508131	0.320709	-1.93259	-2.67873	-1.74853	-0.525852	-0.204391	0.474047	1.84973	0.209015	-2.29115	-3.08049	-1.84585	-0.158571	-0.471048	0.548335	0.0185155	0.33117	-0.433691	-0.777044	-1.21296	0.193371	-0.858837	1.18354	-0.0329376	0.134019	-0.610643	-2.13662	-1.35616	0.759153	-0.327697	0.560883	-0.356091	0.489347
-9.79297	-0.275499	-1.57709	-1.95914	-0.432566	-0.619386	1.04232	-0.507607	0.321046	-1.93228	-2.6792	-1.74904	-0.525259	-0.204656	0.474549	1.84989	0.209598	-2.29033	-3.0802	-1.84592	-0.158196	-0.471003	0.548713	0.0187639	0.331237	-0.434611	-0.776877	-1.21263	0.192969	-0.859382	1.18232	-0.0341174	0.133407	-0.609794	-2.13655	-1.35562	0.75882	-0.327729	0.561197	-0.356262	0.48871
-9.79102	-0.274865	-1.57665	-1.95872	-0.433128	-0.619802	1.04199	-0.507607	0.321085	-1.93186	-2.67941	-1.74877	-0.524626	-0.20498	0.474882	1.84999	0.209965	-2.2898	-3.08007	-1.8457	-0.15771	-0.471626	0.549545	0.0189226	0.330506	-0.435197	-0.777411	-1.21302	0.192683	-0.860486	1.18168	-0.0350965	0.133016	-0.609389	-2.13641	-1.35507	0.758415	-0.328221	0.561476	-0.356652	0.487966
-9.78906	-0.274627	-1.57638	-1.95819	-0.434342	-0.62017	1.04188	-0.507614	0.321151	-1.93119	-2.6793	-1.74829	-0.524557	-0.205201	0.47492	1.84994	0.210437	-2.28942	-3.08028	-1.84599	-0.156836	-0.471281	0.550282	0.0194095	0.330862	-0.435024	-0.777676	-1.21339	0.193254	-0.861404	1.18142	-0.036087	0.131891	-0.608463	-2.13573	-1.35486	0.758301	-0.329395	0.561841	-0.356732	0.487566
-9.78711	-0.274698	-1.57629	-1.95774	-0.435129	-0.620749	1.04174	-0.507598	0.320918	-1.93061	-2.67916	-1.7474	-0.524433	-0.204905	0.474849	1.84968	0.210599	-2.28922	-3.08069	-1.84666	-0.156567	-0.471999	0.550591	0.0200052	0.330965	-0.436661	-0.778207	-1.21351	0.191767	-0.862124	1.18074	-0.0363989	0.131444	-0.607807	-2.13534	-1.35449	0.75774	-0.329921	0.561887	-0.356891	0.48737
-9.78516	-0.274767	-1.57636	-1.95719	-0.436095	-0.620851	1.04094	-0.507526	0.320754	-1.92999	-2.67889	-1.74679	-0.523836	-0.203853	0.475223	1.84963	0.211013	-2.2898	-3.08129	-1.84781	-0.156762	-0.472419	0.550902	0.0205403	0.330502	-0.43765	-0.778612	-1.21392	0.191106	-0.862083	1.18039	-0.0366153	0.131807	-0.607309	-2.1348	-1.35356	0.757294	-0.329223	0.561721	-0.357362	0.486693
-9.7832	-0.275152	-1.57658	-1.95714	-0.436745	-0.620704	1.04067	-0.507372	0.320811	-1.92979	-2.6789	-1.74635	-0.523244	-0.202974	0.475935	1.84983	0.211518	-2.29026	-3.08193	-1.84927	-0.157031	-0.472954	0.551578	0.0211881	0.330268	-0.437626	-0.778166	-1.21326	0.191006	-0.862054	1.17913	-0.0376736	0.131142	-0.607221	-2.13466	-1.35293	0.757262	-0.328214	0.561569	-0.357403	0.486266
-9.78125	-0.275964	-1.57727	-1.9573	-0.437141	-0.621004	1.04097	-0.506897	0.321073	-1.92957	-2.67887	-1.74611	-0.52255	-0.202656	0.476713	1.85024	0.211988	-2.29072	-3.08248	-1.85004	-0.157285	-0.473786	0.552185	0.0217851	0.3306	-0.437222	-0.777146	-1.2119	0.190832	-0.862393	1.17783	-0.0390758	0.129329	-0.607064	-2.13459	-1.35254	0.756737	-0.328156	0.561301	-0.357243	0.486159
-9.7793	-0.276774	-1.57772	-1.95722	-0.438351	-0.620702	1.04129	-0.506077	0.321878	-1.92871	-2.6785	-1.7459	-0.521992	-0.202809	0.477001	1.85031	0.212208	-2.29115	-3.08329	-1.85091	-0.157643	-0.473667	0.552347	0.0226147	0.331875	-0.436852	-0.776552	-1.21149	0.190637	-0.863543	1.17687	-0.0401227	0.127945	-0.606681	-2.13451	-1.35302	0.756981	-0.328679	0.561711	-0.356975	0.485711
-9.77734	-0.27733	-1.57815	-1.95716	-0.439159	-0.620678	1.04116	-0.505467	0.322579	-1.92788	-2.67813	-1.74529	-0.521117	-0.202191	0.477335	1.85062	0.212876	-2.29139	-3.0837	-1.85124	-0.157692	-0.472317	0.55206	0.0234829	0.332611	-0.436974	-0.7763	-1.21184	0.190962	-0.864827	1.17637	-0.0410715	0.12703	-0.605942	-2.13412	-1.35283	0.757866	-0.328561	0.561978	-0.356862	0.485049
-9.77539	-0.277659	-1.57821	-1.95726	-0.440138	-0.620739	1.04122	-0.50481	0.323286	-1.92822	-2.67857	-1.74525	-0.521081	-0.201164	0.477861	1.85112	0.213883	-2.29146	-3.084	-1.85102	-0.157676	-0.470663	0.551612	0.024242	0.333274	-0.437257	-0.776045	-1.21167	0.191261	-0.865022	1.17621	-0.0419221	0.126401	-0.605356	-2.13364	-1.35255	0.757711	-0.328184	0.562006	-0.356889	0.484668
-9.77344	-0.277469	-1.57784	-1.95723	-0.440503	-0.620623	1.04093	-0.504312	0.323709	-1.92809	-2.67899	-1.74597	-0.521082	-0.200749	0.478092	1.85152	0.214415	-2.29065	-3.08357	-1.85008	-0.15718	-0.468959	0.551194	0.0245487	0.333261	-0.437106	-0.775575	-1.21094	0.1915	-0.865012	1.17575	-0.0430261	0.125522	-0.60499	-2.13348	-1.35225	0.756816	-0.328283	0.561442	-0.357086	0.484472
-9.77148	-0.277743	-1.57789	-1.95746	-0.441786	-0.62087	1.04086	-0.503812	0.32422	-1.92862	-2.67967	-1.74617	-0.521436	-0.200771	0.478512	1.85185	0.214853	-2.28955	-3.08333	-1.85045	-0.155845	-0.469583	0.551702	0.0249417	0.3328	-0.437271	-0.775101	-1.21037	0.190834	-0.865336	1.17451	-0.0441408	0.124605	-0.604972	-2.13336	-1.35215	0.756144	-0.328242	0.560925	-0.357117	0.48418
-9.76953	-0.278048	-1.57847	-1.9576	-0.442685	-0.621434	1.04088	-0.503367	0.324447	-1.92881	-2.67973	-1.74625	-0.521662	-0.200288	0.478795	1.85184	0.215116	-2.28883	-3.08329	-1.85103	-0.154861	-0.471036	0.552372	0.0255976	0.332453	-0.436734	-0.774124	-1.20992	0.191148	-0.865362	1.17357	-0.0450559	0.1239	-0.604868	-2.13303	-1.35221	0.755225	-0.328045	0.560196	-0.357421	0.483864
-9.76758	-0.277849	-1.57882	-1.95771	-0.442636	-0.62189	1.04126	-0.502825	0.324654	-1.92883	-2.67982	-1.74648	-0.521333	-0.199638	0.479318	1.85189	0.215564	-2.28835	-3.08355	-1.85155	-0.154466	-0.471356	0.552684	0.0262406	0.332584	-0.435349	-0.77352	-1.20981	0.192152	-0.866564	1.17357	-0.046198	0.122954	-0.60446	-2.13303	-1.35272	0.754606	-0.329052	0.56002	-0.357576	0.483403
-9.76562	-0.277633	-1.57905	-1.95758	-0.443123	-0.622634	1.0418	-0.502211	0.324986	-1.9291	-2.68029	-1.74637	-0.52149	-0.198854	0.480045	1.85208	0.216266	-2.28798	-3.08352	-1.85234	-0.154436	-0.471692	0.55245	0.0265651	0.332705	-0.434664	-0.772869	-1.20945	0.192307	-0.86772	1.17364	-0.0471529	0.121613	-0.603815	-2.13289	-1.35259	0.754383	-0.329665	0.559895	-0.357747	0.482817
-9.76367	-0.277583	-1.57933	-1.95712	-0.443448	-0.622793	1.04215	-0.502022	0.325397	-1.92969	-2.68105	-1.74608	-0.521962	-0.198202	0.480285	1.85205	0.216634	-2.28829	-3.08358	-1.85221	-0.154771	-0.471243	0.552016	0.0267578	0.333235	-0.434537	-0.772608	-1.20939	0.192138	-0.867818	1.17328	-0.0478122	0.120815	-0.60353	-2.13257	-1.35235	0.7544	-0.329631	0.55953	-0.357523	0.482793
-9.76172	-0.277911	-1.57967	-1.95678	-0.444002	-0.622509	1.04199	-0.502171	0.325767	-1.92959	-2.68112	-1.74557	-0.522017	-0.197799	0.480274	1.85188	0.216733	-2.28813	-3.08341	-1.85239	-0.154724	-0.470248	0.551913	0.0272361	0.333551	-0.434579	-0.772465	-1.20971	0.19208	-0.867086	1.17253	-0.0483191	0.120517	-0.602819	-2.13254	-1.35206	0.755219	-0.329264	0.559246	-0.357174	0.482834
-9.75977	-0.278383	-1.57968	-1.95647	-0.444904	-0.622461	1.04192	-0.502093	0.326317	-1.92875	-2.68109	-1.74442	-0.521764	-0.197092	0.480367	1.85147	0.216491	-2.28821	-3.0839	-1.85297	-0.155108	-0.469745	0.551951	0.0283203	0.334627	-0.435246	-0.772814	-1.21029	0.192076	-0.867231	1.17226	-0.0486037	0.120474	-0.603175	-2.13287	-1.35222	0.755384	-0.328259	0.559108	-0.356373	0.483609
-9.75781	-0.279093	-1.57996	-1.95621	-0.445942	-0.622575	1.04292	-0.501517	0.326985	-1.92823	-2.68112	-1.74311	-0.521397	-0.196587	0.480903	1.85146	0.216435	-2.28892	-3.08458	-1.85343	-0.155493	-0.469002	0.552209	0.0295597	0.336022	-0.435685	-0.772714	-1.21027	0.191414	-0.867489	1.17174	-0.0491017	0.12017	-0.603547	-2.13301	-1.35223	0.755128	-0.328151	0.559099	-0.355582	0.484586
-9.75586	-0.279197	-1.57973	-1.95548	-0.445836	-0.622052	1.04329	-0.500883	0.327587	-1.92821	-2.68155	-1.74353	-0.521268	-0.196477	0.48163	1.8517	0.216561	-2.28969	-3.08598	-1.85476	-0.155625	-0.469922	0.552454	0.030682	0.336958	-0.436856	-0.772826	-1.2104	0.190603	-0.867985	1.17024	-0.0495886	0.119962	-0.603298	-2.13285	-1.35205	0.755187	-0.328266	0.559058	-0.354984	0.484977
-9.75391	-0.278725	-1.57911	-1.95491	-0.446982	-0.622089	1.04232	-0.500981	0.327901	-1.92776	-2.68177	-1.74427	-0.521376	-0.195505	0.482385	1.852	0.217184	-2.29061	-3.08743	-1.8559	-0.155503	-0.469426	0.552505	0.0315447	0.33753	-0.437325	-0.77225	-1.20973	0.19007	-0.868062	1.16898	-0.0501417	0.119673	-0.602583	-2.13257	-1.35228	0.755675	-0.328263	0.558901	-0.354316	0.485168
-9.75195	-0.278254	-1.57864	-1.95471	-0.447338	-0.622407	1.04224	-0.501015	0.327701	-1.92769	-2.68196	-1.74395	-0.521372	-0.194682	0.483099	1.85221	0.217539	-2.29163	-3.08848	-1.85647	-0.156088	-0.468917	0.552639	0.0321625	0.337876	-0.436495	-0.771095	-1.20898	0.190745	-0.867773	1.16837	-0.0507854	0.11859	-0.601529	-2.13188	-1.35227	0.756651	-0.327591	0.559117	-0.35369	0.485412
-9.75	-0.278017	-1.57832	-1.95438	-0.447323	-0.62271	1.04271	-0.50093	0.327774	-1.92743	-2.68184	-1.74378	-0.521233	-0.19405	0.483808	1.85256	0.217878	-2.29162	-3.08902	-1.85724	-0.156092	-0.469341	0.552552	0.0324618	0.338096	-0.435742	-0.770182	-1.20854	0.191561	-0.867727	1.1678	-0.0516771	0.117497	-0.600809	-2.13121	-1.35172	0.757108	-0.327568	0.558768	-0.353253	0.485273
-9.74805	-0.277981	-1.57809	-1.95356	-0.447701	-0.622791	1.04249	-0.500849	0.328394	-1.92786	-2.68217	-1.74424	-0.521436	-0.193037	0.484512	1.85316	0.219019	-2.29122	-3.08948	-1.85816	-0.155535	-0.469652	0.552179	0.032879	0.33855	-0.43539	-0.769373	-1.20738	0.191491	-0.868191	1.16649	-0.0524914	0.116832	-0.600026	-2.13045	-1.35084	0.757309	-0.327619	0.558211	-0.352865	0.485286
-9.74609	-0.27746	-1.5777	-1.95256	-0.448034	-0.622851	1.04193	-0.500767	0.32868	-1.9283	-2.68237	-1.74402	-0.521431	-0.192184	0.484726	1.85334	0.219917	-2.29052	-3.08968	-1.85817	-0.154804	-0.470882	0.552226	0.0331614	0.338109	-0.43454	-0.768336	-1.20663	0.191378	-0.868051	1.16525	-0.0530459	0.116174	-0.598989	-2.12994	-1.35017	0.757528	-0.327724	0.557667	-0.352596	0.485019
-9.74414	-0.276881	-1.5771	-1.95163	-0.448641	-0.623015	1.04161	-0.500723	0.328658	-1.92827	-2.68253	-1.74373	-0.52102	-0.191956	0.485103	1.85342	0.220263	-2.29054	-3.09006	-1.85835	-0.154671	-0.470659	0.552685	0.0340449	0.33874	-0.434372	-0.767572	-1.20599	0.191206	-0.867243	1.16423	-0.0538256	0.115214	-0.598127	-2.12957	-1.34992	0.757195	-0.327869	0.557528	-0.352146	0.485032
-9.74219	-0.276361	-1.57656	-1.95057	-0.448844	-0.62317	1.04173	-0.500819	0.32876	-1.92795	-2.68239	-1.74327	-0.520648	-0.191663	0.485494	1.85356	0.2204	-2.29077	-3.09016	-1.85833	-0.15471	-0.470133	0.553293	0.0350922	0.339667	-0.434224	-0.766908	-1.20512	0.191264	-0.867438	1.16317	-0.0545352	0.114632	-0.59728	-2.12937	-1.34984	0.75721	-0.327886	0.557731	-0.351764	0.485052
-9.74023	-0.276274	-1.57642	-1.94969	-0.449901	-0.622921	1.04193	-0.500797	0.329401	-1.92805	-2.68227	-1.74288	-0.521013	-0.190825	0.48594	1.8537	0.221019	-2.29085	-3.09062	-1.8584	-0.154517	-0.47005	0.553719	0.0359151	0.340246	-0.43423	-0.766264	-1.20452	0.190886	-0.867002	1.16188	-0.0553464	0.113873	-0.596408	-2.12878	-1.3498	0.757699	-0.327796	0.557704	-0.351458	0.484918
-9.73828	-0.27614	-1.57627	-1.94899	-0.450793	-0.62237	1.04184	-0.500829	0.330038	-1.92793	-2.68185	-1.74196	-0.521	-0.189932	0.486149	1.85363	0.221402	-2.29067	-3.0912	-1.85895	-0.153428	-0.47014	0.554169	0.0367144	0.341326	-0.43434	-0.765456	-1.20392	0.19011	-0.866706	1.16025	-0.0564489	0.113257	-0.595015	-2.12792	-1.35011	0.758059	-0.328137	0.557513	-0.351174	0.484553
-9.73633	-0.275632	-1.57573	-1.94811	-0.451489	-0.622605	1.04127	-0.501298	0.330182	-1.92787	-2.68185	-1.74152	-0.52079	-0.189831	0.48694	1.85382	0.221208	-2.29039	-3.09152	-1.85902	-0.152804	-0.470368	0.554752	0.0373037	0.341437	-0.434272	-0.764841	-1.20312	0.190284	-0.86686	1.1588	-0.0575746	0.112547	-0.593542	-2.12691	-1.34969	0.758185	-0.328225	0.557647	-0.350784	0.48419
-9.73438	-0.275264	-1.57509	-1.94717	-0.452324	-0.622763	1.04102	-0.501702	0.330425	-1.92794	-2.68204	-1.7415	-0.520279	-0.189974	0.487799	1.85417	0.221281	-2.29014	-3.09189	-1.8593	-0.152469	-0.470061	0.555371	0.0379268	0.341592	-0.434971	-0.765248	-1.20368	0.190179	-0.866702	1.15764	-0.0579293	0.1129	-0.592181	-2.12666	-1.34936	0.758814	-0.327419	0.558384	-0.350376	0.483944
-9.73242	-0.275079	-1.57462	-1.9465	-0.453028	-0.622581	1.04121	-0.501353	0.331232	-1.92812	-2.68207	-1.74123	-0.52017	-0.189807	0.488215	1.85434	0.221466	-2.28955	-3.09203	-1.85976	-0.151509	-0.469551	0.556151	0.0389252	0.34241	-0.435649	-0.765873	-1.20456	0.189557	-0.866655	1.15691	-0.0583573	0.112801	-0.590943	-2.12619	-1.34969	0.758845	-0.326871	0.559356	-0.350283	0.483963
-9.73047	-0.275012	-1.57455	-1.94644	-0.45374	-0.623102	1.04146	-0.501057	0.331301	-1.92759	-2.6818	-1.74123	-0.519802	-0.189629	0.488414	1.85439	0.221532	-2.28921	-3.0922	-1.86006	-0.150556	-0.470493	0.55673	0.0395075	0.342406	-0.436604	-0.766362	-1.20468	0.188242	-0.866679	1.15573	-0.0587805	0.112653	-0.590222	-2.12591	-1.34958	0.758785	-0.326086	0.559744	-0.350595	0.483523
-9.72852	-0.275848	-1.57495	-1.94663	-0.45454	-0.623402	1.0421	-0.500578	0.331579	-1.92732	-2.68174	-1.7414	-0.519867	-0.189918	0.48842	1.8541	0.221379	-2.2892	-3.09283	-1.86027	-0.149779	-0.470831	0.557441	0.0404432	0.342872	-0.437669	-0.766769	-1.20437	0.186836	-0.866565	1.15449	-0.0592251	0.113064	-0.590052	-2.12569	-1.34968	0.759043	-0.324864	0.560352	-0.350576	0.483599
-9.72656	-0.276386	-1.57482	-1.94616	-0.455505	-0.622831	1.04191	-0.500368	0.332351	-1.92701	-2.68171	-1.74133	-0.520384	-0.189734	0.488627	1.85397	0.221421	-2.28931	-3.0935	-1.8605	-0.149303	-0.470933	0.558154	0.0415943	0.343543	-0.43815	-0.766817	-1.20418	0.186215	-0.866521	1.15374	-0.0596549	0.113129	-0.589796	-2.12597	-1.35028	0.759953	-0.324163	0.561387	-0.350162	0.483778
-9.72461	-0.276433	-1.57454	-1.94534	-0.456421	-0.622702	1.04134	-0.500287	0.332757	-1.92615	-2.68157	-1.74053	-0.520428	-0.189502	0.489065	1.85399	0.221648	-2.28975	-3.09422	-1.86115	-0.149063	-0.471688	0.558786	0.0427046	0.344408	-0.438376	-0.766607	-1.20359	0.185845	-0.86551	1.15291	-0.0601671	0.112922	-0.589612	-2.1265	-1.35137	0.761061	-0.324825	0.562261	-0.3499	0.483525
-9.72266	-0.276114	-1.57431	-1.94479	-0.45673	-0.622862	1.04182	-0.499992	0.332791	-1.92573	-2.68169	-1.74035	-0.520281	-0.189454	0.489256	1.85403	0.221911	-2.2894	-3.09477	-1.86238	-0.148152	-0.471825	0.559783	0.0437864	0.344904	-0.438586	-0.765847	-1.20263	0.185262	-0.865137	1.15165	-0.0606353	0.113012	-0.590252	-2.12752	-1.35254	0.761029	-0.325195	0.56311	-0.349767	0.483504
-9.7207	-0.275541	-1.57387	-1.9442	-0.457407	-0.62289	1.0423	-0.499602	0.332749	-1.92547	-2.68189	-1.741	-0.520111	-0.189312	0.489652	1.85398	0.221868	-2.28878	-3.09509	-1.8631	-0.147179	-0.471416	0.560783	0.0449207	0.345674	-0.438784	-0.76532	-1.20191	0.184758	-0.866322	1.15075	-0.0616646	0.112248	-0.591053	-2.12741	-1.35259	0.759925	-0.325077	0.563763	-0.349599	0.483752
-9.71875	-0.275021	-1.57364	-1.94393	-0.458007	-0.623188	1.04246	-0.499412	0.332805	-1.92501	-2.68207	-1.74133	-0.519667	-0.18961	0.49007	1.854	0.221614	-2.28893	-3.09567	-1.86353	-0.146704	-0.47122	0.56168	0.0460789	0.346567	-0.437856	-0.764676	-1.20129	0.185761	-0.867168	1.15002	-0.06272	0.110771	-0.59191	-2.12721	-1.35244	0.758604	-0.326035	0.563976	-0.3495	0.484069
-9.7168	-0.27485	-1.5734	-1.94361	-0.458362	-0.623513	1.04294	-0.499302	0.332565	-1.92459	-2.68196	-1.7408	-0.519735	-0.189901	0.490304	1.85409	0.221737	-2.28965	-3.0964	-1.86372	-0.147436	-0.471096	0.562295	0.047221	0.347455	-0.436475	-0.76347	-1.20069	0.186681	-0.867547	1.14919	-0.0635114	0.109267	-0.591945	-2.12699	-1.35254	0.758243	-0.326417	0.564308	-0.349645	0.484096
-9.71484	-0.27457	-1.57303	-1.94316	-0.45926	-0.623628	1.04294	-0.499225	0.332686	-1.92408	-2.68179	-1.74002	-0.519327	-0.190205	0.490693	1.85389	0.221752	-2.28991	-3.09697	-1.86437	-0.148362	-0.470358	0.562823	0.0485682	0.349201	-0.436167	-0.762793	-1.2002	0.186665	-0.868677	1.14854	-0.0643023	0.107832	-0.591439	-2.12702	-1.35278	0.758321	-0.325275	0.564775	-0.349334	0.4846
-9.71289	-0.274155	-1.5732	-1.94306	-0.459462	-0.62381	1.04338	-0.498855	0.333111	-1.92402	-2.68172	-1.73983	-0.519185	-0.19035	0.491028	1.85353	0.22179	-2.29046	-3.09762	-1.8652	-0.149126	-0.46919	0.563687	0.0498561	0.350325	-0.434628	-0.761727	-1.19955	0.18816	-0.868239	1.14826	-0.065007	0.106704	-0.590653	-2.1267	-1.35284	0.758564	-0.325131	0.564942	-0.349489	0.484165
-9.71094	-0.274149	-1.57362	-1.94285	-0.460255	-0.623457	1.0431	-0.498692	0.333609	-1.92381	-2.68175	-1.74002	-0.51913	-0.190662	0.491349	1.85321	0.22151	-2.2915	-3.09838	-1.86592	-0.150298	-0.468148	0.564313	0.0510457	0.351845	-0.433783	-0.761027	-1.19879	0.189005	-0.867111	1.14784	-0.0652264	0.106273	-0.590205	-2.12617	-1.35253	0.758765	-0.324891	0.564963	-0.350103	0.483176
-9.70898	-0.274463	-1.57391	-1.94242	-0.460997	-0.622974	1.04298	-0.498532	0.334041	-1.92356	-2.68207	-1.73997	-0.518883	-0.190879	0.491717	1.85273	0.221163	-2.29265	-3.09983	-1.86752	-0.150714	-0.468157	0.565279	0.052215	0.353172	-0.433636	-0.76072	-1.19894	0.189119	-0.867886	1.14745	-0.065604	0.105545	-0.590213	-2.12563	-1.35259	0.75945	-0.324467	0.565794	-0.350569	0.481909
-9.70703	-0.274419	-1.57355	-1.94188	-0.461116	-0.622675	1.0428	-0.498665	0.33425	-1.92313	-2.68252	-1.74023	-0.518485	-0.191101	0.491799	1.85243	0.221325	-2.29352	-3.10093	-1.86846	-0.15081	-0.467838	0.566083	0.0533229	0.354294	-0.434045	-0.760931	-1.19913	0.189008	-0.868194	1.14675	-0.0662334	0.104809	-0.589999	-2.12525	-1.35278	0.760481	-0.324742	0.566621	-0.35073	0.480855
-9.70508	-0.274674	-1.57343	-1.94159	-0.461053	-0.622956	1.04325	-0.498778	0.33429	-1.92288	-2.68273	-1.74028	-0.518484	-0.191263	0.49221	1.85261	0.221964	-2.29394	-3.10162	-1.86854	-0.151226	-0.467603	0.566118	0.0540434	0.355504	-0.434526	-0.76088	-1.19857	0.188577	-0.868497	1.14608	-0.0669962	0.104363	-0.5897	-2.12443	-1.35286	0.760576	-0.324774	0.566846	-0.350826	0.480334
-9.70312	-0.274514	-1.57274	-1.94112	-0.461245	-0.62335	1.04334	-0.498998	0.333989	-1.92321	-2.68316	-1.74025	-0.518799	-0.1909	0.492968	1.85281	0.222511	-2.29426	-3.10215	-1.86878	-0.151383	-0.467168	0.566042	0.0546155	0.356499	-0.435049	-0.760685	-1.19747	0.18811	-0.869031	1.14485	-0.0679327	0.103758	-0.590143	-2.12402	-1.35299	0.760118	-0.324434	0.567025	-0.351097	0.479817
-9.70117	-0.274059	-1.57218	-1.94072	-0.461132	-0.623577	1.04344	-0.499082	0.333814	-1.9228	-2.68316	-1.74024	-0.51879	-0.189858	0.493376	1.85263	0.223114	-2.29441	-3.10218	-1.86929	-0.151158	-0.465214	0.566341	0.0552233	0.357465	-0.434391	-0.760124	-1.19682	0.188517	-0.868371	1.14369	-0.0686437	0.103659	-0.590541	-2.12388	-1.35254	0.760252	-0.32357	0.567562	-0.351427	0.479328
-9.69922	-0.2738	-1.57222	-1.94077	-0.461264	-0.62345	1.04377	-0.498939	0.333895	-1.92262	-2.68346	-1.74039	-0.519144	-0.18895	0.493212	1.85257	0.223898	-2.29413	-3.10208	-1.86987	-0.151075	-0.464014	0.566762	0.0558775	0.358513	-0.434266	-0.759786	-1.19607	0.188474	-0.868276	1.14267	-0.0690955	0.10368	-0.590266	-2.12382	-1.35188	0.760555	-0.322176	0.567807	-0.351824	0.478755
-9.69727	-0.273387	-1.57267	-1.94103	-0.461306	-0.623461	1.0445	-0.498854	0.334043	-1.92229	-2.68333	-1.74017	-0.519547	-0.188527	0.492906	1.85248	0.224448	-2.29438	-3.10187	-1.86988	-0.151042	-0.464471	0.567005	0.0560128	0.358727	-0.434102	-0.759276	-1.195	0.188127	-0.868293	1.14175	-0.0698696	0.103095	-0.589868	-2.12401	-1.35171	0.760764	-0.321017	0.568179	-0.352015	0.477986
-9.69531	-0.273258	-1.57311	-1.94128	-0.461578	-0.623732	1.0457	-0.498753	0.334104	-1.92172	-2.68309	-1.7401	-0.51899	-0.188714	0.493211	1.85246	0.225085	-2.29492	-3.10151	-1.86933	-0.151776	-0.46542	0.566852	0.0560737	0.35912	-0.433815	-0.758678	-1.19352	0.187601	-0.868404	1.14155	-0.0705733	0.102477	-0.589456	-2.1238	-1.3514	0.761232	-0.321412	0.568412	-0.352288	0.476985
-9.69336	-0.272891	-1.57354	-1.94134	-0.462066	-0.624039	1.04663	-0.498733	0.334155	-1.92171	-2.68313	-1.74003	-0.518985	-0.188743	0.493782	1.85249	0.225466	-2.29569	-3.10159	-1.86888	-0.152885	-0.464175	0.566628	0.0567384	0.360315	-0.433838	-0.758001	-1.19238	0.18709	-0.868587	1.1413	-0.0713139	0.101974	-0.589043	-2.12307	-1.35087	0.761632	-0.322626	0.568774	-0.352672	0.475478
-9.69141	-0.272376	-1.57355	-1.94115	-0.461821	-0.624528	1.04776	-0.498692	0.333805	-1.92217	-2.68385	-1.73999	-0.519325	-0.187762	0.494119	1.85276	0.226293	-2.29625	-3.10197	-1.86882	-0.153416	-0.46306	0.566546	0.0574486	0.36137	-0.433981	-0.758127	-1.19204	0.187218	-0.869167	1.1408	-0.0721064	0.101464	-0.589066	-2.12248	-1.35038	0.761296	-0.322391	0.569234	-0.352686	0.474831
-9.68945	-0.27163	-1.57353	-1.94072	-0.461083	-0.625333	1.04836	-0.498827	0.333313	-1.92261	-2.68429	-1.73961	-0.52006	-0.186651	0.494129	1.85292	0.22722	-2.29681	-3.10244	-1.86894	-0.153859	-0.462301	0.566227	0.0578778	0.362096	-0.43432	-0.75795	-1.19098	0.186986	-0.868229	1.13995	-0.0729553	0.10096	-0.58867	-2.12194	-1.34979	0.760915	-0.321907	0.56929	-0.353025	0.474468
-9.6875	-0.271672	-1.57355	-1.94033	-0.46117	-0.625188	1.04853	-0.498693	0.333555	-1.92237	-2.68447	-1.7391	-0.520331	-0.186589	0.494062	1.85262	0.227305	-2.29716	-3.10288	-1.86975	-0.154668	-0.461888	0.566001	0.0583768	0.363202	-0.434607	-0.757649	-1.19002	0.186108	-0.867274	1.13889	-0.0736521	0.101431	-0.588278	-2.12174	-1.34991	0.760843	-0.321473	0.569391	-0.353473	0.473983
-9.68555	-0.272119	-1.57396	-1.94029	-0.462139	-0.624706	1.04843	-0.498456	0.334244	-1.92189	-2.68449	-1.73853	-0.520158	-0.186279	0.494437	1.85239	0.227426	-2.29725	-3.10284	-1.86954	-0.155441	-0.462044	0.565519	0.0583882	0.363269	-0.434353	-0.757285	-1.18982	0.186072	-0.867248	1.13767	-0.074338	0.101314	-0.587901	-2.12161	-1.35042	0.760403	-0.320525	0.569441	-0.353589	0.473828
-9.68359	-0.272622	-1.57444	-1.94045	-0.462868	-0.624704	1.04895	-0.49805	0.334721	-1.92161	-2.68467	-1.73831	-0.52009	-0.185891	0.494519	1.85183	0.227455	-2.29761	-3.10306	-1.86956	-0.156067	-0.462028	0.565251	0.0586551	0.363582	-0.433554	-0.757047	-1.18988	0.186771	-0.868771	1.13694	-0.0752698	0.100103	-0.587593	-2.12115	-1.35068	0.760385	-0.320725	0.569465	-0.353744	0.473621
-9.68164	-0.27301	-1.57518	-1.94068	-0.463652	-0.624744	1.04925	-0.497747	0.33553	-1.92139	-2.68477	-1.73825	-0.519704	-0.185363	0.494218	1.85139	0.227978	-2.29835	-3.10345	-1.8702	-0.157001	-0.461336	0.565259	0.0593364	0.364967	-0.433672	-0.756902	-1.18965	0.187204	-0.869619	1.1368	-0.0762048	0.0992513	-0.587332	-2.12104	-1.35056	0.760143	-0.32067	0.569599	-0.35407	0.473262
-9.67969	-0.273152	-1.57551	-1.94045	-0.464215	-0.624584	1.04934	-0.49742	0.336496	-1.92202	-2.68536	-1.73818	-0.519459	-0.184671	0.494533	1.85146	0.228849	-2.29849	-3.10402	-1.87155	-0.157199	-0.46075	0.565794	0.0601445	0.366207	-0.434577	-0.756717	-1.18907	0.186534	-0.869967	1.13606	-0.0770176	0.0987558	-0.586838	-2.12108	-1.35071	0.759977	-0.320645	0.569906	-0.354354	0.473038
-9.67773	-0.273252	-1.57576	-1.94011	-0.46468	-0.624373	1.04956	-0.496906	0.336989	-1.9231	-2.68567	-1.7379	-0.520533	-0.18405	0.494561	1.85143	0.229812	-2.29805	-3.10412	-1.8724	-0.156604	-0.460622	0.566086	0.0602173	0.366255	-0.435079	-0.756387	-1.1886	0.185664	-0.869838	1.13511	-0.0778539	0.0984484	-0.586569	-2.12088	-1.35069	0.759609	-0.320963	0.569998	-0.354549	0.472583
-9.67578	-0.272958	-1.57558	-1.93951	-0.464627	-0.623988	1.04969	-0.496547	0.337214	-1.92386	-2.68603	-1.73776	-0.521602	-0.183604	0.494437	1.85099	0.230518	-2.2982	-3.10428	-1.87263	-0.156955	-0.459908	0.565988	0.060461	0.367088	-0.435218	-0.755842	-1.18798	0.185327	-0.869254	1.13412	-0.0784434	0.0981828	-0.586757	-2.12061	-1.35059	0.759238	-0.321553	0.570004	-0.354781	0.471972
-9.67383	-0.273009	-1.57595	-1.93937	-0.46523	-0.623226	1.04959	-0.496227	0.337782	-1.92439	-2.6863	-1.7377	-0.522365	-0.183216	0.494035	1.85076	0.231252	-2.29836	-3.10431	-1.87274	-0.157367	-0.459842	0.565839	0.0604552	0.367369	-0.435978	-0.755343	-1.18719	0.184998	-0.868249	1.13306	-0.0790266	0.0978846	-0.587295	-2.12069	-1.34978	0.75874	-0.320598	0.569627	-0.354967	0.471834
-9.67188	-0.273445	-1.57668	-1.93931	-0.465663	-0.622702	1.05028	-0.495646	0.338414	-1.92531	-2.68699	-1.73784	-0.523134	-0.182746	0.494097	1.85082	0.231915	-2.29805	-3.10415	-1.87249	-0.157717	-0.459329	0.565487	0.0601959	0.367439	-0.436053	-0.754867	-1.18634	0.185292	-0.867909	1.13244	-0.0798262	0.0970204	-0.587719	-2.1203	-1.34944	0.758539	-0.319491	0.569551	-0.355031	0.471838
-9.66992	-0.274156	-1.57752	-1.93946	-0.46634	-0.622212	1.05044	-0.494969	0.339298	-1.92611	-2.68767	-1.73745	-0.523835	-0.182404	0.494392	1.85072	0.232231	-2.29811	-3.10393	-1.87193	-0.158701	-0.45774	0.565193	0.0604599	0.36847	-0.43604	-0.754104	-1.18531	0.185188	-0.868624	1.13199	-0.080712	0.095911	-0.587501	-2.11989	-1.34879	0.758345	-0.319284	0.568786	-0.355663	0.471016
-9.66797	-0.274531	-1.57794	-1.93966	-0.467199	-0.622131	1.05036	-0.494206	0.34	-1.92626	-2.68844	-1.73717	-0.524011	-0.182313	0.494529	1.85039	0.232297	-2.29816	-3.10344	-1.87131	-0.158794	-0.455571	0.565331	0.0610479	0.369895	-0.435928	-0.753563	-1.18436	0.185318	-0.868798	1.13145	-0.0816242	0.0950136	-0.587563	-2.11962	-1.34819	0.757656	-0.31797	0.568101	-0.355969	0.470716
-9.66602	-0.274834	-1.57818	-1.93952	-0.468021	-0.622019	1.05027	-0.493777	0.340486	-1.9253	-2.68831	-1.73672	-0.523072	-0.181838	0.494669	1.85012	0.232191	-2.29805	-3.10338	-1.87265	-0.158541	-0.454155	0.565987	0.061952	0.37132	-0.435552	-0.752614	-1.18307	0.185749	-0.868563	1.13037	-0.0825956	0.094477	-0.58756	-2.11962	-1.34781	0.757133	-0.317823	0.567661	-0.356344	0.470386
-9.66406	-0.274884	-1.57851	-1.93942	-0.468602	-0.622374	1.05047	-0.493417	0.340783	-1.92521	-2.68862	-1.73629	-0.522503	-0.180325	0.494513	1.8499	0.23287	-2.29857	-3.10356	-1.87398	-0.158565	-0.454228	0.566593	0.0626121	0.372344	-0.434945	-0.751226	-1.18161	0.186089	-0.86773	1.12938	-0.0835276	0.0941959	-0.587826	-2.11956	-1.34696	0.756638	-0.317298	0.568079	-0.356528	0.470101
-9.66211	-0.2754	-1.57924	-1.9396	-0.46927	-0.622639	1.05132	-0.492923	0.341554	-1.92515	-2.68869	-1.73585	-0.522416	-0.179716	0.494224	1.84968	0.233434	-2.29927	-3.10382	-1.87491	-0.158711	-0.455242	0.567086	0.063046	0.372311	-0.434118	-0.749747	-1.18031	0.186339	-0.867577	1.12813	-0.0849344	0.0933092	-0.588701	-2.1199	-1.3463	0.75555	-0.316439	0.568557	-0.356365	0.470178
-9.66016	-0.275039	-1.57944	-1.93957	-0.469434	-0.622931	1.05184	-0.49254	0.34206	-1.92544	-2.6893	-1.73613	-0.522824	-0.179352	0.494445	1.84982	0.234191	-2.30023	-3.10442	-1.87573	-0.159032	-0.456066	0.567238	0.0634812	0.372399	-0.433334	-0.748441	-1.1792	0.186639	-0.866621	1.12665	-0.0859933	0.0928471	-0.589083	-2.12005	-1.34557	0.754626	-0.316306	0.568339	-0.356293	0.470257
-9.6582	-0.274619	-1.57931	-1.93946	-0.469452	-0.622956	1.05212	-0.492346	0.342447	-1.92577	-2.69016	-1.73674	-0.523708	-0.178399	0.494509	1.84984	0.235218	-2.30078	-3.10464	-1.87628	-0.158566	-0.456004	0.567944	0.0640583	0.372461	-0.431701	-0.746897	-1.17814	0.186905	-0.865863	1.12527	-0.0869442	0.0921411	-0.588739	-2.11974	-1.34451	0.754466	-0.315506	0.568201	-0.356372	0.470151
-9.65625	-0.27437	-1.57906	-1.93914	-0.469547	-0.622831	1.05184	-0.492371	0.342691	-1.92588	-2.6909	-1.73726	-0.523999	-0.177618	0.494334	1.84963	0.235915	-2.30143	-3.10522	-1.8775	-0.15872	-0.454979	0.568881	0.0651357	0.373432	-0.430595	-0.745541	-1.17686	0.187773	-0.865439	1.12424	-0.0879131	0.0911371	-0.58844	-2.11925	-1.34402	0.75445	-0.314784	0.568499	-0.356291	0.470262
-9.6543	-0.273989	-1.57876	-1.93874	-0.470145	-0.622482	1.05118	-0.492629	0.342942	-1.92566	-2.69127	-1.73717	-0.523553	-0.177567	0.494249	1.84928	0.236031	-2.30278	-3.10638	-1.87916	-0.159219	-0.45551	0.569217	0.0660307	0.374403	-0.43015	-0.744238	-1.17511	0.187857	-0.865349	1.12257	-0.0891527	0.089965	-0.588516	-2.11919	-1.34348	0.754198	-0.314483	0.568723	-0.356149	0.470249
-9.65234	-0.273871	-1.57844	-1.93835	-0.470662	-0.622401	1.05089	-0.492406	0.343496	-1.92542	-2.69147	-1.73679	-0.523036	-0.177337	0.49414	1.84865	0.236009	-2.30439	-3.10778	-1.88038	-0.159755	-0.455583	0.569732	0.0669088	0.375375	-0.429249	-0.743228	-1.17393	0.188265	-0.865184	1.12142	-0.0901515	0.0899876	-0.588584	-2.11892	-1.34185	0.754065	-0.314342	0.568518	-0.356353	0.469571
-9.65039	-0.273616	-1.5783	-1.93766	-0.470799	-0.622266	1.05098	-0.492201	0.343948	-1.9256	-2.69197	-1.73705	-0.522996	-0.177396	0.494261	1.84807	0.236293	-2.30544	-3.10834	-1.8812	-0.160434	-0.455224	0.570119	0.0676554	0.375915	-0.428928	-0.742026	-1.17248	0.188316	-0.863915	1.12039	-0.0908494	0.0904923	-0.588865	-2.11892	-1.34103	0.754001	-0.314369	0.568618	-0.35624	0.469247
-9.64844	-0.273007	-1.57821	-1.93749	-0.471176	-0.622356	1.0516	-0.492026	0.343998	-1.92571	-2.6929	-1.7375	-0.523388	-0.177469	0.494602	1.84784	0.23679	-2.30584	-3.10865	-1.88181	-0.160558	-0.454475	0.570613	0.0684761	0.376254	-0.429314	-0.740891	-1.17148	0.187594	-0.862754	1.11931	-0.0915614	0.090504	-0.588637	-2.11859	-1.3404	0.753922	-0.314489	0.568942	-0.356046	0.468845
-9.64648	-0.272853	-1.57829	-1.93751	-0.471816	-0.622682	1.05204	-0.492018	0.34407	-1.92611	-2.69391	-1.73751	-0.523836	-0.176681	0.494344	1.84762	0.237342	-2.30603	-3.10906	-1.88227	-0.160365	-0.454495	0.571403	0.0692614	0.376119	-0.428985	-0.739932	-1.17028	0.187351	-0.861932	1.11809	-0.0927091	0.0901445	-0.58841	-2.11802	-1.33936	0.753434	-0.313715	0.568801	-0.356018	0.468513
-9.64453	-0.272884	-1.57807	-1.93716	-0.472233	-0.622926	1.05202	-0.492173	0.343856	-1.92596	-2.6945	-1.73751	-0.524062	-0.175975	0.493948	1.84702	0.237992	-2.30606	-3.10896	-1.88213	-0.160494	-0.454364	0.571615	0.0696251	0.375853	-0.428898	-0.739135	-1.16897	0.18705	-0.859795	1.11671	-0.0935745	0.0903905	-0.588236	-2.11763	-1.33896	0.752587	-0.313749	0.568589	-0.355898	0.468484
-9.64258	-0.2728	-1.57794	-1.93691	-0.472799	-0.622988	1.05211	-0.492118	0.343975	-1.92594	-2.69517	-1.73744	-0.52384	-0.175241	0.494023	1.84651	0.238682	-2.3064	-3.10916	-1.88238	-0.160396	-0.454131	0.572098	0.070007	0.375422	-0.42905	-0.738721	-1.16812	0.186744	-0.860662	1.1156	-0.0943706	0.0899157	-0.587987	-2.11711	-1.33886	0.752147	-0.314117	0.56838	-0.355901	0.468296
-9.64062	-0.273246	-1.57827	-1.93693	-0.47379	-0.622647	1.05229	-0.491789	0.344486	-1.92635	-2.69573	-1.73729	-0.523618	-0.174305	0.494094	1.84634	0.238947	-2.30717	-3.10965	-1.88308	-0.160726	-0.453685	0.572636	0.0707072	0.375608	-0.429144	-0.738115	-1.16696	0.186451	-0.860854	1.1138	-0.0951323	0.0897396	-0.58686	-2.1157	-1.33819	0.752344	-0.314288	0.568059	-0.356523	0.467624
-9.63867	-0.273681	-1.57831	-1.93689	-0.47501	-0.622686	1.05268	-0.491489	0.344921	-1.92715	-2.69605	-1.73662	-0.52395	-0.173624	0.494469	1.84602	0.238644	-2.30756	-3.11016	-1.8842	-0.16094	-0.454982	0.573256	0.0713008	0.375859	-0.428712	-0.737416	-1.16602	0.186961	-0.860328	1.11204	-0.0956752	0.0898612	-0.585764	-2.11448	-1.33776	0.752084	-0.31369	0.568083	-0.356717	0.467523
-9.63672	-0.273539	-1.57804	-1.93657	-0.47561	-0.623044	1.05279	-0.491259	0.345242	-1.92706	-2.69609	-1.7353	-0.524129	-0.172372	0.494907	1.84572	0.238494	-2.3078	-3.11062	-1.88544	-0.161155	-0.456331	0.57383	0.0714966	0.375557	-0.427944	-0.736797	-1.16571	0.18799	-0.859567	1.11097	-0.0961323	0.0899561	-0.584243	-2.11316	-1.33737	0.751855	-0.313256	0.567845	-0.35669	0.467462
-9.63477	-0.2732	-1.57813	-1.93673	-0.475543	-0.622605	1.05264	-0.490905	0.345719	-1.92714	-2.69635	-1.73472	-0.524279	-0.171795	0.495176	1.84546	0.238256	-2.30785	-3.11103	-1.88644	-0.160995	-0.456225	0.57476	0.0719882	0.375412	-0.42794	-0.736258	-1.16569	0.188077	-0.858645	1.11024	-0.0963907	0.0900222	-0.582137	-2.11185	-1.33699	0.751818	-0.312471	0.567324	-0.356664	0.467335
-9.63281	-0.273304	-1.57854	-1.93666	-0.475473	-0.62233	1.05269	-0.490485	0.345932	-1.92715	-2.69644	-1.73456	-0.524302	-0.171213	0.49533	1.84515	0.238195	-2.30788	-3.11142	-1.88758	-0.160772	-0.454475	0.575547	0.0728691	0.376137	-0.428135	-0.735394	-1.16494	0.187932	-0.858133	1.109	-0.0970167	0.0897575	-0.580679	-2.11047	-1.33608	0.751656	-0.312254	0.567241	-0.356439	0.46747
-9.63086	-0.273445	-1.57848	-1.93623	-0.475885	-0.622493	1.05276	-0.490484	0.346163	-1.92668	-2.69648	-1.73434	-0.524103	-0.170573	0.495449	1.84486	0.23846	-2.30785	-3.11165	-1.88832	-0.16072	-0.454338	0.576081	0.0732092	0.376021	-0.42787	-0.734848	-1.16435	0.187861	-0.858764	1.1079	-0.0977077	0.089553	-0.579685	-2.10952	-1.33529	0.751418	-0.312624	0.567528	-0.356013	0.467516
-9.62891	-0.273481	-1.57858	-1.93597	-0.476825	-0.622479	1.05238	-0.490487	0.346776	-1.92575	-2.69632	-1.73374	-0.523321	-0.169914	0.495508	1.84445	0.238264	-2.30863	-3.11201	-1.88881	-0.161157	-0.455645	0.576319	0.0734769	0.376058	-0.428419	-0.734669	-1.16378	0.187179	-0.858141	1.10709	-0.0980462	0.0901144	-0.578636	-2.10869	-1.33476	0.751271	-0.312564	0.568015	-0.355566	0.467513
-9.62695	-0.273478	-1.57856	-1.93613	-0.477301	-0.622462	1.05314	-0.49026	0.347465	-1.92502	-2.69668	-1.73343	-0.522297	-0.169602	0.495588	1.84402	0.237954	-2.30921	-3.11239	-1.88926	-0.161477	-0.454884	0.576669	0.074069	0.376658	-0.429005	-0.734095	-1.16303	0.186733	-0.857635	1.10632	-0.0982962	0.0902376	-0.577424	-2.10755	-1.33414	0.75116	-0.311954	0.568398	-0.355112	0.467243
-9.625	-0.273121	-1.57836	-1.93569	-0.477983	-0.622289	1.05372	-0.49004	0.347658	-1.92477	-2.69705	-1.73375	-0.522044	-0.169369	0.495484	1.84361	0.238166	-2.30987	-3.11312	-1.89025	-0.161437	-0.454649	0.57743	0.0744081	0.376584	-0.428589	-0.733491	-1.16271	0.18777	-0.858013	1.10591	-0.0991046	0.0891474	-0.575604	-2.10611	-1.33379	0.751225	-0.311863	0.568844	-0.355039	0.466424
-9.62305	-0.272213	-1.57786	-1.93516	-0.478577	-0.62249	1.05275	-0.490327	0.34764	-1.92438	-2.69718	-1.73385	-0.521703	-0.168608	0.495193	1.84309	0.237923	-2.31031	-3.11382	-1.89226	-0.160925	-0.456477	0.578337	0.0743544	0.375422	-0.428298	-0.732661	-1.16189	0.188065	-0.858167	1.1052	-0.0997412	0.0883843	-0.574042	-2.10458	-1.33321	0.75128	-0.31131	0.569065	-0.354815	0.466002
-9.62109	-0.272044	-1.57778	-1.93495	-0.479104	-0.622852	1.0525	-0.490534	0.34731	-1.92317	-2.69686	-1.73318	-0.521339	-0.168155	0.494823	1.84215	0.237381	-2.31025	-3.11414	-1.89322	-0.160815	-0.457301	0.578973	0.0743084	0.375192	-0.428299	-0.732083	-1.16169	0.188111	-0.857894	1.10447	-0.10016	0.0880688	-0.573077	-2.10276	-1.33245	0.751222	-0.310829	0.569059	-0.354822	0.465724
-9.61914	-0.271669	-1.57723	-1.93427	-0.479759	-0.623312	1.05218	-0.490675	0.346948	-1.92215	-2.69674	-1.73294	-0.520693	-0.168136	0.494811	1.84134	0.237017	-2.31007	-3.11447	-1.89387	-0.160507	-0.458135	0.579537	0.0744298	0.375024	-0.428218	-0.731208	-1.16082	0.187893	-0.856806	1.10318	-0.100643	0.0879014	-0.572514	-2.10125	-1.33191	0.751409	-0.310272	0.569096	-0.354789	0.465362
-9.61719	-0.27177	-1.57716	-1.93389	-0.480228	-0.6236	1.0519	-0.490615	0.347151	-1.92124	-2.69652	-1.73245	-0.520398	-0.168166	0.49441	1.84063	0.23673	-2.31027	-3.11457	-1.8943	-0.160266	-0.458267	0.579454	0.0745685	0.374959	-0.428241	-0.730655	-1.16038	0.187852	-0.855863	1.10175	-0.101299	0.08804	-0.57211	-2.09993	-1.33122	0.751909	-0.30973	0.569009	-0.354608	0.464929
-9.61523	-0.272346	-1.57728	-1.93347	-0.481424	-0.623282	1.05147	-0.490518	0.347885	-1.92059	-2.6964	-1.73186	-0.52037	-0.167383	0.493859	1.84009	0.237068	-2.31016	-3.11451	-1.8949	-0.159633	-0.459109	0.579406	0.0745618	0.374956	-0.428421	-0.730041	-1.16001	0.187731	-0.855227	1.10028	-0.101931	0.0880667	-0.571822	-2.09904	-1.33104	0.752134	-0.309896	0.569012	-0.354413	0.464606
-9.61328	-0.272665	-1.57743	-1.93267	-0.481909	-0.622812	1.05077	-0.490637	0.34857	-1.92073	-2.6963	-1.73148	-0.52058	-0.16663	0.493497	1.83964	0.23759	-2.31009	-3.11424	-1.8948	-0.159346	-0.459475	0.578882	0.0743582	0.375047	-0.427781	-0.728968	-1.1589	0.187857	-0.854761	1.0989	-0.102664	0.0876217	-0.571716	-2.09832	-1.3309	0.751298	-0.309988	0.568816	-0.354284	0.464726
-9.61133	-0.273041	-1.57769	-1.93256	-0.482461	-0.62268	1.05046	-0.490712	0.349342	-1.92089	-2.69643	-1.73134	-0.520695	-0.165935	0.493449	1.83921	0.238343	-2.31015	-3.11399	-1.89458	-0.159477	-0.459182	0.578111	0.0742163	0.375079	-0.427188	-0.727951	-1.15765	0.18819	-0.853872	1.09774	-0.103348	0.0872258	-0.571462	-2.09814	-1.33059	0.750957	-0.309157	0.569063	-0.353707	0.465179
-9.60938	-0.273833	-1.57825	-1.9323	-0.483855	-0.622529	1.05002	-0.490548	0.350329	-1.92009	-2.69608	-1.73069	-0.520297	-0.165708	0.493272	1.83851	0.238204	-2.31017	-3.1138	-1.89419	-0.159303	-0.458428	0.577421	0.0740351	0.374748	-0.425979	-0.726705	-1.15674	0.189353	-0.85312	1.09704	-0.104102	0.0866264	-0.571599	-2.09794	-1.33015	0.75067	-0.308322	0.568953	-0.353263	0.46558
-9.60742	-0.274143	-1.57906	-1.93279	-0.484024	-0.622975	1.05001	-0.490511	0.35094	-1.91929	-2.69582	-1.72999	-0.519838	-0.165621	0.493231	1.83795	0.237729	-2.31026	-3.11365	-1.89369	-0.159665	-0.45706	0.577288	0.0739985	0.37443	-0.425606	-0.725863	-1.15636	0.190026	-0.852372	1.09618	-0.104832	0.0859377	-0.571651	-2.09764	-1.32963	0.750698	-0.30771	0.568665	-0.352933	0.465725
-9.60547	-0.274455	-1.57985	-1.9331	-0.484009	-0.623125	1.05004	-0.490479	0.351321	-1.91835	-2.69549	-1.72972	-0.519398	-0.165369	0.493191	1.83747	0.237565	-2.31047	-3.11362	-1.89372	-0.159899	-0.45651	0.577912	0.074241	0.374603	-0.425187	-0.724988	-1.15565	0.190451	-0.851235	1.09529	-0.105274	0.0859389	-0.571262	-2.09718	-1.32904	0.75094	-0.307396	0.568657	-0.352611	0.465589
-9.60352	-0.274423	-1.57998	-1.93321	-0.484416	-0.623279	1.0494	-0.490507	0.351559	-1.91704	-2.69508	-1.72972	-0.518902	-0.165382	0.493088	1.83686	0.237217	-2.31032	-3.11294	-1.89282	-0.160416	-0.455816	0.577749	0.074378	0.375086	-0.424804	-0.723944	-1.15488	0.190337	-0.850254	1.09384	-0.105526	0.0863405	-0.570643	-2.09648	-1.32835	0.75115	-0.306837	0.568717	-0.352366	0.465463
-9.60156	-0.274747	-1.58054	-1.93392	-0.484741	-0.623717	1.04955	-0.490108	0.352024	-1.91568	-2.69436	-1.72878	-0.519046	-0.165052	0.492655	1.83624	0.23663	-2.31005	-3.11208	-1.89193	-0.161523	-0.454745	0.576944	0.0743355	0.375555	-0.424814	-0.722883	-1.15402	0.189788	-0.850402	1.09264	-0.106208	0.0856592	-0.569801	-2.09581	-1.32802	0.750823	-0.306121	0.568458	-0.352324	0.465359
-9.59961	-0.274683	-1.58099	-1.9347	-0.485263	-0.624244	1.0494	-0.489831	0.352538	-1.91516	-2.69405	-1.72793	-0.51936	-0.164451	0.492202	1.83592	0.236986	-2.31049	-3.11183	-1.89121	-0.162641	-0.453156	0.57599	0.074476	0.376681	-0.424597	-0.722127	-1.15279	0.18959	-0.850402	1.09196	-0.107014	0.0847519	-0.569444	-2.09518	-1.32796	0.749897	-0.306177	0.56841	-0.352136	0.465471
-9.59766	-0.275108	-1.58161	-1.93544	-0.485662	-0.624286	1.04948	-0.489544	0.352957	-1.91451	-2.69371	-1.72747	-0.518695	-0.164262	0.491862	1.83524	0.236907	-2.31078	-3.11172	-1.89082	-0.163557	-0.450623	0.575202	0.0750302	0.378357	-0.423962	-0.721661	-1.15223	0.189826	-0.850588	1.09135	-0.107697	0.0840202	-0.569038	-2.09478	-1.32797	0.748916	-0.305936	0.568554	-0.35187	0.465649
-9.5957	-0.275495	-1.58179	-1.93589	-0.486455	-0.624228	1.04915	-0.489442	0.353428	-1.91392	-2.69318	-1.7267	-0.518636	-0.163514	0.49148	1.83443	0.236802	-2.31076	-3.11187	-1.89119	-0.163784	-0.450129	0.575021	0.0756426	0.379798	-0.423076	-0.721303	-1.1522	0.190199	-0.850438	1.09078	-0.107905	0.0838439	-0.567841	-2.09403	-1.32761	0.749431	-0.305372	0.568866	-0.35198	0.465382
-9.59375	-0.275831	-1.58217	-1.93649	-0.487213	-0.624565	1.04881	-0.489226	0.354	-1.91343	-2.69248	-1.7259	-0.519128	-0.162554	0.490823	1.83369	0.237121	-2.31103	-3.11196	-1.89185	-0.163367	-0.450321	0.575008	0.0758581	0.380445	-0.423074	-0.721126	-1.15242	0.189764	-0.850381	1.09025	-0.107778	0.0843704	-0.566778	-2.09335	-1.32713	0.750043	-0.304701	0.569167	-0.352151	0.465318
-9.5918	-0.276441	-1.58264	-1.93671	-0.487908	-0.624895	1.04832	-0.488968	0.354352	-1.91359	-2.69247	-1.7257	-0.519456	-0.16215	0.490054	1.83295	0.237245	-2.31105	-3.11173	-1.89211	-0.163541	-0.451786	0.574876	0.075882	0.380695	-0.423449	-0.721214	-1.15241	0.18983	-0.849671	1.08999	-0.107709	0.0848928	-0.565407	-2.09285	-1.32725	0.750532	-0.30367	0.56913	-0.35198	0.465567
-9.58984	-0.277396	-1.58328	-1.93721	-0.488564	-0.624725	1.04837	-0.488531	0.355234	-1.91375	-2.69275	-1.725	-0.519793	-0.161653	0.489414	1.83238	0.237418	-2.31131	-3.11216	-1.89266	-0.16387	-0.452889	0.574597	0.0759213	0.380977	-0.42444	-0.721126	-1.15223	0.189319	-0.849431	1.08949	-0.107828	0.0846803	-0.564023	-2.09229	-1.32709	0.750927	-0.303398	0.568765	-0.351875	0.465439
-9.58789	-0.277549	-1.58329	-1.9372	-0.489507	-0.624348	1.04792	-0.488238	0.356151	-1.91383	-2.69291	-1.72404	-0.520502	-0.160884	0.488707	1.83177	0.237842	-2.31185	-3.11258	-1.89292	-0.164208	-0.453291	0.57433	0.0758041	0.38103	-0.424434	-0.720496	-1.15176	0.189237	-0.849252	1.08857	-0.108195	0.084523	-0.563377	-2.09192	-1.3274	0.751295	-0.303498	0.568792	-0.351633	0.465484
-9.58594	-0.277788	-1.58348	-1.93708	-0.4906	-0.62376	1.04738	-0.488164	0.357015	-1.91311	-2.69263	-1.72332	-0.520586	-0.160975	0.488265	1.83113	0.237679	-2.31238	-3.11283	-1.89317	-0.164687	-0.452567	0.574144	0.0758597	0.381786	-0.423762	-0.719529	-1.15121	0.189831	-0.8491	1.0877	-0.108573	0.0844311	-0.562864	-2.0916	-1.32768	0.751356	-0.303549	0.568975	-0.351263	0.465657
-9.58398	-0.278088	-1.58368	-1.93702	-0.491287	-0.623354	1.04722	-0.488024	0.357757	-1.91267	-2.69263	-1.72294	-0.520343	-0.160947	0.488046	1.83053	0.237739	-2.31258	-3.11296	-1.89338	-0.16516	-0.452101	0.573684	0.0761939	0.383019	-0.423151	-0.719273	-1.15091	0.190502	-0.84936	1.08731	-0.10907	0.0839391	-0.561802	-2.09043	-1.32727	0.751422	-0.303073	0.569063	-0.351168	0.465462
-9.58203	-0.278069	-1.58353	-1.93679	-0.492091	-0.623617	1.04686	-0.487829	0.358236	-1.91238	-2.69223	-1.72235	-0.520248	-0.160886	0.487692	1.82977	0.237588	-2.31266	-3.11278	-1.89338	-0.165123	-0.452933	0.573605	0.07651	0.383842	-0.423981	-0.719246	-1.15086	0.190142	-0.848879	1.08728	-0.109379	0.083953	-0.56066	-2.08916	-1.32649	0.75178	-0.302643	0.568938	-0.351183	0.465302
-9.58008	-0.278151	-1.58348	-1.93664	-0.493235	-0.623767	1.04636	-0.487733	0.358822	-1.91195	-2.69179	-1.72158	-0.520686	-0.1601	0.487242	1.82898	0.237917	-2.31289	-3.11278	-1.89323	-0.165237	-0.452764	0.573565	0.0766067	0.384057	-0.424434	-0.718933	-1.15093	0.189651	-0.848656	1.08664	-0.109485	0.0841556	-0.559662	-2.08815	-1.32618	0.751965	-0.301921	0.568728	-0.351016	0.465578
-9.57812	-0.278716	-1.58384	-1.93659	-0.49432	-0.623722	1.04605	-0.487737	0.359563	-1.91159	-2.69147	-1.72117	-0.521004	-0.159574	0.48654	1.82822	0.238118	-2.31276	-3.11264	-1.89296	-0.165418	-0.451911	0.573599	0.0766247	0.3842	-0.423745	-0.718307	-1.15072	0.189927	-0.848785	1.08613	-0.109435	0.0841052	-0.558502	-2.0872	-1.32577	0.751836	-0.302102	0.568593	-0.35106	0.465301
-9.57617	-0.279069	-1.58403	-1.93634	-0.494821	-0.623619	1.04554	-0.487645	0.360297	-1.9116	-2.69162	-1.72105	-0.52113	-0.159568	0.486054	1.82752	0.237972	-2.31308	-3.1123	-1.8926	-0.165812	-0.450745	0.573674	0.0768177	0.384686	-0.422805	-0.717849	-1.15034	0.19058	-0.848927	1.08598	-0.109538	0.0839326	-0.556908	-2.08636	-1.32568	0.752086	-0.302598	0.568746	-0.351	0.464736
-9.57422	-0.27922	-1.58425	-1.93611	-0.494997	-0.623453	1.04517	-0.487826	0.360671	-1.91196	-2.69179	-1.72067	-0.522071	-0.159102	0.485458	1.82703	0.238294	-2.31352	-3.11213	-1.89214	-0.166381	-0.450244	0.573599	0.0770744	0.384837	-0.422129	-0.717573	-1.15038	0.191441	-0.847944	1.08566	-0.109134	0.0841566	-0.55569	-2.08594	-1.32531	0.75223	-0.302694	0.568987	-0.350635	0.464481
-9.57227	-0.279495	-1.58452	-1.93621	-0.495667	-0.623263	1.04527	-0.487781	0.361449	-1.91215	-2.69168	-1.72015	-0.523478	-0.158431	0.484549	1.8263	0.238591	-2.3135	-3.11223	-1.89257	-0.166761	-0.450746	0.573282	0.0773351	0.385036	-0.422166	-0.717447	-1.14995	0.191827	-0.847315	1.08468	-0.108722	0.0843574	-0.554242	-2.0849	-1.32486	0.752444	-0.302052	0.569084	-0.350409	0.464372
-9.57031	-0.279234	-1.58459	-1.93673	-0.496037	-0.623331	1.04508	-0.487879	0.362095	-1.91173	-2.69153	-1.71957	-0.524396	-0.157506	0.483985	1.82564	0.238974	-2.31339	-3.11208	-1.89317	-0.166619	-0.451642	0.573441	0.0775305	0.385179	-0.422461	-0.71735	-1.14938	0.191603	-0.84807	1.08399	-0.108271	0.0846245	-0.553021	-2.08438	-1.32466	0.752758	-0.302276	0.569189	-0.35025	0.464001
-9.56836	-0.27928	-1.58459	-1.93691	-0.496778	-0.62365	1.04474	-0.487865	0.362475	-1.91137	-2.69154	-1.71956	-0.524504	-0.157443	0.483857	1.8251	0.238981	-2.31362	-3.11168	-1.89315	-0.166805	-0.451335	0.573673	0.0776988	0.385479	-0.422456	-0.717476	-1.14939	0.191716	-0.848367	1.08387	-0.107385	0.0857169	-0.552162	-2.08426	-1.32503	0.752649	-0.302532	0.569123	-0.350053	0.463842
-9.56641	-0.279353	-1.58482	-1.93707	-0.497484	-0.624657	1.04444	-0.487815	0.362748	-1.91077	-2.69103	-1.71931	-0.524537	-0.157176	0.483575	1.8245	0.238719	-2.31376	-3.11134	-1.89345	-0.166738	-0.450365	0.574149	0.078295	0.386188	-0.422634	-0.717436	-1.14942	0.19205	-0.848292	1.08357	-0.106767	0.0867034	-0.551305	-2.08402	-1.32464	0.752501	-0.30154	0.568918	-0.349586	0.464512
-9.56445	-0.27917	-1.58499	-1.93701	-0.497778	-0.624516	1.04419	-0.487732	0.363435	-1.91058	-2.6904	-1.7183	-0.525175	-0.156019	0.483016	1.8239	0.238997	-2.31421	-3.11125	-1.89383	-0.167578	-0.449135	0.574183	0.0789001	0.38681	-0.42226	-0.716849	-1.14941	0.19244	-0.84837	1.08326	-0.106659	0.0866039	-0.550462	-2.08358	-1.32402	0.752489	-0.300944	0.568783	-0.349141	0.46491
-9.5625	-0.27945	-1.58533	-1.93717	-0.498427	-0.624283	1.04413	-0.487843	0.363899	-1.91038	-2.69003	-1.7174	-0.525546	-0.155445	0.482456	1.82308	0.23879	-2.31401	-3.11106	-1.89409	-0.167794	-0.45026	0.574189	0.0789853	0.386543	-0.421372	-0.716114	-1.1492	0.193423	-0.848098	1.08299	-0.10701	0.0857696	-0.549568	-2.08339	-1.32328	0.752979	-0.300068	0.568719	-0.348823	0.465235
-9.56055	-0.279403	-1.5852	-1.93704	-0.499105	-0.624256	1.04375	-0.487982	0.364386	-1.90985	-2.68988	-1.71685	-0.525563	-0.155137	0.481883	1.8224	0.238862	-2.31372	-3.11083	-1.89449	-0.167712	-0.450868	0.574022	0.0790287	0.386579	-0.420555	-0.715651	-1.14923	0.194418	-0.848103	1.08198	-0.107486	0.0850053	-0.54877	-2.08299	-1.32285	0.753175	-0.299938	0.568849	-0.348455	0.465578
-9.55859	-0.279425	-1.58521	-1.93703	-0.499665	-0.624404	1.04323	-0.488038	0.364742	-1.90936	-2.68972	-1.71627	-0.525364	-0.154349	0.481432	1.82178	0.239077	-2.31424	-3.11068	-1.89488	-0.167757	-0.450994	0.574053	0.0791921	0.386829	-0.420011	-0.715145	-1.14891	0.194876	-0.847846	1.08111	-0.107555	0.0850459	-0.54769	-2.08233	-1.32233	0.753522	-0.299748	0.569142	-0.348035	0.465394
-9.55664	-0.279707	-1.5857	-1.93773	-0.500368	-0.625095	1.04277	-0.487831	0.365378	-1.90885	-2.68961	-1.71576	-0.524954	-0.153793	0.481335	1.82101	0.238848	-2.31437	-3.11063	-1.89521	-0.168147	-0.451411	0.573955	0.0793448	0.386933	-0.420504	-0.714676	-1.14812	0.194537	-0.847513	1.08097	-0.10752	0.0853684	-0.546197	-2.0812	-1.32129	0.753629	-0.298638	0.568918	-0.34765	0.46537
-9.55469	-0.280198	-1.5863	-1.93899	-0.501101	-0.626017	1.04303	-0.487544	0.365892	-1.90794	-2.6892	-1.7153	-0.524551	-0.153009	0.481108	1.8202	0.238545	-2.31398	-3.11087	-1.89607	-0.168349	-0.451848	0.573475	0.0792799	0.386704	-0.420939	-0.714517	-1.14768	0.194044	-0.847921	1.08036	-0.107442	0.0857307	-0.545137	-2.08017	-1.32062	0.753714	-0.298299	0.568793	-0.347451	0.465329
-9.55273	-0.280585	-1.58674	-1.93992	-0.501555	-0.626843	1.04296	-0.487403	0.366216	-1.90694	-2.68851	-1.71417	-0.524314	-0.152203	0.480709	1.81939	0.238586	-2.31402	-3.11138	-1.89679	-0.168794	-0.452209	0.573394	0.0792169	0.386806	-0.420759	-0.714028	-1.14734	0.193862	-0.848197	1.07975	-0.107507	0.0856613	-0.544534	-2.07919	-1.32036	0.753457	-0.298279	0.568781	-0.34713	0.465405
-9.55078	-0.280718	-1.58698	-1.9403	-0.502006	-0.626893	1.04282	-0.487155	0.367142	-1.90611	-2.68816	-1.71311	-0.524377	-0.151737	0.480534	1.81878	0.238497	-2.31408	-3.11163	-1.8975	-0.16907	-0.452354	0.573221	0.0792713	0.387083	-0.419716	-0.71297	-1.14665	0.194331	-0.84767	1.07933	-0.107473	0.0856479	-0.543629	-2.07805	-1.31974	0.753044	-0.296952	0.568723	-0.34704	0.465477
-9.54883	-0.280911	-1.58712	-1.94002	-0.502515	-0.626682	1.04258	-0.486786	0.367893	-1.90519	-2.68793	-1.71285	-0.52419	-0.151393	0.480468	1.81852	0.238649	-2.31404	-3.11178	-1.89861	-0.168871	-0.452057	0.57288	0.0793153	0.387481	-0.41983	-0.712218	-1.14605	0.194176	-0.846817	1.07873	-0.107401	0.0856542	-0.542079	-2.07644	-1.31894	0.752816	-0.295364	0.568703	-0.347217	0.465279
-9.54688	-0.280953	-1.58724	-1.94008	-0.502727	-0.627009	1.04307	-0.486194	0.368274	-1.90453	-2.68765	-1.71259	-0.524037	-0.150867	0.480303	1.81782	0.238441	-2.31443	-3.11221	-1.89957	-0.168998	-0.45264	0.572849	0.0796422	0.388292	-0.419265	-0.71128	-1.14533	0.194683	-0.846366	1.07824	-0.107765	0.0850908	-0.540998	-2.07553	-1.31841	0.752691	-0.294709	0.568298	-0.347551	0.465121
-9.54492	-0.28132	-1.58771	-1.94034	-0.503393	-0.626801	1.04347	-0.485396	0.369191	-1.90454	-2.68766	-1.71204	-0.524035	-0.150255	0.480163	1.81687	0.23807	-2.31496	-3.11263	-1.89991	-0.169197	-0.453369	0.572658	0.0801362	0.38919	-0.418491	-0.710369	-1.14475	0.195225	-0.846206	1.07775	-0.108155	0.0845774	-0.540374	-2.07473	-1.31785	0.752231	-0.295477	0.567715	-0.347943	0.465019
-9.54297	-0.281837	-1.58829	-1.94053	-0.503726	-0.626498	1.04378	-0.48483	0.369833	-1.90477	-2.68806	-1.71193	-0.524125	-0.149551	0.479929	1.81593	0.238077	-2.31502	-3.11274	-1.89982	-0.16934	-0.453742	0.572578	0.0805151	0.389807	-0.418036	-0.709586	-1.14413	0.195144	-0.845848	1.07748	-0.108295	0.0844963	-0.539284	-2.07337	-1.31751	0.752632	-0.295933	0.567919	-0.348155	0.464921
-9.54102	-0.281855	-1.58827	-1.9403	-0.503821	-0.625961	1.04357	-0.484476	0.370203	-1.90458	-2.68813	-1.71145	-0.52417	-0.148895	0.479699	1.81502	0.238396	-2.31536	-3.11278	-1.89953	-0.169558	-0.453072	0.572611	0.0805221	0.389981	-0.417445	-0.708681	-1.14324	0.195213	-0.846669	1.07737	-0.108417	0.0840639	-0.538294	-2.07174	-1.31663	0.752785	-0.295499	0.567782	-0.348562	0.464598
-9.53906	-0.281314	-1.58763	-1.93965	-0.504375	-0.625353	1.04324	-0.484444	0.37046	-1.90465	-2.68834	-1.71101	-0.524348	-0.148122	0.479301	1.81396	0.23839	-2.3155	-3.11265	-1.89927	-0.169713	-0.452989	0.572551	0.0801079	0.389585	-0.416997	-0.708143	-1.14293	0.19569	-0.847745	1.07664	-0.108825	0.0835902	-0.537472	-2.07063	-1.31566	0.752621	-0.294535	0.567285	-0.348776	0.464796
-9.53711	-0.281209	-1.58752	-1.9393	-0.505433	-0.624918	1.04324	-0.484053	0.371115	-1.90476	-2.68846	-1.71059	-0.524682	-0.147673	0.479048	1.81322	0.238587	-2.31552	-3.1124	-1.89846	-0.169952	-0.452325	0.572073	0.0797076	0.389806	-0.417501	-0.707898	-1.1426	0.195596	-0.847939	1.07557	-0.109295	0.0832243	-0.537182	-2.07022	-1.31551	0.751951	-0.29498	0.567154	-0.348994	0.464648
-9.53516	-0.281314	-1.58733	-1.93875	-0.506146	-0.624732	1.04292	-0.483651	0.371825	-1.90512	-2.68873	-1.71031	-0.525212	-0.147273	0.478806	1.81249	0.238983	-2.31538	-3.11217	-1.89861	-0.16973	-0.450942	0.571783	0.0797771	0.390383	-0.417678	-0.707356	-1.14171	0.195541	-0.847634	1.07473	-0.109607	0.0830211	-0.537026	-2.06944	-1.3153	0.750889	-0.295547	0.566271	-0.349347	0.464598
-9.5332	-0.281429	-1.58728	-1.93838	-0.506501	-0.624978	1.04301	-0.483341	0.372222	-1.90485	-2.68884	-1.71	-0.524999	-0.146551	0.478739	1.81169	0.23878	-2.31529	-3.11211	-1.8988	-0.169766	-0.452323	0.5716	0.0799358	0.390294	-0.41742	-0.70684	-1.14078	0.195603	-0.847904	1.07365	-0.110218	0.0824896	-0.53608	-2.06819	-1.31462	0.75021	-0.295723	0.565178	-0.349831	0.464293
-9.53125	-0.281689	-1.58741	-1.93825	-0.507379	-0.624617	1.04311	-0.48274	0.372981	-1.90437	-2.68913	-1.71008	-0.524457	-0.145905	0.478341	1.81076	0.238641	-2.31543	-3.11211	-1.89873	-0.169848	-0.453824	0.571445	0.0800538	0.389968	-0.416613	-0.706005	-1.14026	0.195594	-0.847238	1.07276	-0.110463	0.0826253	-0.53471	-2.06757	-1.31413	0.750529	-0.296421	0.564987	-0.350084	0.463701
-9.5293	-0.281969	-1.58795	-1.9385	-0.507747	-0.624647	1.04323	-0.482179	0.3736	-1.90396	-2.68946	-1.71086	-0.523949	-0.146374	0.478279	1.81013	0.238502	-2.31545	-3.1121	-1.89884	-0.16957	-0.454906	0.571309	0.0799819	0.389755	-0.415791	-0.705151	-1.14013	0.195514	-0.847227	1.07236	-0.110553	0.0823826	-0.533595	-2.06714	-1.31382	0.750615	-0.297048	0.56509	-0.350255	0.46318
-9.52734	-0.282252	-1.58842	-1.93912	-0.507577	-0.625292	1.04355	-0.481977	0.373598	-1.9038	-2.68985	-1.71165	-0.523666	-0.147288	0.478667	1.80966	0.238128	-2.31566	-3.11217	-1.89904	-0.169907	-0.45508	0.571352	0.0798993	0.390145	-0.415924	-0.704472	-1.13943	0.195616	-0.8465	1.07185	-0.110538	0.082332	-0.53304	-2.06665	-1.3134	0.750557	-0.296763	0.565317	-0.350277	0.463194
-9.52539	-0.282138	-1.58866	-1.93988	-0.507602	-0.625819	1.04379	-0.4817	0.3736	-1.90335	-2.68987	-1.71165	-0.523967	-0.147003	0.478548	1.80894	0.237909	-2.31559	-3.11222	-1.89933	-0.169806	-0.453929	0.571599	0.0797204	0.390178	-0.416874	-0.704222	-1.13884	0.194994	-0.845618	1.07104	-0.109944	0.0833451	-0.532255	-2.06613	-1.31285	0.751027	-0.29607	0.565224	-0.350389	0.462918
-9.52344	-0.281828	-1.58853	-1.94038	-0.507202	-0.626247	1.04422	-0.481269	0.373846	-1.90255	-2.68985	-1.71132	-0.524019	-0.146715	0.478134	1.80813	0.23805	-2.3155	-3.11244	-1.89947	-0.169596	-0.453793	0.571582	0.0794482	0.389914	-0.416958	-0.70419	-1.13879	0.194594	-0.844452	1.0701	-0.109541	0.0840953	-0.531489	-2.06541	-1.31205	0.751647	-0.294757	0.565527	-0.350128	0.462632
-9.52148	-0.281988	-1.58843	-1.94045	-0.507566	-0.626241	1.044	-0.480888	0.37453	-1.90183	-2.68969	-1.71106	-0.5238	-0.146723	0.477993	1.80748	0.238337	-2.31469	-3.11195	-1.8996	-0.169387	-0.454716	0.571619	0.0789516	0.389462	-0.417262	-0.704561	-1.13949	0.194753	-0.844555	1.06946	-0.109248	0.0844634	-0.530854	-2.065	-1.31146	0.751542	-0.294476	0.565709	-0.349876	0.462324
-9.51953	-0.282126	-1.5884	-1.94084	-0.507484	-0.626673	1.04397	-0.480521	0.375337	-1.90142	-2.68981	-1.71104	-0.523475	-0.146663	0.478484	1.80697	0.238433	-2.31405	-3.11167	-1.89991	-0.168916	-0.454694	0.571677	0.0787059	0.389417	-0.418016	-0.704904	-1.13963	0.194631	-0.844815	1.06929	-0.109045	0.0845723	-0.53062	-2.06478	-1.31137	0.750965	-0.293906	0.565949	-0.349393	0.462389
-9.51758	-0.281886	-1.58836	-1.94087	-0.50746	-0.627369	1.04418	-0.480178	0.375407	-1.90079	-2.68999	-1.71112	-0.523128	-0.146826	0.478866	1.80644	0.238113	-2.3141	-3.11199	-1.90035	-0.169091	-0.455171	0.571392	0.0784059	0.389395	-0.418725	-0.704929	-1.13953	0.193608	-0.844216	1.0687	-0.108989	0.084952	-0.530147	-2.06387	-1.31054	0.751063	-0.293359	0.5664	-0.349026	0.462082
-9.51562	-0.28181	-1.58855	-1.94132	-0.50744	-0.627598	1.04445	-0.479775	0.375784	-1.89994	-2.69014	-1.71069	-0.522882	-0.146734	0.479028	1.8059	0.237878	-2.31379	-3.11214	-1.90071	-0.169031	-0.455498	0.571417	0.0782209	0.389522	-0.419565	-0.70494	-1.13965	0.192482	-0.843821	1.06812	-0.108862	0.0853383	-0.529321	-2.06326	-1.31013	0.751001	-0.292203	0.566749	-0.348355	0.462498
-9.51367	-0.281831	-1.58873	-1.94163	-0.507342	-0.62807	1.04468	-0.479432	0.376023	-1.8988	-2.68992	-1.70993	-0.522449	-0.146649	0.479169	1.80531	0.237588	-2.31365	-3.11246	-1.90148	-0.16903	-0.45646	0.571987	0.0783055	0.389709	-0.419938	-0.704706	-1.13974	0.19205	-0.843227	1.06756	-0.108663	0.0860759	-0.528033	-2.06304	-1.31001	0.751662	-0.292069	0.567518	-0.347775	0.462357
-9.51172	-0.282134	-1.5887	-1.94153	-0.507503	-0.628614	1.04473	-0.479209	0.376091	-1.89802	-2.69015	-1.71008	-0.521677	-0.146262	0.479202	1.80488	0.237691	-2.31355	-3.11263	-1.90208	-0.168928	-0.457796	0.572123	0.0782377	0.389675	-0.419725	-0.704273	-1.14008	0.19162	-0.84217	1.06682	-0.108182	0.0865625	-0.52696	-2.06272	-1.30976	0.751956	-0.292617	0.567736	-0.347583	0.461885
-9.50977	-0.282206	-1.58861	-1.94151	-0.508346	-0.628845	1.04472	-0.478905	0.376496	-1.89764	-2.69038	-1.7104	-0.521226	-0.14586	0.479111	1.8045	0.237963	-2.31331	-3.1127	-1.90222	-0.168652	-0.457798	0.5718	0.0779564	0.389694	-0.418811	-0.703733	-1.1401	0.191747	-0.841528	1.06597	-0.107989	0.0867546	-0.526176	-2.06189	-1.30946	0.751573	-0.292748	0.567664	-0.347317	0.461781
-9.50781	-0.281907	-1.58809	-1.94116	-0.508565	-0.629118	1.04439	-0.478542	0.376661	-1.89773	-2.69066	-1.71053	-0.520885	-0.146045	0.479102	1.80415	0.238209	-2.31375	-3.11316	-1.90219	-0.168814	-0.457649	0.57148	0.0778593	0.390158	-0.41879	-0.703337	-1.13976	0.191851	-0.841379	1.06532	-0.107921	0.0868677	-0.525208	-2.06101	-1.30957	0.751627	-0.293013	0.567991	-0.347059	0.46126
-9.50586	-0.282222	-1.58792	-1.941	-0.509302	-0.629449	1.04405	-0.478389	0.377172	-1.89739	-2.69053	-1.71026	-0.520697	-0.145791	0.478963	1.80384	0.238644	-2.31433	-3.11388	-1.90247	-0.170074	-0.458174	0.571027	0.0776332	0.390175	-0.419485	-0.703344	-1.14007	0.191441	-0.841369	1.06434	-0.107808	0.0868575	-0.524312	-2.06068	-1.3096	0.752041	-0.293125	0.568317	-0.346998	0.460852
-9.50391	-0.282499	-1.58755	-1.9407	-0.509869	-0.629771	1.04384	-0.478356	0.377545	-1.8966	-2.69041	-1.70971	-0.520276	-0.145465	0.478709	1.8033	0.2386	-2.31529	-3.11473	-1.90272	-0.171072	-0.457529	0.570855	0.0776343	0.390826	-0.419797	-0.703316	-1.14033	0.191467	-0.841173	1.0637	-0.10761	0.0870767	-0.524007	-2.06038	-1.30913	0.751996	-0.292017	0.567948	-0.346791	0.460855
-9.50195	-0.282665	-1.58734	-1.94053	-0.510477	-0.63001	1.0438	-0.478292	0.377622	-1.89575	-2.69013	-1.70906	-0.520168	-0.145357	0.478603	1.80263	0.238203	-2.31618	-3.1156	-1.90319	-0.171443	-0.455922	0.570735	0.07776	0.392111	-0.419515	-0.703144	-1.14029	0.191387	-0.840746	1.06313	-0.107678	0.0876431	-0.523603	-2.05983	-1.3089	0.751145	-0.29196	0.567352	-0.346516	0.460501
-9.5	-0.283342	-1.58748	-1.94061	-0.510828	-0.630152	1.04408	-0.478013	0.37784	-1.89527	-2.68986	-1.70827	-0.520221	-0.144914	0.478409	1.80191	0.237611	-2.31656	-3.11631	-1.90397	-0.171204	-0.456432	0.570335	0.0776443	0.392484	-0.419695	-0.702675	-1.13966	0.190887	-0.840216	1.06256	-0.107757	0.0882936	-0.522752	-2.05913	-1.30847	0.751096	-0.292571	0.567566	-0.346184	0.459823
-9.49805	-0.283951	-1.58773	-1.9403	-0.511042	-0.630543	1.0436	-0.478218	0.377557	-1.89513	-2.6898	-1.70788	-0.520205	-0.144635	0.478301	1.80117	0.23729	-2.31719	-3.11724	-1.90486	-0.171495	-0.456854	0.57054	0.077656	0.392676	-0.420123	-0.702427	-1.13925	0.190421	-0.840274	1.06193	-0.107792	0.0883725	-0.521978	-2.05864	-1.30782	0.751835	-0.292758	0.568768	-0.345673	0.459297
-9.49609	-0.284345	-1.58757	-1.93971	-0.511161	-0.630515	1.04319	-0.478164	0.377641	-1.89513	-2.69023	-1.70803	-0.520153	-0.144302	0.478536	1.80082	0.237829	-2.3178	-3.11837	-1.90587	-0.171836	-0.457267	0.570886	0.0777732	0.393192	-0.419763	-0.702194	-1.13908	0.190756	-0.840807	1.06126	-0.107953	0.0883419	-0.52148	-2.05815	-1.30767	0.752725	-0.293273	0.569961	-0.345315	0.458516
-9.49414	-0.284444	-1.58736	-1.93913	-0.511394	-0.630639	1.043	-0.478263	0.37767	-1.89504	-2.69071	-1.70795	-0.520167	-0.143931	0.478575	1.80031	0.23806	-2.31888	-3.11936	-1.90616	-0.172703	-0.456941	0.570297	0.0779341	0.394409	-0.418992	-0.701604	-1.13902	0.191436	-0.840649	1.06119	-0.108133	0.0879777	-0.521227	-2.0577	-1.30726	0.752466	-0.293378	0.570234	-0.34507	0.457787
-9.49219	-0.284278	-1.58696	-1.93844	-0.510947	-0.631087	1.04359	-0.478378	0.377123	-1.89446	-2.69077	-1.70779	-0.520068	-0.144158	0.478466	1.79945	0.237568	-2.31954	-3.11984	-1.90567	-0.173521	-0.456029	0.569474	0.077914	0.395051	-0.419285	-0.701452	-1.13896	0.191071	-0.841202	1.06076	-0.10836	0.0872726	-0.520717	-2.05723	-1.30682	0.752013	-0.29293	0.57047	-0.344914	0.457514
-9.49023	-0.284501	-1.58675	-1.93818	-0.510992	-0.631031	1.04421	-0.478371	0.376852	-1.89373	-2.69051	-1.70758	-0.519454	-0.144546	0.478503	1.79856	0.237122	-2.31975	-3.12027	-1.9056	-0.174112	-0.45606	0.568963	0.077894	0.395397	-0.419341	-0.701347	-1.13868	0.190342	-0.841331	1.05994	-0.108577	0.0868513	-0.520175	-2.05706	-1.30634	0.752001	-0.292248	0.570581	-0.344605	0.457502
-9.48828	-0.284487	-1.58663	-1.93799	-0.511295	-0.631132	1.04369	-0.478578	0.376556	-1.89291	-2.6903	-1.70706	-0.518896	-0.143796	0.478519	1.79785	0.237129	-2.32018	-3.12064	-1.90582	-0.175249	-0.455945	0.568332	0.0779128	0.396013	-0.418425	-0.700778	-1.13856	0.190753	-0.841627	1.05924	-0.108812	0.0863071	-0.519562	-2.05654	-1.30569	0.752218	-0.292615	0.570979	-0.344274	0.457189
-9.48633	-0.284513	-1.58623	-1.93748	-0.5116	-0.631208	1.04348	-0.478559	0.376269	-1.89223	-2.69024	-1.7064	-0.51872	-0.143206	0.478184	1.79714	0.237073	-2.32036	-3.12105	-1.90605	-0.176023	-0.455877	0.56775	0.0779105	0.396724	-0.418155	-0.700314	-1.13855	0.190702	-0.841777	1.05876	-0.108934	0.0862375	-0.518609	-2.05618	-1.30486	0.752432	-0.293099	0.571481	-0.344004	0.45689
-9.48438	-0.284458	-1.58577	-1.93707	-0.511757	-0.631195	1.04369	-0.478262	0.37632	-1.89177	-2.69007	-1.70584	-0.518669	-0.142483	0.477955	1.7965	0.237129	-2.32024	-3.12106	-1.9057	-0.175813	-0.455852	0.567373	0.078084	0.397626	-0.418801	-0.699938	-1.13844	0.189937	-0.841096	1.058	-0.109053	0.0865466	-0.517464	-2.05586	-1.30439	0.75256	-0.29354	0.571	-0.343807	0.456752
-9.48242	-0.284547	-1.58565	-1.93688	-0.512229	-0.631213	1.04368	-0.478043	0.376412	-1.89164	-2.68995	-1.70542	-0.518946	-0.14161	0.478109	1.79603	0.237334	-2.32055	-3.12097	-1.90485	-0.176196	-0.454672	0.567077	0.0784189	0.398332	-0.418912	-0.699194	-1.13797	0.190155	-0.840406	1.05747	-0.109162	0.0864274	-0.515982	-2.05565	-1.30395	0.752928	-0.293391	0.570393	-0.343887	0.45644
-9.48047	-0.284685	-1.5858	-1.93689	-0.512634	-0.631465	1.04392	-0.477775	0.376343	-1.89133	-2.69018	-1.70538	-0.519091	-0.141848	0.478307	1.79535	0.237123	-2.32084	-3.12142	-1.9046	-0.177063	-0.454422	0.566932	0.0788902	0.399134	-0.418757	-0.698595	-1.13704	0.190423	-0.839898	1.05679	-0.109389	0.0861898	-0.514554	-2.05524	-1.30381	0.753494	-0.293941	0.570169	-0.343982	0.45604
-9.47852	-0.284569	-1.58579	-1.93654	-0.51291	-0.631913	1.04425	-0.477872	0.376041	-1.8909	-2.6903	-1.70482	-0.519174	-0.141889	0.47826	1.79433	0.236539	-2.32107	-3.12197	-1.90468	-0.177575	-0.454059	0.566884	0.0793659	0.399903	-0.418732	-0.697992	-1.1363	0.19014	-0.838928	1.05655	-0.10946	0.0860848	-0.513362	-2.05477	-1.3035	0.754162	-0.294376	0.570334	-0.343897	0.455613
-9.47656	-0.284515	-1.58582	-1.9361	-0.51329	-0.631905	1.04439	-0.477871	0.376069	-1.89145	-2.69071	-1.70427	-0.519697	-0.141566	0.478261	1.79376	0.236592	-2.32134	-3.12228	-1.90433	-0.177816	-0.453396	0.567195	0.0798434	0.400742	-0.418296	-0.697581	-1.13602	0.190474	-0.839344	1.05665	-0.109565	0.0855202	-0.512637	-2.05459	-1.30341	0.754668	-0.294359	0.57068	-0.343802	0.455647
-9.47461	-0.284341	-1.58591	-1.93583	-0.513501	-0.63223	1.04475	-0.478065	0.375753	-1.89187	-2.6909	-1.70341	-0.520538	-0.14116	0.477947	1.79319	0.23665	-2.32163	-3.12228	-1.90396	-0.177846	-0.453362	0.567436	0.0798437	0.400852	-0.417196	-0.697009	-1.13603	0.191181	-0.838477	1.0566	-0.109606	0.0854891	-0.512191	-2.05435	-1.30323	0.754721	-0.29387	0.571417	-0.343356	0.455607
-9.47266	-0.284301	-1.58609	-1.93573	-0.513976	-0.632602	1.04495	-0.478137	0.37585	-1.89207	-2.69096	-1.70258	-0.521259	-0.140511	0.477677	1.79288	0.237232	-2.32167	-3.12219	-1.90392	-0.177574	-0.452861	0.56797	0.0801114	0.401533	-0.417152	-0.696799	-1.13625	0.19109	-0.838554	1.0562	-0.110004	0.0851103	-0.511279	-2.05345	-1.30261	0.755369	-0.293606	0.572283	-0.342888	0.455566
-9.4707	-0.284276	-1.58611	-1.93516	-0.514778	-0.633091	1.04459	-0.478512	0.375655	-1.89205	-2.69085	-1.70173	-0.521692	-0.139354	0.477531	1.79255	0.237761	-2.32176	-3.12262	-1.90373	-0.177701	-0.451942	0.568628	0.0807184	0.402592	-0.417697	-0.696736	-1.13663	0.190575	-0.839303	1.05513	-0.110751	0.0842709	-0.510598	-2.05292	-1.30246	0.755794	-0.294085	0.572779	-0.342579	0.455408
-9.46875	-0.284124	-1.58625	-1.93462	-0.514873	-0.633161	1.04484	-0.47888	0.375284	-1.89215	-2.6909	-1.70119	-0.522154	-0.138884	0.477472	1.79212	0.237985	-2.32192	-3.12344	-1.90417	-0.177637	-0.451288	0.569226	0.0816109	0.403832	-0.417434	-0.696477	-1.1369	0.191071	-0.839349	1.05376	-0.111443	0.0842673	-0.51006	-2.05277	-1.30262	0.756006	-0.29494	0.57295	-0.342191	0.45506
-9.4668	-0.283833	-1.58621	-1.93447	-0.514799	-0.632724	1.04484	-0.479012	0.375279	-1.89251	-2.69108	-1.70074	-0.522471	-0.138527	0.477796	1.79187	0.238511	-2.322	-3.12404	-1.9048	-0.177634	-0.451952	0.569224	0.0823986	0.404767	-0.41689	-0.695657	-1.1361	0.191361	-0.839264	1.05283	-0.112229	0.0838162	-0.50988	-2.05277	-1.30276	0.756198	-0.29451	0.573094	-0.341867	0.454808
-9.46484	-0.283324	-1.58569	-1.93405	-0.514857	-0.632876	1.04512	-0.478886	0.375089	-1.89262	-2.69126	-1.70083	-0.5225	-0.137915	0.478469	1.79179	0.238811	-2.32171	-3.12436	-1.90503	-0.177163	-0.453276	0.569599	0.0830076	0.405032	-0.417286	-0.695211	-1.13542	0.190686	-0.839387	1.05199	-0.113012	0.0829444	-0.50979	-2.0528	-1.30355	0.756021	-0.294292	0.573523	-0.341637	0.454591
-9.46289	-0.282919	-1.58527	-1.93342	-0.515401	-0.633357	1.04505	-0.478943	0.37469	-1.8931	-2.69187	-1.70112	-0.522609	-0.137582	0.478895	1.79179	0.239043	-2.32139	-3.12479	-1.90538	-0.177115	-0.454444	0.570483	0.0836745	0.405295	-0.417533	-0.694637	-1.13488	0.189907	-0.839363	1.05097	-0.113552	0.0824538	-0.50929	-2.05287	-1.3043	0.755463	-0.29518	0.574144	-0.341192	0.454656
-9.46094	-0.28262	-1.58519	-1.93304	-0.515805	-0.633544	1.04433	-0.479092	0.374597	-1.89309	-2.69232	-1.70105	-0.522466	-0.137212	0.478985	1.79166	0.239357	-2.32172	-3.12537	-1.90544	-0.177821	-0.454141	0.570917	0.0843726	0.406049	-0.417132	-0.694117	-1.13474	0.190115	-0.839526	1.05053	-0.114006	0.0818785	-0.508077	-2.05226	-1.30438	0.755481	-0.295141	0.574981	-0.340667	0.454696
-9.45898	-0.282421	-1.58508	-1.93287	-0.515683	-0.633356	1.04406	-0.4793	0.374879	-1.89245	-2.69243	-1.70071	-0.521903	-0.136765	0.479456	1.79119	0.239567	-2.32176	-3.12583	-1.90606	-0.17785	-0.453518	0.570372	0.0848755	0.406841	-0.417097	-0.693703	-1.13452	0.190301	-0.839004	1.05021	-0.11464	0.0813273	-0.506534	-2.05137	-1.304	0.755903	-0.294398	0.575229	-0.340235	0.45461
-9.45703	-0.282276	-1.58535	-1.93306	-0.515683	-0.633341	1.0441	-0.479279	0.375301	-1.89259	-2.69275	-1.7004	-0.521182	-0.136593	0.480155	1.79064	0.23933	-2.32124	-3.12588	-1.90646	-0.177487	-0.453235	0.569956	0.0850985	0.406694	-0.41682	-0.693156	-1.134	0.19056	-0.837356	1.0497	-0.115367	0.0810514	-0.50518	-2.05049	-1.30374	0.755569	-0.293991	0.574734	-0.339942	0.454785
-9.45508	-0.281893	-1.5856	-1.93308	-0.516236	-0.63374	1.04425	-0.479313	0.37538	-1.8933	-2.69341	-1.70021	-0.521119	-0.135752	0.48066	1.79026	0.239643	-2.32083	-3.12614	-1.90691	-0.177843	-0.453733	0.569839	0.0856201	0.407133	-0.416266	-0.69269	-1.1332	0.190259	-0.836559	1.04868	-0.116188	0.0806844	-0.504895	-2.05004	-1.30418	0.754998	-0.295008	0.574406	-0.33973	0.45478
-9.45312	-0.281043	-1.58537	-1.93252	-0.51647	-0.633532	1.04399	-0.479393	0.375439	-1.89329	-2.69377	-1.69989	-0.521451	-0.134756	0.480756	1.78977	0.240171	-2.31956	-3.12603	-1.9079	-0.177082	-0.454504	0.570128	0.0861854	0.407371	-0.415764	-0.692505	-1.13354	0.190196	-0.83727	1.04799	-0.116873	0.0799691	-0.504269	-2.04906	-1.30363	0.75549	-0.29469	0.574516	-0.339343	0.454798
-9.45117	-0.280437	-1.58487	-1.93184	-0.51654	-0.633246	1.04378	-0.479404	0.37581	-1.89318	-2.69401	-1.69947	-0.521706	-0.134741	0.480844	1.7893	0.240373	-2.31843	-3.12596	-1.90887	-0.175646	-0.455526	0.571017	0.0865358	0.407356	-0.415401	-0.692074	-1.13363	0.190423	-0.83726	1.04754	-0.117565	0.0792551	-0.50319	-2.04787	-1.3033	0.756261	-0.29416	0.574556	-0.338975	0.455192
-9.44922	-0.280216	-1.58471	-1.93162	-0.516862	-0.633165	1.0438	-0.479306	0.376122	-1.89342	-2.6943	-1.69875	-0.52194	-0.134218	0.480898	1.78888	0.240656	-2.31841	-3.12649	-1.9093	-0.175595	-0.455658	0.571686	0.0870198	0.40771	-0.415316	-0.691561	-1.13317	0.189959	-0.83769	1.04644	-0.118428	0.078587	-0.502285	-2.04672	-1.30268	0.756319	-0.293987	0.5744	-0.338924	0.455268
-9.44727	-0.280028	-1.58443	-1.93129	-0.517006	-0.632968	1.04376	-0.479256	0.376315	-1.89385	-2.6945	-1.69793	-0.522141	-0.133759	0.481106	1.78809	0.240551	-2.31884	-3.12705	-1.9093	-0.175729	-0.455475	0.571651	0.0874844	0.408574	-0.415691	-0.691108	-1.13213	0.18937	-0.837461	1.04548	-0.119001	0.0785286	-0.502133	-2.04608	-1.30166	0.75543	-0.293463	0.574552	-0.338621	0.455499
-9.44531	-0.279945	-1.58424	-1.93075	-0.51717	-0.63306	1.04371	-0.479229	0.376051	-1.89379	-2.6945	-1.69687	-0.522434	-0.133137	0.481226	1.78737	0.240332	-2.31865	-3.12705	-1.90882	-0.175413	-0.455155	0.571751	0.0877279	0.408886	-0.414807	-0.690329	-1.13144	0.189794	-0.837439	1.04478	-0.119532	0.0779848	-0.501719	-2.04581	-1.3013	0.754654	-0.293271	0.574782	-0.338118	0.455573
-9.44336	-0.279635	-1.5841	-1.93037	-0.51735	-0.633463	1.0435	-0.479357	0.37588	-1.89357	-2.69453	-1.69545	-0.522769	-0.13259	0.481229	1.78667	0.239882	-2.31838	-3.12748	-1.90929	-0.174681	-0.454932	0.571934	0.0881015	0.409389	-0.413554	-0.689325	-1.13066	0.190607	-0.837369	1.04373	-0.120255	0.0771336	-0.500848	-2.04527	-1.30072	0.754967	-0.293136	0.574359	-0.338163	0.455369
-9.44141	-0.279231	-1.58385	-1.93021	-0.517706	-0.63367	1.04345	-0.479499	0.375826	-1.8936	-2.6947	-1.69456	-0.52288	-0.1324	0.481485	1.78639	0.239901	-2.31807	-3.12775	-1.90952	-0.174497	-0.456119	0.571776	0.0882094	0.409412	-0.412924	-0.688617	-1.13033	0.190924	-0.837247	1.04268	-0.120858	0.0769105	-0.500904	-2.045	-1.30029	0.754614	-0.29324	0.574232	-0.338104	0.455572
-9.43945	-0.279535	-1.5838	-1.93016	-0.518756	-0.634156	1.0436	-0.47947	0.375833	-1.89376	-2.69487	-1.69402	-0.523046	-0.131622	0.481828	1.7861	0.240398	-2.31756	-3.12744	-1.90889	-0.174087	-0.456867	0.57189	0.0883404	0.409434	-0.412562	-0.687973	-1.12984	0.190801	-0.837306	1.04194	-0.121383	0.0762813	-0.500423	-2.04464	-1.29982	0.754451	-0.292937	0.574223	-0.337952	0.45563
-9.4375	-0.280275	-1.58445	-1.93045	-0.519543	-0.634844	1.04381	-0.47926	0.376127	-1.89373	-2.69485	-1.69397	-0.523142	-0.130792	0.482267	1.78566	0.240442	-2.31735	-3.12712	-1.90869	-0.174045	-0.45727	0.572313	0.088721	0.409937	-0.41182	-0.687092	-1.1288	0.191064	-0.836858	1.04101	-0.121915	0.0758561	-0.499468	-2.04404	-1.29877	0.754975	-0.29227	0.574229	-0.338042	0.455343
-9.43555	-0.280267	-1.5846	-1.93064	-0.52001	-0.635384	1.04366	-0.479162	0.376275	-1.89409	-2.69509	-1.69375	-0.523406	-0.129769	0.482446	1.78511	0.240863	-2.31713	-3.12665	-1.90825	-0.174319	-0.457307	0.57214	0.0887571	0.409819	-0.411537	-0.686456	-1.12797	0.191398	-0.837346	1.04025	-0.122719	0.0753488	-0.498361	-2.0432	-1.29753	0.755762	-0.291406	0.574277	-0.338104	0.454961
-9.43359	-0.280279	-1.5848	-1.93069	-0.520484	-0.635607	1.04357	-0.47904	0.376637	-1.894	-2.69532	-1.69336	-0.523552	-0.12945	0.482495	1.78426	0.240766	-2.31669	-3.12648	-1.90786	-0.173999	-0.457178	0.572266	0.088794	0.410045	-0.41132	-0.685901	-1.12729	0.191779	-0.837396	1.0396	-0.123372	0.0750929	-0.497301	-2.04264	-1.29719	0.756454	-0.290628	0.574714	-0.338027	0.454506
-9.43164	-0.280558	-1.58494	-1.93071	-0.52061	-0.635536	1.04411	-0.478571	0.377154	-1.89418	-2.69564	-1.69319	-0.523796	-0.129977	0.482699	1.78328	0.23992	-2.31654	-3.1265	-1.90752	-0.174595	-0.456888	0.572397	0.0890009	0.410461	-0.411077	-0.684902	-1.12593	0.191846	-0.836717	1.03818	-0.123983	0.0749352	-0.49635	-2.04191	-1.29692	0.756693	-0.28961	0.574734	-0.337865	0.454335
-9.42969	-0.280161	-1.5851	-1.93078	-0.520421	-0.635876	1.04407	-0.478269	0.377335	-1.8947	-2.69592	-1.69273	-0.524034	-0.12935	0.482765	1.78256	0.239682	-2.31664	-3.12629	-1.90702	-0.175204	-0.455173	0.572027	0.0892569	0.411136	-0.410409	-0.683813	-1.12461	0.192237	-0.83667	1.03717	-0.124778	0.0742857	-0.495032	-2.04082	-1.29632	0.756761	-0.289619	0.574643	-0.33787	0.453728
-9.42773	-0.279952	-1.58536	-1.93065	-0.520455	-0.636183	1.04385	-0.478065	0.37769	-1.89491	-2.69616	-1.69238	-0.523944	-0.128204	0.482927	1.78198	0.239917	-2.31644	-3.12599	-1.90675	-0.175252	-0.455418	0.57183	0.08929	0.411462	-0.410899	-0.683087	-1.12379	0.19162	-0.836044	1.03638	-0.125464	0.073513	-0.493405	-2.03925	-1.29557	0.757221	-0.288944	0.57479	-0.337866	0.453138
-9.42578	-0.279831	-1.58589	-1.93064	-0.520442	-0.636359	1.0437	-0.477834	0.378416	-1.89473	-2.69641	-1.69246	-0.523955	-0.127714	0.483228	1.78156	0.240284	-2.31619	-3.12611	-1.90671	-0.175292	-0.456856	0.571991	0.0893013	0.411673	-0.410245	-0.682149	-1.12287	0.191584	-0.835692	1.03489	-0.126309	0.072933	-0.49183	-2.03776	-1.29476	0.758167	-0.288343	0.575207	-0.337687	0.452536
-9.42383	-0.279933	-1.58631	-1.93068	-0.520401	-0.636332	1.04401	-0.477743	0.37884	-1.89497	-2.69694	-1.69269	-0.523861	-0.12783	0.483894	1.78125	0.240458	-2.31531	-3.12619	-1.90707	-0.175095	-0.45744	0.572174	0.089128	0.411607	-0.409805	-0.681467	-1.122	0.191666	-0.835357	1.03374	-0.126877	0.0725633	-0.490534	-2.03683	-1.29442	0.759037	-0.288747	0.575461	-0.33755	0.452274
-9.42188	-0.280135	-1.58652	-1.93042	-0.520484	-0.63615	1.04439	-0.477614	0.3793	-1.89497	-2.69711	-1.69212	-0.523911	-0.127916	0.484599	1.78063	0.239688	-2.31509	-3.12652	-1.90739	-0.174678	-0.457921	0.572964	0.0891572	0.411225	-0.409576	-0.680525	-1.12092	0.191621	-0.834429	1.03305	-0.12726	0.0720017	-0.48966	-2.03597	-1.29441	0.759145	-0.288406	0.575455	-0.337314	0.45213
-9.41992	-0.280551	-1.58649	-1.93019	-0.52088	-0.635776	1.04467	-0.477215	0.379806	-1.89483	-2.69711	-1.69139	-0.523974	-0.127469	0.484894	1.77995	0.239196	-2.3154	-3.12692	-1.90768	-0.174562	-0.458353	0.573683	0.0895068	0.411282	-0.409566	-0.679627	-1.12003	0.191846	-0.833814	1.03243	-0.127484	0.0718879	-0.488899	-2.03511	-1.29438	0.759276	-0.288121	0.575624	-0.337081	0.451744
-9.41797	-0.280474	-1.5867	-1.93019	-0.52101	-0.635812	1.04471	-0.476984	0.380105	-1.89424	-2.69688	-1.69097	-0.523662	-0.127353	0.484569	1.77909	0.239041	-2.31584	-3.12739	-1.90812	-0.175105	-0.459194	0.573931	0.0896545	0.411573	-0.409181	-0.678617	-1.11898	0.19212	-0.834099	1.03147	-0.128024	0.0714222	-0.487714	-2.03401	-1.29366	0.759411	-0.288962	0.575347	-0.337237	0.450821
-9.41602	-0.280115	-1.58676	-1.92986	-0.520897	-0.635968	1.04429	-0.476909	0.380191	-1.89382	-2.6969	-1.691	-0.523115	-0.126658	0.484667	1.77864	0.239289	-2.31622	-3.12775	-1.90874	-0.17538	-0.460052	0.57382	0.0896977	0.412096	-0.408778	-0.677719	-1.11779	0.191927	-0.834025	1.03056	-0.128372	0.0711718	-0.486622	-2.03288	-1.29321	0.759399	-0.289187	0.575118	-0.337271	0.450397
-9.41406	-0.280333	-1.58726	-1.92977	-0.521227	-0.636237	1.04483	-0.476672	0.380486	-1.8939	-2.69692	-1.6907	-0.523317	-0.126345	0.484727	1.77832	0.239394	-2.31605	-3.12788	-1.90871	-0.175054	-0.459601	0.574593	0.0902602	0.413052	-0.408699	-0.677164	-1.1167	0.192201	-0.834102	1.03007	-0.128656	0.0706733	-0.48563	-2.03187	-1.29278	0.759721	-0.289194	0.575322	-0.336972	0.450109
-9.41211	-0.28033	-1.58754	-1.92974	-0.521672	-0.636366	1.04498	-0.4764	0.381025	-1.8943	-2.69675	-1.68979	-0.523865	-0.125828	0.484547	1.77775	0.239101	-2.31598	-3.12817	-1.90912	-0.174395	-0.459022	0.575766	0.0909197	0.413918	-0.408913	-0.67711	-1.11652	0.192442	-0.833296	1.02982	-0.128832	0.0706997	-0.484903	-2.03105	-1.29219	0.759783	-0.289111	0.575346	-0.336643	0.449642
-9.41016	-0.280373	-1.58777	-1.92991	-0.522	-0.636926	1.04525	-0.476024	0.381495	-1.89427	-2.69636	-1.68884	-0.524243	-0.124557	0.484539	1.77733	0.238866	-2.3165	-3.1286	-1.90979	-0.175194	-0.459486	0.575695	0.0911799	0.414498	-0.409638	-0.677223	-1.1164	0.192607	-0.831325	1.02962	-0.128561	0.0715207	-0.48443	-2.03041	-1.2911	0.760261	-0.287992	0.575663	-0.336103	0.449889
-9.4082	-0.280226	-1.58779	-1.92938	-0.521855	-0.636958	1.04606	-0.47583	0.381419	-1.89411	-2.69621	-1.68799	-0.524459	-0.122821	0.484183	1.77693	0.239071	-2.31682	-3.12888	-1.90981	-0.175702	-0.459549	0.575161	0.0915598	0.415614	-0.409273	-0.677213	-1.11625	0.193406	-0.831203	1.02995	-0.12854	0.0710964	-0.483523	-2.02938	-1.28997	0.761231	-0.28732	0.575993	-0.33569	0.450037
-9.40625	-0.280007	-1.58789	-1.92882	-0.521714	-0.636989	1.04635	-0.475936	0.38135	-1.89396	-2.69625	-1.68774	-0.524657	-0.122414	0.484074	1.7766	0.239151	-2.31687	-3.12914	-1.90938	-0.175931	-0.460439	0.574812	0.0915813	0.41591	-0.409135	-0.677113	-1.11587	0.193125	-0.831566	1.02983	-0.128504	0.0705818	-0.48287	-2.02833	-1.2898	0.761801	-0.28738	0.576191	-0.335289	0.450142
-9.4043	-0.279661	-1.58802	-1.92868	-0.521613	-0.637373	1.04652	-0.47614	0.381368	-1.89411	-2.69633	-1.68783	-0.525137	-0.122613	0.484129	1.77656	0.239375	-2.31659	-3.12946	-1.90922	-0.17594	-0.459762	0.574982	0.0917174	0.416481	-0.41016	-0.67739	-1.11591	0.192208	-0.831641	1.0292	-0.128263	0.070636	-0.482219	-2.02711	-1.28961	0.76171	-0.287076	0.575888	-0.334981	0.450105
-9.40234	-0.279331	-1.58812	-1.92838	-0.521721	-0.637404	1.04668	-0.476301	0.381553	-1.89441	-2.69647	-1.68837	-0.525456	-0.123122	0.484106	1.77653	0.239665	-2.31675	-3.13016	-1.91011	-0.17598	-0.458353	0.575372	0.0922894	0.417611	-0.409736	-0.677335	-1.11596	0.192304	-0.831943	1.02887	-0.128201	0.0703416	-0.48161	-2.02614	-1.28906	0.761045	-0.2863	0.575411	-0.334498	0.450191
-9.40039	-0.279067	-1.58807	-1.92795	-0.521505	-0.637298	1.04717	-0.476211	0.381575	-1.89457	-2.69653	-1.68871	-0.525522	-0.123101	0.484233	1.77663	0.240264	-2.31707	-3.13085	-1.91057	-0.176957	-0.458849	0.575448	0.0926658	0.418378	-0.409723	-0.677391	-1.1159	0.192551	-0.831807	1.02886	-0.127985	0.0700498	-0.48085	-2.02571	-1.28874	0.761436	-0.285466	0.575656	-0.334201	0.44983
-9.39844	-0.278559	-1.58788	-1.92775	-0.521082	-0.637503	1.04763	-0.476268	0.381393	-1.89449	-2.69659	-1.6886	-0.525269	-0.12327	0.484335	1.77661	0.24052	-2.31724	-3.13115	-1.91037	-0.177593	-0.459348	0.575572	0.0929408	0.419015	-0.41023	-0.67731	-1.11533	0.192037	-0.830826	1.02853	-0.127532	0.069902	-0.480345	-2.02576	-1.2889	0.761631	-0.284921	0.576224	-0.333852	0.449912
-9.39648	-0.277958	-1.58761	-1.92742	-0.521137	-0.63751	1.04774	-0.476154	0.381763	-1.89453	-2.6966	-1.68801	-0.525413	-0.122947	0.48415	1.77657	0.24061	-2.31762	-3.13152	-1.91052	-0.177817	-0.459156	0.576048	0.0932474	0.419555	-0.410723	-0.677556	-1.11544	0.192057	-0.83062	1.0286	-0.126797	0.0706682	-0.479657	-2.02529	-1.28903	0.76206	-0.284778	0.57676	-0.333392	0.449986
-9.39453	-0.27854	-1.5881	-1.92748	-0.521529	-0.637541	1.04841	-0.47578	0.382284	-1.89498	-2.69674	-1.6879	-0.526181	-0.122824	0.483831	1.7767	0.240966	-2.31784	-3.13216	-1.91108	-0.178343	-0.458622	0.57622	0.0934557	0.420032	-0.411716	-0.677825	-1.11588	0.191583	-0.830483	1.02793	-0.126633	0.0706922	-0.479043	-2.02488	-1.2893	0.762171	-0.284513	0.576994	-0.333053	0.44982
-9.39258	-0.278978	-1.58859	-1.92737	-0.521877	-0.637484	1.04905	-0.475405	0.382531	-1.8954	-2.69674	-1.68753	-0.526977	-0.122252	0.483675	1.77702	0.24153	-2.31899	-3.13324	-1.91154	-0.179323	-0.458553	0.576455	0.0937868	0.420693	-0.413103	-0.678337	-1.11633	0.191064	-0.831254	1.02715	-0.126747	0.0702964	-0.478369	-2.0242	-1.28925	0.76201	-0.283987	0.576991	-0.332911	0.449795
-9.39062	-0.278834	-1.58884	-1.92711	-0.521873	-0.637548	1.04917	-0.475366	0.382341	-1.89537	-2.69653	-1.68748	-0.527242	-0.121315	0.48392	1.77734	0.242047	-2.32015	-3.13427	-1.91188	-0.180449	-0.458504	0.576496	0.0942292	0.422095	-0.413936	-0.678804	-1.11672	0.191086	-0.832031	1.02679	-0.126486	0.070565	-0.477166	-2.02314	-1.28806	0.762074	-0.283736	0.577036	-0.333066	0.449359
-9.38867	-0.279562	-1.58933	-1.92699	-0.522497	-0.637289	1.04943	-0.475104	0.382487	-1.8949	-2.69635	-1.68769	-0.527419	-0.121493	0.484135	1.77716	0.242206	-2.32049	-3.13477	-1.91167	-0.180742	-0.458345	0.576726	0.0943061	0.42265	-0.414783	-0.679274	-1.11724	0.191217	-0.83214	1.0266	-0.12608	0.0708022	-0.475908	-2.02184	-1.28715	0.762508	-0.283701	0.577064	-0.333206	0.44885
-9.38672	-0.280016	-1.58969	-1.92705	-0.523202	-0.637112	1.04957	-0.474942	0.382894	-1.89497	-2.69641	-1.68807	-0.527743	-0.121473	0.484275	1.77714	0.242731	-2.32057	-3.13494	-1.91161	-0.180786	-0.458734	0.577348	0.0943243	0.422621	-0.41516	-0.679039	-1.11696	0.190788	-0.831681	1.02593	-0.125866	0.0708285	-0.474671	-2.02091	-1.28757	0.763149	-0.284855	0.577186	-0.333238	0.44823
-9.38477	-0.27969	-1.58975	-1.92713	-0.523509	-0.637025	1.04948	-0.475061	0.383134	-1.89476	-2.69626	-1.68813	-0.527957	-0.121004	0.484466	1.7772	0.243261	-2.32097	-3.13527	-1.9114	-0.181601	-0.459189	0.577087	0.0942254	0.422914	-0.415834	-0.679317	-1.11704	0.190569	-0.831996	1.02538	-0.125973	0.0708437	-0.473487	-2.02008	-1.28753	0.763281	-0.285054	0.577291	-0.332946	0.448212
-9.38281	-0.279559	-1.58976	-1.92688	-0.523634	-0.636734	1.04959	-0.475092	0.383464	-1.8944	-2.69562	-1.68734	-0.528212	-0.12045	0.484451	1.77713	0.243633	-2.32131	-3.13554	-1.91087	-0.182675	-0.458274	0.576865	0.0946073	0.423782	-0.416626	-0.679843	-1.11733	0.190281	-0.83204	1.02463	-0.12597	0.0709081	-0.47272	-2.01953	-1.2871	0.763774	-0.284973	0.577962	-0.332577	0.447977
-9.38086	-0.279499	-1.59022	-1.92704	-0.523382	-0.636252	1.04987	-0.474734	0.384109	-1.89398	-2.69505	-1.68664	-0.52834	-0.11923	0.484459	1.77726	0.244766	-2.321	-3.13578	-1.91129	-0.182645	-0.457529	0.576738	0.0950998	0.424834	-0.416952	-0.680204	-1.11727	0.190288	-0.831291	1.02427	-0.125564	0.0713777	-0.472217	-2.01948	-1.28691	0.76354	-0.284901	0.577787	-0.332321	0.448204
-9.37891	-0.279333	-1.59047	-1.92694	-0.523769	-0.635945	1.05001	-0.474576	0.384481	-1.89373	-2.69455	-1.68606	-0.528278	-0.117686	0.484698	1.77722	0.245612	-2.32047	-3.13599	-1.91188	-0.182698	-0.457613	0.577047	0.0955102	0.425407	-0.417518	-0.680513	-1.11753	0.19037	-0.830754	1.02456	-0.124835	0.0720412	-0.471998	-2.01953	-1.2868	0.762917	-0.284824	0.577637	-0.331984	0.44857
-9.37695	-0.279369	-1.59041	-1.92628	-0.5247	-0.635683	1.05014	-0.47432	0.38474	-1.89339	-2.69401	-1.6853	-0.528349	-0.116676	0.4847	1.77683	0.245822	-2.32004	-3.13596	-1.91202	-0.1826	-0.457508	0.577313	0.0959315	0.426018	-0.418023	-0.680554	-1.11744	0.190464	-0.831112	1.02435	-0.124757	0.0717848	-0.471861	-2.01924	-1.28658	0.762564	-0.28455	0.577771	-0.33168	0.448668
-9.375	-0.279648	-1.59052	-1.92581	-0.52531	-0.635445	1.05045	-0.473872	0.385164	-1.89304	-2.69344	-1.68467	-0.528181	-0.116676	0.484637	1.77631	0.24556	-2.32043	-3.13645	-1.91219	-0.183154	-0.4573	0.577457	0.0963205	0.426465	-0.418433	-0.680418	-1.11674	0.190405	-0.830425	1.02363	-0.124486	0.0719629	-0.471259	-2.01839	-1.28602	0.763222	-0.284366	0.577596	-0.331601	0.448285
-9.37305	-0.279815	-1.59078	-1.92567	-0.526159	-0.634978	1.05007	-0.47362	0.385517	-1.89251	-2.69293	-1.6842	-0.527877	-0.116129	0.484998	1.77593	0.245511	-2.32148	-3.13724	-1.91258	-0.184688	-0.45578	0.577034	0.0968962	0.427781	-0.418991	-0.680667	-1.11673	0.190177	-0.829749	1.02339	-0.12391	0.0724639	-0.470111	-2.01721	-1.28529	0.763914	-0.284913	0.577225	-0.331974	0.447331
-9.37109	-0.280357	-1.59129	-1.92578	-0.527435	-0.634537	1.04994	-0.473238	0.38631	-1.89231	-2.69273	-1.68413	-0.527523	-0.115839	0.485624	1.77577	0.245758	-2.32176	-3.13776	-1.91321	-0.184313	-0.456261	0.577268	0.0972692	0.428251	-0.41973	-0.680932	-1.11673	0.189867	-0.829808	1.02339	-0.123592	0.0724988	-0.469581	-2.01646	-1.28551	0.763794	-0.285105	0.577109	-0.331838	0.44714
-9.36914	-0.28095	-1.59208	-1.92631	-0.528439	-0.63489	1.05016	-0.47287	0.387041	-1.89262	-2.69237	-1.68364	-0.527953	-0.115051	0.485887	1.77554	0.245801	-2.3216	-3.13833	-1.91399	-0.183858	-0.457564	0.578301	0.0976328	0.428177	-0.4207	-0.68116	-1.1167	0.189781	-0.829417	1.02292	-0.123351	0.0726731	-0.468599	-2.01536	-1.28551	0.763702	-0.285181	0.577119	-0.33185	0.446537
-9.36719	-0.281491	-1.59275	-1.92641	-0.529644	-0.634957	1.05005	-0.472388	0.3881	-1.89313	-2.69181	-1.68265	-0.528934	-0.113966	0.485513	1.77507	0.246103	-2.32141	-3.13885	-1.91464	-0.184577	-0.457866	0.578827	0.0981946	0.428446	-0.420698	-0.680996	-1.11664	0.189868	-0.829475	1.02239	-0.123217	0.0724529	-0.467328	-2.01414	-1.28477	0.763769	-0.284339	0.576754	-0.332071	0.446454
-9.36523	-0.282159	-1.59365	-1.92667	-0.530892	-0.634931	1.04974	-0.471782	0.389262	-1.89305	-2.69119	-1.682	-0.529385	-0.113693	0.485306	1.77437	0.245931	-2.32087	-3.1391	-1.91498	-0.184418	-0.458341	0.578577	0.0984334	0.428469	-0.421462	-0.681073	-1.11683	0.189529	-0.829327	1.02221	-0.12297	0.0725863	-0.466556	-2.01316	-1.28426	0.763884	-0.284023	0.576888	-0.332229	0.446315
-9.36328	-0.283031	-1.59461	-1.92706	-0.532301	-0.635155	1.04957	-0.471301	0.390103	-1.8928	-2.69076	-1.68165	-0.529322	-0.113577	0.485616	1.77378	0.245459	-2.32043	-3.13922	-1.91558	-0.184558	-0.458358	0.578248	0.0985945	0.428513	-0.422339	-0.681088	-1.11704	0.189435	-0.829435	1.02165	-0.122718	0.0730925	-0.466402	-2.01235	-1.28389	0.763722	-0.28409	0.577126	-0.332506	0.446253
-9.36133	-0.283552	-1.59542	-1.9274	-0.5333	-0.635561	1.04952	-0.470627	0.390819	-1.89283	-2.69076	-1.68139	-0.529579	-0.113334	0.486037	1.77344	0.245521	-2.32005	-3.13946	-1.91608	-0.184282	-0.45935	0.57849	0.0985199	0.428212	-0.422432	-0.680851	-1.11678	0.189281	-0.829095	1.0211	-0.122625	0.0734055	-0.465861	-2.01145	-1.28375	0.76417	-0.283767	0.577595	-0.332526	0.445916
-9.35938	-0.283603	-1.59604	-1.9274	-0.534013	-0.635899	1.04963	-0.470107	0.391382	-1.89311	-2.69089	-1.68126	-0.52981	-0.112621	0.48624	1.77337	0.245736	-2.3201	-3.13949	-1.9155	-0.184953	-0.459611	0.578595	0.0983154	0.427924	-0.422309	-0.680632	-1.11677	0.189425	-0.828503	1.02074	-0.122721	0.073752	-0.465184	-2.01054	-1.28344	0.764701	-0.284323	0.577942	-0.332646	0.445478
-9.35742	-0.283774	-1.59669	-1.92763	-0.534568	-0.636177	1.05	-0.469621	0.391787	-1.89299	-2.69087	-1.68138	-0.529945	-0.111867	0.486299	1.77305	0.245825	-2.31977	-3.13955	-1.91494	-0.185745	-0.458838	0.578378	0.0983486	0.427784	-0.422604	-0.680504	-1.11712	0.189531	-0.828694	1.0204	-0.122877	0.0736451	-0.464847	-2.00974	-1.28351	0.76504	-0.284807	0.578308	-0.332862	0.444985
-9.35547	-0.28434	-1.59734	-1.92807	-0.535377	-0.635955	1.05042	-0.468893	0.392552	-1.89249	-2.69092	-1.68161	-0.529776	-0.111023	0.486587	1.77251	0.245609	-2.31971	-3.13987	-1.91492	-0.185989	-0.458281	0.578477	0.0988501	0.428054	-0.422875	-0.680243	-1.11698	0.189546	-0.828445	1.02011	-0.123115	0.073178	-0.464744	-2.00955	-1.28432	0.76488	-0.285525	0.578578	-0.332845	0.444866
-9.35352	-0.284921	-1.59789	-1.92816	-0.536816	-0.635804	1.05015	-0.468381	0.393335	-1.89209	-2.69082	-1.68163	-0.52934	-0.110794	0.487166	1.77215	0.245164	-2.3192	-3.13985	-1.91492	-0.185345	-0.457763	0.578745	0.0993284	0.428185	-0.4235	-0.680253	-1.11684	0.189293	-0.827627	1.01962	-0.123151	0.0732519	-0.464644	-2.00956	-1.2844	0.764477	-0.285829	0.578657	-0.333094	0.444613
-9.35156	-0.285239	-1.59827	-1.92805	-0.537672	-0.63563	1.05017	-0.467868	0.393982	-1.89236	-2.69111	-1.68171	-0.529247	-0.110149	0.487495	1.77199	0.245293	-2.31869	-3.13967	-1.91496	-0.184682	-0.457784	0.578881	0.0996022	0.427754	-0.424268	-0.680396	-1.11689	0.1891	-0.828995	1.01937	-0.122979	0.0731909	-0.464534	-2.0096	-1.28483	0.764319	-0.286794	0.579388	-0.333299	0.444287
-9.34961	-0.285389	-1.59877	-1.92797	-0.538125	-0.635183	1.05016	-0.467229	0.394971	-1.89284	-2.69154	-1.68151	-0.529396	-0.109619	0.487726	1.77166	0.245564	-2.31839	-3.13969	-1.91539	-0.184492	-0.458492	0.579242	0.0997702	0.427622	-0.424616	-0.680367	-1.11661	0.189167	-0.828793	1.01879	-0.122988	0.0732215	-0.463671	-2.00932	-1.28521	0.764769	-0.288193	0.580158	-0.333365	0.443534
-9.34766	-0.285296	-1.599	-1.92753	-0.538559	-0.634292	1.04966	-0.466667	0.396007	-1.89347	-2.69183	-1.68083	-0.529497	-0.108566	0.487797	1.77143	0.245854	-2.31821	-3.13971	-1.91533	-0.185199	-0.459005	0.579233	0.0994607	0.427579	-0.424471	-0.680394	-1.11636	0.189229	-0.82752	1.0184	-0.123113	0.0733948	-0.462735	-2.00904	-1.28485	0.765051	-0.289041	0.58026	-0.333684	0.442747
-9.3457	-0.285562	-1.5995	-1.92737	-0.539314	-0.634011	1.04954	-0.466159	0.3968	-1.89375	-2.69205	-1.68027	-0.529967	-0.1077	0.487558	1.77101	0.245964	-2.31796	-3.13997	-1.91594	-0.185767	-0.45889	0.579132	0.0991339	0.427618	-0.42425	-0.680395	-1.11611	0.189061	-0.827036	1.01796	-0.123169	0.0736552	-0.46199	-2.00809	-1.28391	0.764997	-0.289227	0.580205	-0.334169	0.442048
-9.34375	-0.285373	-1.59959	-1.9271	-0.539389	-0.633951	1.04952	-0.465666	0.397227	-1.8937	-2.69232	-1.67995	-0.530056	-0.107601	0.487583	1.77029	0.245619	-2.31708	-3.14005	-1.9169	-0.185407	-0.459255	0.578769	0.0989417	0.427822	-0.425585	-0.68066	-1.11601	0.188181	-0.827139	1.01717	-0.123098	0.0738468	-0.461376	-2.0069	-1.28321	0.765144	-0.289052	0.580126	-0.334285	0.44147
-9.3418	-0.285192	-1.59975	-1.92686	-0.539545	-0.634103	1.04988	-0.465173	0.397433	-1.89376	-2.69253	-1.67959	-0.529893	-0.106902	0.487848	1.76979	0.245528	-2.31653	-3.14023	-1.91712	-0.185342	-0.459318	0.579392	0.0988599	0.427851	-0.426783	-0.681061	-1.1162	0.187617	-0.827186	1.01653	-0.122975	0.0741038	-0.461064	-2.0061	-1.28287	0.765871	-0.288982	0.580127	-0.333917	0.441187
-9.33984	-0.28469	-1.59945	-1.92604	-0.539582	-0.633736	1.04986	-0.464906	0.397725	-1.89402	-2.69285	-1.67943	-0.529784	-0.105948	0.488102	1.76928	0.245676	-2.31679	-3.14081	-1.91686	-0.185791	-0.458841	0.580007	0.0991312	0.428452	-0.427592	-0.681399	-1.11638	0.187907	-0.82691	1.01577	-0.123188	0.0739725	-0.460658	-2.00543	-1.28273	0.766066	-0.289083	0.580031	-0.333888	0.440657
-9.33789	-0.283808	-1.59905	-1.92513	-0.539271	-0.633071	1.04962	-0.46492	0.397975	-1.89432	-2.69303	-1.67925	-0.530102	-0.105075	0.488227	1.76899	0.246158	-2.31698	-3.1414	-1.91736	-0.18641	-0.458115	0.580128	0.0994839	0.429178	-0.42837	-0.681739	-1.11677	0.188077	-0.826525	1.0152	-0.123081	0.0743486	-0.460445	-2.00501	-1.28228	0.765924	-0.288708	0.580098	-0.333755	0.440132
-9.33594	-0.282883	-1.59823	-1.92413	-0.539055	-0.632944	1.04973	-0.464975	0.397976	-1.89441	-2.69289	-1.67869	-0.530453	-0.104421	0.488594	1.76888	0.246534	-2.31728	-3.14166	-1.9177	-0.187297	-0.457199	0.579853	0.0995098	0.429804	-0.428766	-0.68181	-1.11625	0.188279	-0.827078	1.01485	-0.123246	0.0740346	-0.460058	-2.00461	-1.28166	0.765914	-0.288604	0.580414	-0.333464	0.439736
-9.33398	-0.281937	-1.59757	-1.92308	-0.539003	-0.63263	1.04958	-0.465114	0.398063	-1.89418	-2.69276	-1.67835	-0.530501	-0.104406	0.488828	1.76851	0.246401	-2.31732	-3.14175	-1.91759	-0.187838	-0.457364	0.5794	0.0993052	0.430103	-0.428884	-0.681805	-1.11624	0.188025	-0.827489	1.0142	-0.123508	0.0735647	-0.45932	-2.00398	-1.2812	0.766035	-0.288478	0.580783	-0.333293	0.439198
-9.33203	-0.281552	-1.59734	-1.9227	-0.53884	-0.632784	1.0497	-0.464995	0.398182	-1.8939	-2.69276	-1.67835	-0.530159	-0.104886	0.489105	1.76808	0.246158	-2.3169	-3.14164	-1.91762	-0.18805	-0.457138	0.578717	0.0992005	0.430591	-0.427889	-0.681442	-1.11637	0.188938	-0.82782	1.01382	-0.123883	0.0727524	-0.458415	-2.00322	-1.28092	0.76631	-0.288535	0.580907	-0.333058	0.438869
-9.33008	-0.281252	-1.59742	-1.92239	-0.538885	-0.632774	1.04972	-0.46504	0.398341	-1.89346	-2.69254	-1.67874	-0.530351	-0.104984	0.489222	1.76759	0.246375	-2.31695	-3.14192	-1.91782	-0.188783	-0.456707	0.577878	0.0990894	0.431075	-0.428029	-0.681373	-1.11647	0.189687	-0.827391	1.0134	-0.123868	0.0729111	-0.457652	-2.0026	-1.28115	0.766737	-0.289098	0.580975	-0.332777	0.438653
-9.32812	-0.280864	-1.59749	-1.92208	-0.538987	-0.632852	1.04975	-0.465163	0.398224	-1.89337	-2.69232	-1.67874	-0.530582	-0.105118	0.489529	1.76707	0.246383	-2.3166	-3.14155	-1.9175	-0.189533	-0.456802	0.577695	0.0986762	0.430796	-0.429519	-0.681616	-1.11645	0.189403	-0.827482	1.01289	-0.12368	0.0728476	-0.456812	-2.00215	-1.28099	0.767087	-0.289315	0.581197	-0.332418	0.438519
-9.32617	-0.281142	-1.59771	-1.9221	-0.539762	-0.632833	1.05028	-0.464899	0.398424	-1.8934	-2.6921	-1.67843	-0.530869	-0.104575	0.489537	1.76668	0.246463	-2.31662	-3.14126	-1.91698	-0.189766	-0.455849	0.578	0.0987948	0.431086	-0.430301	-0.681686	-1.11631	0.18977	-0.827744	1.0127	-0.123659	0.0720078	-0.456186	-2.00144	-1.27975	0.767291	-0.288371	0.581106	-0.332235	0.438405
-9.32422	-0.281355	-1.59794	-1.92221	-0.54009	-0.632621	1.05086	-0.464527	0.398748	-1.89337	-2.69205	-1.67807	-0.531222	-0.103825	0.48913	1.76627	0.24691	-2.31723	-3.1418	-1.91673	-0.190471	-0.454711	0.577443	0.0988285	0.43186	-0.430102	-0.681535	-1.11587	0.190647	-0.828075	1.0126	-0.123669	0.071136	-0.455237	-2.00061	-1.27879	0.767749	-0.287937	0.58136	-0.33228	0.437681
-9.32227	-0.281811	-1.59837	-1.92252	-0.539965	-0.632517	1.05099	-0.464291	0.399025	-1.89323	-2.69206	-1.6779	-0.53127	-0.103675	0.489038	1.76587	0.247323	-2.31714	-3.14215	-1.91676	-0.191177	-0.454091	0.577017	0.0989027	0.432808	-0.429558	-0.681141	-1.11551	0.191654	-0.828587	1.01298	-0.123513	0.0701828	-0.45442	-2.00023	-1.27834	0.768947	-0.287995	0.58195	-0.332104	0.436846
-9.32031	-0.282402	-1.59878	-1.92298	-0.539944	-0.632423	1.05154	-0.463969	0.399236	-1.89326	-2.69241	-1.67814	-0.531349	-0.103679	0.489239	1.76558	0.247509	-2.31728	-3.1424	-1.91711	-0.192014	-0.453668	0.576917	0.0990139	0.433355	-0.429211	-0.680768	-1.11515	0.192509	-0.828737	1.01296	-0.123425	0.0696438	-0.453919	-2.00004	-1.27775	0.76955	-0.288089	0.582109	-0.331974	0.436332
-9.31836	-0.283168	-1.59952	-1.92349	-0.540519	-0.632212	1.0521	-0.46361	0.399587	-1.89336	-2.69277	-1.67816	-0.53168	-0.103344	0.489289	1.76534	0.24768	-2.31803	-3.14291	-1.91743	-0.192566	-0.453993	0.576892	0.0990766	0.4335	-0.429459	-0.680539	-1.1149	0.192123	-0.828603	1.01226	-0.123323	0.0695985	-0.453081	-1.99965	-1.27675	0.769788	-0.288091	0.581997	-0.33215	0.43565
-9.31641	-0.2836	-1.60008	-1.92369	-0.541112	-0.632074	1.05226	-0.463386	0.39964	-1.89351	-2.69313	-1.67845	-0.531842	-0.103154	0.489567	1.7653	0.248245	-2.31821	-3.14345	-1.91832	-0.19244	-0.454883	0.57721	0.0992729	0.4337	-0.429801	-0.680511	-1.11488	0.191703	-0.82833	1.01152	-0.123277	0.0697339	-0.451698	-1.99896	-1.27542	0.769753	-0.287332	0.581738	-0.332231	0.434922
-9.31445	-0.284037	-1.60068	-1.92365	-0.541646	-0.632042	1.05268	-0.463307	0.399745	-1.89362	-2.69361	-1.67919	-0.531685	-0.103175	0.489893	1.76515	0.248784	-2.31842	-3.14382	-1.91891	-0.19283	-0.455706	0.577716	0.0993297	0.433859	-0.429627	-0.679899	-1.11448	0.191662	-0.828158	1.01096	-0.123353	0.0697685	-0.450204	-1.99844	-1.27436	0.769617	-0.286971	0.581382	-0.332282	0.434484
-9.3125	-0.28433	-1.60123	-1.92377	-0.541855	-0.632068	1.05332	-0.463033	0.400183	-1.89352	-2.69382	-1.67952	-0.531482	-0.10348	0.49017	1.7646	0.248554	-2.31881	-3.14458	-1.9192	-0.193747	-0.456262	0.577486	0.0991196	0.434	-0.429972	-0.678895	-1.11331	0.191481	-0.826819	1.01061	-0.123328	0.0700675	-0.449023	-1.99796	-1.27337	0.76998	-0.286908	0.581464	-0.332326	0.433992
-9.31055	-0.284119	-1.60163	-1.92402	-0.541832	-0.632185	1.0533	-0.462947	0.400594	-1.89321	-2.69389	-1.67955	-0.531286	-0.103073	0.490275	1.76423	0.248745	-2.31902	-3.14515	-1.91925	-0.194828	-0.456695	0.57693	0.0990689	0.434338	-0.429882	-0.67772	-1.11198	0.191691	-0.826443	1.0105	-0.123479	0.0694147	-0.448466	-1.9975	-1.27221	0.769765	-0.28628	0.581375	-0.332517	0.433393
-9.30859	-0.283801	-1.60187	-1.92387	-0.5417	-0.632122	1.05365	-0.462893	0.40073	-1.89257	-2.69387	-1.67957	-0.531083	-0.102065	0.490071	1.76399	0.249187	-2.31913	-3.14552	-1.91929	-0.195528	-0.456383	0.576545	0.0992633	0.434766	-0.42995	-0.67698	-1.11118	0.192149	-0.82671	1.0101	-0.123743	0.068569	-0.448038	-1.99686	-1.27131	0.769687	-0.285754	0.581038	-0.332594	0.433088
-9.30664	-0.283628	-1.60229	-1.924	-0.541665	-0.632603	1.05414	-0.462878	0.400664	-1.89173	-2.69375	-1.67937	-0.530432	-0.101459	0.490025	1.7636	0.249059	-2.31909	-3.14605	-1.9198	-0.195885	-0.456539	0.576924	0.0996983	0.435409	-0.430041	-0.676435	-1.11091	0.192691	-0.826827	1.00981	-0.12399	0.0677187	-0.447568	-1.99627	-1.27064	0.770141	-0.284985	0.581564	-0.332578	0.432702
-9.30469	-0.284036	-1.60274	-1.92401	-0.542377	-0.63273	1.05462	-0.462659	0.400717	-1.89113	-2.69376	-1.67887	-0.529823	-0.101142	0.490278	1.76328	0.249045	-2.31876	-3.14643	-1.92029	-0.19635	-0.457039	0.578025	0.0999925	0.435843	-0.430237	-0.67598	-1.11024	0.192947	-0.826698	1.00952	-0.124243	0.0673174	-0.447299	-1.99569	-1.27039	0.770737	-0.2846	0.582282	-0.332531	0.432284
-9.30273	-0.284345	-1.60325	-1.92378	-0.542978	-0.632546	1.05491	-0.462563	0.400899	-1.89113	-2.6937	-1.67819	-0.529701	-0.0999706	0.490612	1.76337	0.250116	-2.31891	-3.14641	-1.91942	-0.197491	-0.456375	0.578074	0.100137	0.436439	-0.430183	-0.675356	-1.10978	0.192845	-0.826839	1.00893	-0.124497	0.0667693	-0.446556	-1.99491	-1.26927	0.771684	-0.28409	0.582243	-0.332966	0.431528
-9.30078	-0.284132	-1.60346	-1.92313	-0.543226	-0.632765	1.05481	-0.462613	0.400899	-1.89096	-2.69337	-1.6779	-0.529791	-0.0986158	0.490269	1.76325	0.250614	-2.319	-3.14682	-1.91961	-0.197973	-0.455346	0.576803	0.100041	0.43741	-0.429578	-0.674595	-1.10949	0.193893	-0.826832	1.00862	-0.124669	0.0663511	-0.445205	-1.99396	-1.26833	0.772757	-0.284192	0.582433	-0.333385	0.430336
-9.29883	-0.284335	-1.60396	-1.92268	-0.543401	-0.632428	1.055	-0.462256	0.40144	-1.89075	-2.69318	-1.67779	-0.529908	-0.0979365	0.490111	1.76298	0.250599	-2.31862	-3.14728	-1.92039	-0.197771	-0.455965	0.576393	0.0997864	0.437658	-0.42888	-0.674119	-1.10947	0.195191	-0.826625	1.00853	-0.124844	0.0657961	-0.444614	-1.99339	-1.26723	0.773159	-0.283971	0.582147	-0.333561	0.429636
-9.29688	-0.284495	-1.60429	-1.92237	-0.543916	-0.632012	1.05505	-0.461984	0.402035	-1.89035	-2.69279	-1.67752	-0.529917	-0.0978767	0.490073	1.76269	0.250679	-2.31799	-3.14735	-1.92002	-0.19725	-0.456569	0.576223	0.0996141	0.437485	-0.428788	-0.673862	-1.10939	0.195934	-0.825727	1.00815	-0.12478	0.0656963	-0.444357	-1.99295	-1.26623	0.773075	-0.282938	0.581917	-0.33339	0.429657
-9.29492	-0.284722	-1.60459	-1.92245	-0.543649	-0.632143	1.05541	-0.461688	0.402332	-1.89013	-2.69257	-1.67729	-0.52968	-0.097456	0.490185	1.76246	0.250819	-2.31736	-3.14709	-1.91951	-0.197305	-0.456269	0.575889	0.0994536	0.437459	-0.428849	-0.673521	-1.10902	0.196662	-0.824587	1.00805	-0.124562	0.0658359	-0.443988	-1.99234	-1.26536	0.773378	-0.281989	0.581888	-0.333487	0.429267
-9.29297	-0.285101	-1.6048	-1.92195	-0.543589	-0.631741	1.05611	-0.461351	0.402612	-1.88963	-2.69242	-1.67689	-0.529421	-0.0965359	0.49014	1.7622	0.251079	-2.31745	-3.14724	-1.9195	-0.198206	-0.456512	0.576497	0.0997142	0.437742	-0.429457	-0.673361	-1.10837	0.196829	-0.82458	1.0074	-0.124586	0.0657023	-0.443556	-1.99173	-1.26491	0.773521	-0.281471	0.581789	-0.333601	0.428939
-9.29102	-0.285221	-1.60498	-1.92161	-0.54376	-0.631202	1.0564	-0.46125	0.402835	-1.88917	-2.6923	-1.67684	-0.529455	-0.0961554	0.490084	1.76205	0.251553	-2.31739	-3.14732	-1.91962	-0.198623	-0.45656	0.576449	0.0997284	0.437676	-0.429647	-0.672902	-1.10748	0.1969	-0.824291	1.00638	-0.124865	0.0656035	-0.442868	-1.99109	-1.26442	0.773857	-0.281427	0.581459	-0.333574	0.428443
-9.28906	-0.28486	-1.60522	-1.92138	-0.54368	-0.631394	1.0567	-0.46118	0.402658	-1.88864	-2.69194	-1.6767	-0.529422	-0.0952614	0.490089	1.76192	0.251743	-2.31658	-3.14737	-1.9198	-0.198134	-0.456078	0.576716	0.0997861	0.437578	-0.429042	-0.672459	-1.10697	0.197433	-0.824019	1.00551	-0.12529	0.0655811	-0.44208	-1.99042	-1.26415	0.774551	-0.280911	0.581493	-0.33331	0.428164
-9.28711	-0.284546	-1.60546	-1.92106	-0.543937	-0.631486	1.05703	-0.46096	0.402939	-1.88828	-2.69169	-1.67602	-0.529151	-0.0936157	0.49022	1.76193	0.2525	-2.31664	-3.1477	-1.91977	-0.19804	-0.456204	0.576819	0.099962	0.437318	-0.42839	-0.671764	-1.10654	0.19767	-0.823528	1.00467	-0.125754	0.0655025	-0.441874	-1.98996	-1.26377	0.774984	-0.280371	0.581711	-0.333268	0.427887
-9.28516	-0.284465	-1.60577	-1.92059	-0.544338	-0.631314	1.05713	-0.460616	0.403562	-1.88789	-2.69174	-1.67573	-0.528837	-0.093558	0.490556	1.76172	0.252695	-2.3166	-3.14794	-1.9198	-0.198016	-0.456052	0.576616	0.100211	0.43759	-0.427676	-0.671213	-1.10617	0.198175	-0.822689	1.00418	-0.126022	0.0657483	-0.441495	-1.98954	-1.2632	0.775378	-0.280346	0.581521	-0.333587	0.427079
-9.2832	-0.284944	-1.60606	-1.92031	-0.544907	-0.630741	1.0572	-0.460054	0.4044	-1.88788	-2.6918	-1.67554	-0.528716	-0.093519	0.490725	1.76129	0.252213	-2.31673	-3.14833	-1.92	-0.198758	-0.456136	0.576495	0.100436	0.437736	-0.427521	-0.670432	-1.10482	0.19806	-0.822026	1.00338	-0.126302	0.0659406	-0.440387	-1.98864	-1.26247	0.775699	-0.28018	0.581224	-0.333825	0.426249
-9.28125	-0.285557	-1.60646	-1.92019	-0.545393	-0.630391	1.05773	-0.459248	0.405217	-1.88821	-2.69177	-1.67542	-0.529039	-0.0933449	0.49065	1.76089	0.252047	-2.31684	-3.14891	-1.92037	-0.199457	-0.456111	0.576719	0.100747	0.438191	-0.427917	-0.670129	-1.10406	0.197762	-0.822198	1.0025	-0.126726	0.0658659	-0.439335	-1.98789	-1.26228	0.775796	-0.28016	0.58176	-0.333591	0.425915
-9.2793	-0.285975	-1.60697	-1.92018	-0.545984	-0.630152	1.05828	-0.458508	0.405782	-1.88805	-2.69157	-1.67529	-0.529183	-0.0932509	0.490727	1.76045	0.252209	-2.31669	-3.14903	-1.92051	-0.199488	-0.45619	0.576914	0.101082	0.438474	-0.42804	-0.670016	-1.10427	0.198112	-0.822005	1.00177	-0.126975	0.0660954	-0.438429	-1.98705	-1.26188	0.776424	-0.280437	0.582292	-0.333428	0.425594
-9.27734	-0.286454	-1.6076	-1.92066	-0.54661	-0.629966	1.05867	-0.457808	0.406451	-1.88751	-2.69143	-1.67519	-0.52908	-0.0933714	0.490812	1.76009	0.252362	-2.31677	-3.1494	-1.92082	-0.199678	-0.456055	0.576819	0.101347	0.438745	-0.428304	-0.669979	-1.10478	0.198222	-0.821984	1.00107	-0.127044	0.0665661	-0.437886	-1.98637	-1.2613	0.776937	-0.280472	0.581987	-0.333508	0.425121
-9.27539	-0.28735	-1.60827	-1.92116	-0.547492	-0.629882	1.05924	-0.457045	0.407207	-1.88725	-2.69158	-1.67547	-0.529121	-0.0933608	0.490701	1.75961	0.252395	-2.31702	-3.14991	-1.92147	-0.199418	-0.455761	0.577038	0.101622	0.439317	-0.428079	-0.669476	-1.10443	0.198137	-0.821653	1.00026	-0.12727	0.066563	-0.437495	-1.98563	-1.26095	0.777252	-0.280392	0.581779	-0.333598	0.42473
-9.27344	-0.287775	-1.60887	-1.9213	-0.548116	-0.630129	1.05901	-0.456535	0.407648	-1.88704	-2.69168	-1.67525	-0.52918	-0.0933342	0.490586	1.75922	0.252267	-2.31813	-3.15099	-1.92184	-0.200271	-0.456071	0.577232	0.101884	0.439942	-0.427818	-0.668929	-1.10403	0.198231	-0.820699	0.999535	-0.127676	0.066453	-0.436666	-1.98483	-1.26061	0.777755	-0.28029	0.581718	-0.333749	0.424235
-9.27148	-0.287598	-1.60911	-1.92129	-0.54839	-0.629767	1.05864	-0.456129	0.408142	-1.88675	-2.6915	-1.67428	-0.529264	-0.0925317	0.490508	1.75917	0.252821	-2.31836	-3.15154	-1.92194	-0.200958	-0.456721	0.57711	0.101938	0.440009	-0.428091	-0.668424	-1.10357	0.198359	-0.820549	0.998699	-0.127992	0.0666825	-0.435927	-1.98395	-1.25947	0.778163	-0.279663	0.581541	-0.334055	0.42349
-9.26953	-0.287521	-1.60921	-1.92105	-0.548704	-0.629244	1.05887	-0.455632	0.408688	-1.88659	-2.69158	-1.67376	-0.529127	-0.0916474	0.490703	1.75939	0.254223	-2.31838	-3.15188	-1.92163	-0.201421	-0.457214	0.577228	0.102091	0.440295	-0.428628	-0.668013	-1.1031	0.198348	-0.819729	0.997917	-0.128109	0.0672439	-0.435259	-1.98295	-1.25771	0.778342	-0.279295	0.581303	-0.334669	0.422459
-9.26758	-0.287446	-1.60915	-1.9206	-0.549197	-0.629087	1.05907	-0.455464	0.409069	-1.887	-2.69211	-1.67375	-0.529165	-0.0910997	0.491	1.75929	0.255141	-2.31883	-3.15237	-1.92167	-0.201621	-0.457397	0.577718	0.102407	0.440671	-0.429385	-0.667934	-1.10323	0.198359	-0.819722	0.997347	-0.128221	0.0672512	-0.434316	-1.98181	-1.25628	0.778198	-0.279208	0.581368	-0.335406	0.421408
-9.26562	-0.287285	-1.6095	-1.9206	-0.549636	-0.628754	1.05889	-0.455234	0.409713	-1.88749	-2.69267	-1.67386	-0.529829	-0.0908474	0.49087	1.75906	0.25548	-2.31912	-3.15296	-1.92159	-0.201746	-0.456159	0.577853	0.102738	0.441601	-0.429925	-0.668223	-1.10362	0.198493	-0.820324	0.997083	-0.128328	0.0672698	-0.433418	-1.98082	-1.25579	0.777923	-0.279698	0.580665	-0.33603	0.420583
-9.26367	-0.286987	-1.60995	-1.92072	-0.549943	-0.628882	1.05859	-0.455133	0.410127	-1.88745	-2.69302	-1.67399	-0.53051	-0.0911424	0.490821	1.75864	0.25547	-2.3192	-3.15326	-1.92149	-0.201874	-0.455216	0.578344	0.103165	0.442476	-0.430694	-0.668883	-1.10442	0.198843	-0.820279	0.996818	-0.128198	0.0679607	-0.432765	-1.97986	-1.25481	0.777642	-0.279647	0.579889	-0.33641	0.419993
-9.26172	-0.286727	-1.61019	-1.92044	-0.550402	-0.629081	1.0585	-0.455007	0.410572	-1.88711	-2.69326	-1.67406	-0.530899	-0.0910242	0.49063	1.75827	0.255589	-2.31963	-3.15365	-1.92179	-0.202268	-0.455217	0.578179	0.103386	0.443024	-0.431411	-0.669359	-1.10487	0.198586	-0.820512	0.996177	-0.128123	0.0684211	-0.431773	-1.97897	-1.25404	0.777605	-0.279525	0.579656	-0.336881	0.4194
-9.25977	-0.286654	-1.61032	-1.92009	-0.550746	-0.629026	1.05859	-0.4548	0.411238	-1.88699	-2.69364	-1.67454	-0.53103	-0.0909048	0.490458	1.75793	0.255638	-2.31994	-3.15369	-1.92208	-0.202394	-0.455027	0.577518	0.103115	0.443103	-0.43229	-0.669541	-1.10515	0.197945	-0.819953	0.99542	-0.127919	0.0689215	-0.431304	-1.97818	-1.25363	0.777357	-0.279587	0.579533	-0.337228	0.419076
-9.25781	-0.286866	-1.61058	-1.91996	-0.550942	-0.628452	1.05869	-0.454561	0.411942	-1.88712	-2.69377	-1.67422	-0.53141	-0.0907616	0.490595	1.75768	0.255715	-2.32027	-3.154	-1.92218	-0.20289	-0.454368	0.57718	0.103065	0.443366	-0.43277	-0.669542	-1.10519	0.197628	-0.819819	0.994837	-0.127943	0.0686697	-0.430305	-1.97717	-1.25276	0.777552	-0.27905	0.578673	-0.337718	0.41889
-9.25586	-0.286686	-1.61071	-1.91996	-0.550543	-0.628531	1.05905	-0.454363	0.412324	-1.88719	-2.69365	-1.67371	-0.531666	-0.090307	0.490826	1.75748	0.255924	-2.32013	-3.15425	-1.9223	-0.203306	-0.454268	0.576956	0.103103	0.443481	-0.43303	-0.669602	-1.10532	0.197482	-0.820134	0.994503	-0.127803	0.0686713	-0.429252	-1.97597	-1.25129	0.777653	-0.278187	0.578367	-0.338283	0.418673
-9.25391	-0.286373	-1.61082	-1.9199	-0.5504	-0.628299	1.0593	-0.454378	0.412603	-1.88707	-2.69375	-1.67333	-0.531826	-0.0895433	0.491377	1.75766	0.256336	-2.31929	-3.15418	-1.92242	-0.202658	-0.454415	0.577084	0.103236	0.443512	-0.433316	-0.669637	-1.10533	0.197188	-0.820215	0.994133	-0.127665	0.0686952	-0.427927	-1.97472	-1.25011	0.777951	-0.277438	0.577956	-0.338951	0.418386
-9.25195	-0.286302	-1.61069	-1.91978	-0.550569	-0.627885	1.05978	-0.454277	0.412896	-1.88717	-2.69404	-1.67305	-0.531782	-0.0889457	0.491847	1.75789	0.257015	-2.31915	-3.15422	-1.92259	-0.202348	-0.454059	0.577494	0.103553	0.444133	-0.433712	-0.669493	-1.10492	0.196831	-0.819679	0.993254	-0.12764	0.0687157	-0.427051	-1.97397	-1.25037	0.778448	-0.277107	0.57783	-0.339267	0.418308
-9.25	-0.286064	-1.61074	-1.92011	-0.550601	-0.627943	1.05997	-0.454101	0.41339	-1.88694	-2.69409	-1.67263	-0.531667	-0.0883313	0.492424	1.75792	0.257212	-2.31936	-3.15467	-1.92307	-0.202731	-0.454013	0.577895	0.103874	0.444822	-0.4338	-0.669555	-1.10528	0.19688	-0.818845	0.99261	-0.127451	0.0691777	-0.426241	-1.97348	-1.25045	0.77879	-0.277284	0.577728	-0.339681	0.417861
-9.24805	-0.285641	-1.61045	-1.92002	-0.550397	-0.627932	1.05963	-0.454013	0.413841	-1.88699	-2.69466	-1.67289	-0.531965	-0.0876077	0.493152	1.7583	0.258118	-2.31929	-3.15497	-1.92347	-0.203379	-0.454334	0.57778	0.103894	0.445056	-0.434043	-0.669773	-1.10573	0.196812	-0.818497	0.991865	-0.127393	0.0696349	-0.425254	-1.97278	-1.25	0.779047	-0.276924	0.578239	-0.339744	0.417585
-9.24609	-0.285601	-1.61048	-1.91976	-0.550472	-0.627766	1.0594	-0.45395	0.414058	-1.88729	-2.6952	-1.67246	-0.532413	-0.0865676	0.493729	1.75882	0.259271	-2.31926	-3.15527	-1.92371	-0.204518	-0.454608	0.577291	0.103556	0.444921	-0.434515	-0.669673	-1.10529	0.196763	-0.818752	0.991214	-0.127601	0.0695126	-0.424233	-1.97189	-1.2494	0.77923	-0.276782	0.578357	-0.339834	0.416912
-9.24414	-0.285496	-1.61041	-1.91927	-0.550709	-0.627538	1.05927	-0.453833	0.414263	-1.88755	-2.69549	-1.67215	-0.532722	-0.0859157	0.494263	1.75894	0.259788	-2.31962	-3.15563	-1.92394	-0.20522	-0.455331	0.576918	0.103397	0.444978	-0.434841	-0.669314	-1.10458	0.196698	-0.818371	0.990735	-0.127788	0.0695311	-0.422861	-1.97052	-1.24859	0.779395	-0.276655	0.578119	-0.340062	0.416089
-9.24219	-0.285367	-1.61034	-1.9188	-0.550578	-0.627294	1.05932	-0.453819	0.414337	-1.8877	-2.6959	-1.67204	-0.533196	-0.0854366	0.494494	1.759	0.26055	-2.31973	-3.15582	-1.92368	-0.205101	-0.455343	0.576729	0.103452	0.445247	-0.434994	-0.66901	-1.10406	0.196964	-0.81805	0.989902	-0.128222	0.0689768	-0.42156	-1.96896	-1.24771	0.779435	-0.276453	0.577453	-0.340407	0.415574
-9.24023	-0.285199	-1.61005	-1.91847	-0.549908	-0.627266	1.05967	-0.45384	0.414109	-1.88771	-2.69642	-1.67222	-0.533061	-0.0850518	0.494788	1.75894	0.260802	-2.31946	-3.15615	-1.92348	-0.205394	-0.456046	0.576861	0.103418	0.445146	-0.43504	-0.668667	-1.10376	0.197366	-0.818004	0.989029	-0.128636	0.0682546	-0.420503	-1.96739	-1.24641	0.779634	-0.27609	0.576897	-0.34075	0.414706
-9.23828	-0.28521	-1.6101	-1.91851	-0.549628	-0.627616	1.05993	-0.453837	0.413656	-1.88805	-2.69721	-1.67288	-0.532997	-0.0851297	0.495365	1.75916	0.261612	-2.31877	-3.15614	-1.92334	-0.206065	-0.456792	0.576914	0.103351	0.444961	-0.43516	-0.668296	-1.10353	0.196908	-0.81797	0.988319	-0.12898	0.0677918	-0.419423	-1.96589	-1.24519	0.78001	-0.275548	0.576247	-0.341219	0.413623
-9.23633	-0.285579	-1.61029	-1.9187	-0.54995	-0.627832	1.06009	-0.453483	0.413671	-1.88827	-2.69784	-1.67287	-0.533363	-0.0847279	0.495565	1.75933	0.26282	-2.31824	-3.15595	-1.92302	-0.206213	-0.45729	0.57679	0.10326	0.444848	-0.435577	-0.668049	-1.10374	0.196574	-0.817743	0.987832	-0.129044	0.0677044	-0.41846	-1.96458	-1.24389	0.78082	-0.274858	0.575902	-0.341671	0.412648
-9.23438	-0.285779	-1.61034	-1.91855	-0.549968	-0.627698	1.06013	-0.453186	0.413778	-1.88818	-2.69839	-1.6727	-0.533779	-0.0839922	0.495591	1.75918	0.263452	-2.31822	-3.15617	-1.92305	-0.206367	-0.457344	0.576904	0.103266	0.444802	-0.436069	-0.667665	-1.10362	0.196356	-0.816848	0.98714	-0.128854	0.0680017	-0.417765	-1.96371	-1.24278	0.78096	-0.274645	0.575654	-0.341741	0.411842
-9.23242	-0.285557	-1.61047	-1.91831	-0.549891	-0.627974	1.05998	-0.453048	0.413622	-1.8882	-2.69924	-1.67305	-0.533624	-0.0835535	0.495944	1.75901	0.264047	-2.31872	-3.15678	-1.92332	-0.207021	-0.456783	0.576622	0.103183	0.445096	-0.436698	-0.667633	-1.10333	0.195922	-0.817011	0.986224	-0.128985	0.0680014	-0.417549	-1.96311	-1.2417	0.780708	-0.274446	0.57564	-0.341409	0.411531
-9.23047	-0.285601	-1.61072	-1.91818	-0.549986	-0.62803	1.05999	-0.452628	0.41394	-1.88829	-2.7	-1.67328	-0.533941	-0.0835677	0.495975	1.75872	0.264482	-2.31958	-3.15742	-1.92336	-0.207591	-0.456555	0.576445	0.103085	0.445428	-0.437163	-0.667505	-1.10305	0.195652	-0.816942	0.985461	-0.129131	0.0680683	-0.417387	-1.96265	-1.24117	0.78068	-0.27452	0.576394	-0.340952	0.411226
-9.22852	-0.285883	-1.61044	-1.91792	-0.550356	-0.627787	1.06013	-0.452013	0.414418	-1.88838	-2.70055	-1.67285	-0.534649	-0.0835874	0.495805	1.75859	0.265007	-2.32003	-3.15798	-1.92343	-0.208313	-0.456495	0.576381	0.103202	0.445669	-0.437604	-0.667236	-1.10274	0.195642	-0.816532	0.984636	-0.129427	0.0679747	-0.416854	-1.96185	-1.24021	0.780758	-0.274092	0.576367	-0.34069	0.411014
-9.22656	-0.286107	-1.61017	-1.91765	-0.550208	-0.627434	1.06034	-0.451446	0.414981	-1.88859	-2.70101	-1.67268	-0.535114	-0.0835341	0.495612	1.7586	0.265885	-2.32008	-3.15831	-1.92387	-0.208475	-0.457035	0.57638	0.10339	0.445418	-0.437717	-0.666369	-1.10158	0.195142	-0.81594	0.983417	-0.129973	0.0676224	-0.416044	-1.96103	-1.2393	0.780569	-0.273495	0.57593	-0.340603	0.4106
-9.22461	-0.286231	-1.60968	-1.9171	-0.5501	-0.626784	1.06082	-0.450928	0.415344	-1.8887	-2.70127	-1.67242	-0.535622	-0.0828532	0.49539	1.75851	0.266755	-2.32022	-3.15856	-1.92431	-0.208316	-0.457402	0.577463	0.103667	0.445246	-0.43811	-0.665969	-1.10061	0.194742	-0.815637	0.982268	-0.130634	0.0672569	-0.415016	-1.95994	-1.2383	0.780809	-0.273226	0.576084	-0.340384	0.410056
-9.22266	-0.286341	-1.6093	-1.91666	-0.550504	-0.626345	1.06151	-0.450516	0.415783	-1.88853	-2.70153	-1.6726	-0.53561	-0.0827306	0.495523	1.75849	0.267158	-2.32088	-3.15869	-1.9238	-0.209467	-0.456863	0.577917	0.103936	0.445103	-0.438067	-0.665516	-1.10019	0.194502	-0.814572	0.981519	-0.131036	0.0673132	-0.414533	-1.95905	-1.23756	0.780606	-0.272657	0.575989	-0.340047	0.409845
-9.2207	-0.286094	-1.60909	-1.91628	-0.550498	-0.626244	1.06148	-0.450385	0.416126	-1.88832	-2.70205	-1.67286	-0.535504	-0.082445	0.495743	1.75864	0.26795	-2.32164	-3.15929	-1.9242	-0.210993	-0.456424	0.577445	0.104162	0.445423	-0.43826	-0.665201	-1.09962	0.194187	-0.813824	0.980911	-0.131427	0.0671948	-0.414298	-1.95819	-1.23674	0.779978	-0.272607	0.575882	-0.33976	0.409248
-9.21875	-0.285883	-1.6092	-1.916	-0.550195	-0.626342	1.06149	-0.450505	0.416016	-1.8882	-2.70253	-1.67296	-0.535866	-0.0822535	0.495838	1.75884	0.268598	-2.32286	-3.16029	-1.9249	-0.212104	-0.455876	0.577421	0.104608	0.446079	-0.438119	-0.664783	-1.09899	0.194334	-0.814107	0.98014	-0.131866	0.0668858	-0.413988	-1.95756	-1.236	0.779851	-0.272635	0.576432	-0.339358	0.408885
-9.2168	-0.285773	-1.60954	-1.91556	-0.550121	-0.625907	1.06127	-0.450434	0.416166	-1.88782	-2.70243	-1.67272	-0.535984	-0.0818073	0.495837	1.75894	0.268947	-2.32396	-3.16141	-1.92589	-0.212134	-0.455812	0.577611	0.104802	0.446308	-0.438272	-0.664563	-1.09843	0.194396	-0.814871	0.979287	-0.132304	0.0664012	-0.412943	-1.95692	-1.23546	0.780171	-0.272274	0.576835	-0.339163	0.408263
-9.21484	-0.285961	-1.61006	-1.91558	-0.550445	-0.625654	1.06145	-0.450018	0.416587	-1.88753	-2.70245	-1.67285	-0.536217	-0.0813796	0.495585	1.75885	0.26926	-2.32463	-3.16214	-1.92655	-0.212788	-0.45714	0.577911	0.104789	0.446118	-0.438768	-0.664321	-1.09785	0.194066	-0.815173	0.97853	-0.132545	0.0664439	-0.411621	-1.95617	-1.23459	0.78064	-0.272378	0.57643	-0.339456	0.407377
-9.21289	-0.286395	-1.61091	-1.91587	-0.551036	-0.625542	1.06143	-0.449672	0.417033	-1.88742	-2.70262	-1.67251	-0.53653	-0.0810868	0.495304	1.75861	0.269571	-2.32479	-3.16239	-1.9267	-0.2135	-0.457378	0.577506	0.104654	0.445806	-0.43874	-0.663823	-1.09709	0.193993	-0.814335	0.977724	-0.132812	0.0664936	-0.4115	-1.95572	-1.23391	0.780652	-0.272378	0.576574	-0.339328	0.406755
-9.21094	-0.287167	-1.61186	-1.91607	-0.551738	-0.625563	1.06147	-0.449446	0.417496	-1.88777	-2.70291	-1.67209	-0.537118	-0.0802468	0.494837	1.75847	0.27034	-2.32493	-3.16257	-1.92709	-0.214165	-0.456451	0.577661	0.104692	0.445741	-0.438192	-0.663163	-1.09639	0.194269	-0.812705	0.977331	-0.132999	0.0662019	-0.411091	-1.95511	-1.23331	0.78063	-0.27188	0.576529	-0.33911	0.406441
-9.20898	-0.2878	-1.61248	-1.91596	-0.5526	-0.62562	1.06142	-0.449232	0.418157	-1.88815	-2.70328	-1.67174	-0.537826	-0.0799472	0.4945	1.75838	0.271031	-2.32509	-3.16292	-1.92776	-0.214661	-0.456502	0.578257	0.105052	0.445735	-0.437635	-0.662856	-1.09616	0.194713	-0.81259	0.977122	-0.133101	0.0658841	-0.410664	-1.95441	-1.23274	0.780793	-0.271097	0.576066	-0.338861	0.406382
-9.20703	-0.288119	-1.61308	-1.91582	-0.553064	-0.625636	1.06138	-0.449075	0.418576	-1.88823	-2.70364	-1.67147	-0.538309	-0.0801362	0.49456	1.7584	0.271312	-2.325	-3.16298	-1.92753	-0.215437	-0.455509	0.577249	0.105021	0.445879	-0.436828	-0.662182	-1.09588	0.195306	-0.812941	0.976535	-0.133392	0.0654537	-0.410394	-1.95371	-1.23182	0.780586	-0.270105	0.576135	-0.338511	0.406258
-9.20508	-0.288555	-1.61404	-1.91601	-0.553153	-0.625738	1.06156	-0.448642	0.418893	-1.88815	-2.70408	-1.67145	-0.538433	-0.0796238	0.494691	1.7586	0.272229	-2.32526	-3.16336	-1.92745	-0.215903	-0.4551	0.576813	0.105136	0.446177	-0.436779	-0.661575	-1.09527	0.195161	-0.812232	0.975494	-0.133508	0.0654191	-0.40991	-1.953	-1.23065	0.780406	-0.269507	0.576098	-0.338389	0.406059
-9.20312	-0.288806	-1.6147	-1.91606	-0.553816	-0.625667	1.06135	-0.448522	0.419018	-1.88874	-2.70455	-1.67113	-0.538826	-0.0781661	0.494807	1.75884	0.273162	-2.32565	-3.16372	-1.92748	-0.216908	-0.454094	0.576566	0.105589	0.447053	-0.436633	-0.660826	-1.09473	0.195544	-0.812027	0.974688	-0.133578	0.0649456	-0.408963	-1.95208	-1.22928	0.780306	-0.269993	0.575877	-0.338645	0.405193
-9.20117	-0.289129	-1.61508	-1.91618	-0.554691	-0.625132	1.06114	-0.448331	0.419594	-1.8893	-2.70486	-1.67055	-0.539386	-0.0769014	0.494726	1.7589	0.274086	-2.32545	-3.16364	-1.92702	-0.216688	-0.453027	0.576428	0.106109	0.447313	-0.437094	-0.660346	-1.09407	0.195149	-0.811007	0.973658	-0.133587	0.0652426	-0.407736	-1.95087	-1.22789	0.780398	-0.269672	0.575823	-0.338875	0.404338
-9.19922	-0.289849	-1.61561	-1.91646	-0.555786	-0.624811	1.06096	-0.447934	0.420456	-1.88956	-2.70531	-1.67024	-0.539869	-0.0768114	0.494774	1.75868	0.274521	-2.32581	-3.16377	-1.92649	-0.217232	-0.452406	0.5772	0.106946	0.44773	-0.437518	-0.65975	-1.09351	0.194686	-0.810552	0.972642	-0.133861	0.0649762	-0.406681	-1.94972	-1.22751	0.780487	-0.269072	0.575682	-0.33893	0.403689
-9.19727	-0.290245	-1.61601	-1.91654	-0.556483	-0.624631	1.06095	-0.447438	0.421264	-1.88934	-2.70585	-1.67011	-0.539855	-0.0767696	0.494805	1.75864	0.275176	-2.32628	-3.16413	-1.92641	-0.218073	-0.452106	0.577413	0.107462	0.448235	-0.437247	-0.659153	-1.09282	0.195082	-0.810821	0.971683	-0.134355	0.0640792	-0.406123	-1.94882	-1.22713	0.779907	-0.268648	0.575633	-0.338932	0.40343
-9.19531	-0.290312	-1.61622	-1.91633	-0.557066	-0.624552	1.0611	-0.447142	0.421766	-1.88861	-2.70617	-1.66995	-0.539708	-0.0761605	0.494798	1.75834	0.275583	-2.32684	-3.16456	-1.92676	-0.21912	-0.451358	0.577074	0.107973	0.449224	-0.437005	-0.658383	-1.09201	0.19564	-0.810818	0.970891	-0.134756	0.0632004	-0.405676	-1.94837	-1.22719	0.779457	-0.26878	0.57573	-0.338817	0.403236
-9.19336	-0.290258	-1.61648	-1.9161	-0.557712	-0.624743	1.06106	-0.447126	0.422152	-1.88821	-2.70654	-1.67008	-0.540084	-0.0756381	0.495008	1.75808	0.275812	-2.32759	-3.16513	-1.9269	-0.21987	-0.450543	0.577081	0.108671	0.450249	-0.437352	-0.65775	-1.0916	0.195949	-0.81008	0.970274	-0.134864	0.0627787	-0.404943	-1.94763	-1.22698	0.778961	-0.269273	0.575645	-0.338798	0.402725
-9.19141	-0.290499	-1.61678	-1.91593	-0.558314	-0.624802	1.06114	-0.447223	0.422346	-1.88847	-2.70716	-1.67067	-0.540428	-0.0755852	0.495271	1.75788	0.276225	-2.32796	-3.16554	-1.92676	-0.221121	-0.450219	0.576641	0.109037	0.45074	-0.437627	-0.657267	-1.09132	0.196321	-0.809616	0.969726	-0.134997	0.0625298	-0.404127	-1.94681	-1.22684	0.778974	-0.26928	0.575425	-0.33881	0.402531
-9.18945	-0.29082	-1.61727	-1.91573	-0.558919	-0.624993	1.06133	-0.447265	0.422336	-1.88852	-2.70753	-1.67112	-0.540783	-0.0755212	0.495413	1.75756	0.276311	-2.32806	-3.16583	-1.92722	-0.221844	-0.450808	0.576778	0.109499	0.451124	-0.437221	-0.656549	-1.09064	0.197019	-0.808797	0.968965	-0.135121	0.0621751	-0.403276	-1.94608	-1.22688	0.778623	-0.269122	0.575446	-0.338688	0.402393
-9.1875	-0.291224	-1.61786	-1.91548	-0.559635	-0.625209	1.06118	-0.447363	0.422621	-1.88879	-2.7078	-1.67135	-0.541074	-0.0753485	0.495557	1.7572	0.276471	-2.32852	-3.16617	-1.92763	-0.222593	-0.451423	0.577239	0.109905	0.451307	-0.436665	-0.655887	-1.08995	0.197389	-0.80726	0.968308	-0.135379	0.0618799	-0.402385	-1.94511	-1.22671	0.778584	-0.269022	0.575262	-0.338583	0.402218
-9.18555	-0.291467	-1.61826	-1.91526	-0.559829	-0.625462	1.0612	-0.447233	0.423024	-1.88936	-2.70827	-1.67143	-0.541624	-0.0751137	0.495634	1.75714	0.27697	-2.32919	-3.16658	-1.92757	-0.223348	-0.450051	0.576753	0.110252	0.452064	-0.436701	-0.655365	-1.08935	0.197126	-0.806075	0.967817	-0.135396	0.0617758	-0.401673	-1.94426	-1.22664	0.778319	-0.269065	0.574825	-0.338381	0.402156
-9.18359	-0.291372	-1.61826	-1.91491	-0.5604	-0.625819	1.06134	-0.447097	0.423247	-1.88975	-2.70883	-1.67168	-0.542123	-0.0745357	0.49562	1.75707	0.277434	-2.32997	-3.16695	-1.92766	-0.223686	-0.449416	0.576182	0.110754	0.452797	-0.436756	-0.65482	-1.08899	0.197096	-0.806456	0.967256	-0.135714	0.0615056	-0.400858	-1.94353	-1.22619	0.777704	-0.269005	0.574825	-0.338122	0.401903
-9.18164	-0.291813	-1.61893	-1.91497	-0.561534	-0.626012	1.06135	-0.446807	0.423827	-1.88998	-2.70939	-1.67187	-0.542205	-0.0736876	0.495969	1.757	0.278112	-2.33062	-3.16708	-1.92717	-0.224221	-0.450416	0.576057	0.110946	0.452509	-0.436784	-0.65407	-1.08843	0.196649	-0.806202	0.965863	-0.136447	0.0613435	-0.400028	-1.94277	-1.22579	0.777615	-0.268599	0.574651	-0.338037	0.401687
-9.17969	-0.292737	-1.61989	-1.915	-0.56261	-0.626046	1.06117	-0.446599	0.424424	-1.89013	-2.70936	-1.67139	-0.542506	-0.0733547	0.496094	1.75653	0.278081	-2.33115	-3.16713	-1.92656	-0.224899	-0.450251	0.576172	0.111419	0.452864	-0.436974	-0.653457	-1.08759	0.196193	-0.805629	0.964718	-0.136881	0.0614726	-0.39935	-1.94203	-1.22616	0.777261	-0.268402	0.57451	-0.337763	0.401685
-9.17773	-0.293094	-1.62057	-1.91482	-0.563017	-0.626252	1.06131	-0.446602	0.424475	-1.89031	-2.70918	-1.67062	-0.542931	-0.0723434	0.495733	1.75606	0.278599	-2.33135	-3.16743	-1.92676	-0.225671	-0.450154	0.575984	0.11183	0.453445	-0.437268	-0.652905	-1.08657	0.195505	-0.805125	0.963625	-0.137199	0.0618573	-0.398752	-1.9411	-1.22632	0.776915	-0.268865	0.57513	-0.337509	0.401256
-9.17578	-0.293317	-1.62099	-1.91456	-0.563497	-0.626619	1.06157	-0.446622	0.424366	-1.89093	-2.70924	-1.66984	-0.54364	-0.0708056	0.495627	1.75582	0.279415	-2.33187	-3.16798	-1.92702	-0.226292	-0.450312	0.575693	0.11237	0.453974	-0.437209	-0.652435	-1.08605	0.195056	-0.804641	0.962097	-0.137824	0.0618567	-0.398207	-1.94015	-1.22629	0.776655	-0.269422	0.575241	-0.337371	0.401084
-9.17383	-0.293936	-1.62164	-1.91457	-0.564234	-0.626812	1.06182	-0.4465	0.424438	-1.89129	-2.70914	-1.66881	-0.544233	-0.0692959	0.495513	1.75558	0.28012	-2.33238	-3.16838	-1.92692	-0.227166	-0.449529	0.57554	0.112831	0.454688	-0.437215	-0.651889	-1.08547	0.194708	-0.803977	0.960572	-0.138513	0.061911	-0.397734	-1.93937	-1.22528	0.776438	-0.269096	0.574833	-0.337239	0.400881
-9.17188	-0.294119	-1.62208	-1.91435	-0.56462	-0.627181	1.06198	-0.446311	0.424477	-1.89099	-2.70897	-1.66786	-0.544239	-0.0689889	0.495524	1.75505	0.280287	-2.33261	-3.16834	-1.92678	-0.227714	-0.44897	0.575065	0.113052	0.455201	-0.437083	-0.651058	-1.08477	0.1942	-0.802964	0.959253	-0.139224	0.0619512	-0.39734	-1.93846	-1.22414	0.775819	-0.2685	0.574574	-0.33699	0.400855
-9.16992	-0.294385	-1.62272	-1.91439	-0.565006	-0.627778	1.0624	-0.446039	0.424376	-1.89061	-2.70889	-1.66694	-0.544289	-0.0691565	0.495587	1.7544	0.279765	-2.33269	-3.16818	-1.92677	-0.228141	-0.447631	0.57473	0.113492	0.456303	-0.436902	-0.650201	-1.08385	0.193293	-0.802541	0.95769	-0.139998	0.0616293	-0.396606	-1.93742	-1.22377	0.77549	-0.268668	0.574308	-0.337057	0.400417
-9.16797	-0.294523	-1.62327	-1.91444	-0.565217	-0.628536	1.06295	-0.445977	0.423886	-1.8905	-2.70887	-1.66612	-0.544445	-0.0685811	0.495775	1.75395	0.279635	-2.3329	-3.16795	-1.92663	-0.228421	-0.446148	0.574714	0.113914	0.457467	-0.436929	-0.649849	-1.08348	0.192624	-0.802367	0.956467	-0.140359	0.0618882	-0.395758	-1.93657	-1.22365	0.775047	-0.269366	0.57391	-0.337337	0.399667
-9.16602	-0.294641	-1.62381	-1.91435	-0.565309	-0.629132	1.06335	-0.446016	0.423448	-1.89097	-2.70913	-1.6659	-0.544462	-0.0677329	0.496382	1.75402	0.280189	-2.33341	-3.16779	-1.9258	-0.229451	-0.445365	0.574256	0.114096	0.457889	-0.436464	-0.649423	-1.08338	0.192675	-0.802468	0.955513	-0.140754	0.0623328	-0.394809	-1.9358	-1.22306	0.774503	-0.269242	0.572902	-0.337578	0.399393
-9.16406	-0.294728	-1.6242	-1.91413	-0.565306	-0.62976	1.06371	-0.446039	0.423194	-1.89136	-2.70928	-1.66572	-0.544841	-0.0673986	0.496836	1.75398	0.280791	-2.33407	-3.16802	-1.92537	-0.230484	-0.444993	0.573467	0.114235	0.458103	-0.436495	-0.649048	-1.08324	0.192335	-0.802574	0.954485	-0.14121	0.0625604	-0.393762	-1.93476	-1.22233	0.774121	-0.268697	0.57241	-0.337803	0.399169
-9.16211	-0.295018	-1.62487	-1.91408	-0.565477	-0.630273	1.06418	-0.446057	0.423064	-1.89097	-2.70923	-1.66569	-0.544774	-0.0677282	0.497145	1.75352	0.280647	-2.33408	-3.16812	-1.92526	-0.23069	-0.444978	0.573009	0.114409	0.458371	-0.436424	-0.648436	-1.08285	0.191685	-0.802124	0.953257	-0.141536	0.0629265	-0.39289	-1.93375	-1.22179	0.773895	-0.268401	0.572644	-0.337964	0.398841
-9.16016	-0.295124	-1.62559	-1.91425	-0.565887	-0.630904	1.06454	-0.446023	0.422882	-1.89071	-2.70913	-1.66535	-0.544915	-0.0676415	0.497324	1.75309	0.280454	-2.33382	-3.16788	-1.92468	-0.230725	-0.4444	0.572599	0.114394	0.458769	-0.436619	-0.647871	-1.08211	0.191138	-0.802122	0.95222	-0.141863	0.062956	-0.391796	-1.93282	-1.22108	0.774264	-0.267476	0.572335	-0.33803	0.398682
-9.1582	-0.295336	-1.62638	-1.91435	-0.566123	-0.631447	1.06457	-0.445996	0.422916	-1.89045	-2.70899	-1.6647	-0.544897	-0.0671146	0.497727	1.75279	0.280366	-2.33385	-3.1675	-1.92364	-0.231347	-0.444594	0.572032	0.114257	0.459039	-0.436827	-0.647169	-1.08122	0.190923	-0.802167	0.951261	-0.142495	0.0626712	-0.390576	-1.93193	-1.22054	0.774706	-0.267549	0.571937	-0.337988	0.398282
-9.15625	-0.295459	-1.62707	-1.91426	-0.565925	-0.632432	1.06462	-0.445956	0.422788	-1.89039	-2.70928	-1.66461	-0.544828	-0.067119	0.498246	1.75244	0.280266	-2.33392	-3.16734	-1.92336	-0.231716	-0.445073	0.571936	0.114306	0.459369	-0.436915	-0.646235	-1.08033	0.190619	-0.801375	0.949997	-0.143177	0.0626229	-0.389551	-1.93105	-1.21989	0.774921	-0.268056	0.57148	-0.338084	0.397747
-9.1543	-0.29531	-1.6276	-1.91422	-0.566059	-0.632929	1.06477	-0.445895	0.422635	-1.89023	-2.70935	-1.66467	-0.54492	-0.0676705	0.49856	1.75209	0.280143	-2.3336	-3.16718	-1.92331	-0.231779	-0.444859	0.571448	0.114506	0.459959	-0.436654	-0.64535	-1.07972	0.190562	-0.801188	0.948851	-0.14384	0.0625828	-0.389096	-1.93058	-1.21909	0.774872	-0.268352	0.570898	-0.338139	0.397516
-9.15234	-0.295069	-1.62782	-1.91396	-0.566176	-0.633221	1.06493	-0.445844	0.422331	-1.89003	-2.70924	-1.66429	-0.544989	-0.0672448	0.498725	1.75189	0.280342	-2.3332	-3.16708	-1.92317	-0.231381	-0.445413	0.571419	0.114678	0.460127	-0.436251	-0.644539	-1.07904	0.190864	-0.801386	0.947987	-0.144284	0.0623577	-0.389123	-1.93037	-1.2191	0.774709	-0.268959	0.571128	-0.337958	0.39726
-9.15039	-0.294851	-1.62793	-1.91354	-0.566354	-0.633868	1.06469	-0.446044	0.421838	-1.88998	-2.7093	-1.66389	-0.545263	-0.0664797	0.498865	1.75177	0.280538	-2.33351	-3.16712	-1.92269	-0.231854	-0.44427	0.571921	0.115003	0.46076	-0.436024	-0.643718	-1.07834	0.190776	-0.801284	0.947164	-0.144734	0.0621491	-0.389239	-1.93031	-1.21921	0.77464	-0.268937	0.57129	-0.337906	0.397106
-9.14844	-0.294712	-1.62784	-1.91322	-0.566734	-0.634345	1.06431	-0.44606	0.421696	-1.88973	-2.70976	-1.66376	-0.545021	-0.0661789	0.499345	1.75169	0.280842	-2.33448	-3.16758	-1.92232	-0.232829	-0.442998	0.571469	0.115317	0.461759	-0.436191	-0.643157	-1.07766	0.190517	-0.802353	0.946287	-0.14514	0.0616907	-0.389124	-1.92998	-1.21871	0.774483	-0.268012	0.571069	-0.337487	0.397253
-9.14648	-0.294917	-1.62816	-1.91328	-0.567172	-0.63455	1.06434	-0.445821	0.421916	-1.88939	-2.71009	-1.66347	-0.544782	-0.0660677	0.499659	1.75136	0.280999	-2.33546	-3.16815	-1.92276	-0.233031	-0.44248	0.57142	0.115706	0.462562	-0.436554	-0.642827	-1.07716	0.190369	-0.802158	0.945427	-0.145182	0.0619881	-0.388549	-1.9292	-1.21873	0.775007	-0.26747	0.571481	-0.336809	0.397391
-9.14453	-0.294977	-1.6285	-1.91334	-0.56745	-0.635404	1.06451	-0.445661	0.421573	-1.88952	-2.71032	-1.66336	-0.544874	-0.0658408	0.499731	1.75114	0.281129	-2.336	-3.16842	-1.92304	-0.233605	-0.442279	0.571833	0.116263	0.463083	-0.437144	-0.642612	-1.07712	0.190323	-0.801633	0.94476	-0.144961	0.062587	-0.387604	-1.9282	-1.21856	0.775444	-0.266886	0.571289	-0.336445	0.397335
-9.14258	-0.294765	-1.62866	-1.91316	-0.567255	-0.635996	1.06449	-0.445491	0.421295	-1.88972	-2.71052	-1.66365	-0.545187	-0.0657911	0.499901	1.75116	0.281592	-2.33607	-3.16856	-1.92315	-0.234476	-0.443051	0.572063	0.116632	0.463534	-0.436992	-0.642109	-1.07687	0.191287	-0.801307	0.944515	-0.144808	0.062632	-0.387264	-1.9276	-1.21834	0.77559	-0.26633	0.57107	-0.33619	0.397385
-9.14062	-0.294756	-1.62884	-1.91288	-0.567487	-0.636101	1.06425	-0.445163	0.421121	-1.88993	-2.71064	-1.66361	-0.545781	-0.0654188	0.500117	1.75129	0.282181	-2.33648	-3.16916	-1.92344	-0.235329	-0.443303	0.571695	0.116758	0.463724	-0.436933	-0.641904	-1.07642	0.191144	-0.801071	0.943991	-0.144736	0.0627145	-0.387067	-1.92669	-1.21777	0.775727	-0.265752	0.570981	-0.335925	0.397355
-9.13867	-0.294877	-1.62929	-1.91279	-0.567926	-0.636521	1.06421	-0.445008	0.420877	-1.89019	-2.71074	-1.66322	-0.545985	-0.0645438	0.500395	1.75148	0.282952	-2.33667	-3.16942	-1.92357	-0.235623	-0.443196	0.571537	0.117169	0.464161	-0.436822	-0.641642	-1.07618	0.190516	-0.801036	0.94326	-0.144713	0.0624608	-0.386831	-1.92585	-1.21691	0.77552	-0.265107	0.570605	-0.335675	0.397547
-9.13672	-0.294541	-1.62957	-1.91286	-0.567885	-0.636899	1.06444	-0.444792	0.420775	-1.8903	-2.71072	-1.66238	-0.546277	-0.0642434	0.500504	1.75147	0.283118	-2.33745	-3.17003	-1.92376	-0.235974	-0.443232	0.571968	0.117711	0.464866	-0.436857	-0.641386	-1.07578	0.190381	-0.800168	0.942634	-0.144483	0.0626198	-0.386363	-1.92524	-1.21677	0.775489	-0.264533	0.570388	-0.335411	0.397864
-9.13477	-0.294199	-1.62992	-1.91306	-0.567574	-0.637106	1.06518	-0.444419	0.420999	-1.89085	-2.71062	-1.66185	-0.546485	-0.0635274	0.500682	1.75169	0.28378	-2.3376	-3.17038	-1.92414	-0.2363	-0.443498	0.571966	0.117947	0.465212	-0.437156	-0.641102	-1.07541	0.190298	-0.799858	0.942155	-0.144354	0.0626219	-0.386093	-1.925	-1.21724	0.77532	-0.264376	0.570188	-0.334899	0.398203
-9.13281	-0.294134	-1.63014	-1.913	-0.568017	-0.637013	1.06507	-0.444067	0.421375	-1.89135	-2.71068	-1.6616	-0.546693	-0.0628788	0.500926	1.75195	0.284734	-2.33818	-3.17098	-1.92428	-0.23715	-0.444217	0.571882	0.118375	0.465781	-0.437269	-0.640909	-1.07525	0.190237	-0.799807	0.941678	-0.144409	0.0625336	-0.385607	-1.92478	-1.21761	0.775542	-0.264652	0.569946	-0.334307	0.398337
-9.13086	-0.293852	-1.63019	-1.91289	-0.568126	-0.637237	1.06473	-0.444041	0.421276	-1.89153	-2.71051	-1.66102	-0.54714	-0.0621483	0.501015	1.75195	0.285067	-2.33865	-3.1714	-1.92465	-0.237707	-0.444602	0.571921	0.118945	0.466375	-0.436877	-0.640504	-1.07497	0.190207	-0.800914	0.940813	-0.145085	0.0617456	-0.384993	-1.92419	-1.21754	0.775344	-0.264218	0.569642	-0.333844	0.398228
-9.12891	-0.293769	-1.63018	-1.91289	-0.568045	-0.637265	1.06491	-0.443927	0.42125	-1.8918	-2.70986	-1.6607	-0.547607	-0.0612617	0.501058	1.7519	0.28553	-2.33932	-3.17213	-1.92529	-0.23787	-0.444339	0.572187	0.11956	0.46686	-0.436782	-0.640099	-1.07431	0.190062	-0.801257	0.939909	-0.14565	0.0611722	-0.384533	-1.92363	-1.21775	0.775792	-0.263917	0.569545	-0.333299	0.398137
-9.12695	-0.293723	-1.63022	-1.91271	-0.568526	-0.637246	1.06514	-0.443806	0.421216	-1.892	-2.70912	-1.66071	-0.547681	-0.0612052	0.501189	1.75182	0.285919	-2.33974	-3.1729	-1.92654	-0.238374	-0.444186	0.572571	0.120168	0.467679	-0.43662	-0.63961	-1.07382	0.189537	-0.801185	0.938905	-0.146101	0.0608816	-0.38439	-1.9231	-1.21796	0.776296	-0.26393	0.569871	-0.332481	0.398271
-9.125	-0.293489	-1.63031	-1.91247	-0.568965	-0.637243	1.065	-0.443876	0.421284	-1.89157	-2.70854	-1.66014	-0.547505	-0.0610997	0.501205	1.75135	0.285501	-2.34021	-3.17349	-1.92734	-0.239121	-0.443711	0.572639	0.120687	0.468361	-0.4368	-0.639389	-1.07327	0.18937	-0.800816	0.937913	-0.146635	0.0607261	-0.384116	-1.92262	-1.21803	0.776719	-0.26414	0.570246	-0.33189	0.398114
-9.12305	-0.293348	-1.6306	-1.91254	-0.569275	-0.637537	1.06498	-0.443921	0.421422	-1.8916	-2.70832	-1.65922	-0.547854	-0.0603027	0.501158	1.751	0.285768	-2.34088	-3.17388	-1.92771	-0.239776	-0.44376	0.572129	0.121021	0.469031	-0.437582	-0.639469	-1.07262	0.18917	-0.799734	0.937357	-0.146868	0.0607508	-0.383821	-1.92237	-1.21805	0.776594	-0.263886	0.569986	-0.331388	0.398333
-9.12109	-0.293102	-1.63102	-1.91266	-0.569323	-0.63786	1.06517	-0.443727	0.421736	-1.8919	-2.7083	-1.65869	-0.548318	-0.0599079	0.501282	1.75097	0.286502	-2.34065	-3.17405	-1.92847	-0.239788	-0.443682	0.571997	0.121236	0.46943	-0.438702	-0.63962	-1.07185	0.188599	-0.79852	0.936717	-0.146813	0.0613673	-0.38315	-1.92174	-1.2173	0.776529	-0.263147	0.569162	-0.331256	0.398259
-9.11914	-0.292835	-1.63133	-1.91259	-0.569473	-0.638065	1.06527	-0.443498	0.421998	-1.89192	-2.70833	-1.65885	-0.548489	-0.0598625	0.50137	1.75081	0.287011	-2.34134	-3.1748	-1.92934	-0.239947	-0.443239	0.572173	0.121453	0.470048	-0.439358	-0.639666	-1.07168	0.18841	-0.797784	0.93618	-0.146832	0.061531	-0.382859	-1.92118	-1.21678	0.776183	-0.262075	0.56864	-0.331073	0.398351
-9.11719	-0.292429	-1.63158	-1.9127	-0.569941	-0.638262	1.0652	-0.443269	0.422523	-1.89149	-2.70784	-1.65874	-0.548581	-0.0596934	0.501189	1.75048	0.286883	-2.34211	-3.17593	-1.93047	-0.240271	-0.443732	0.572467	0.121769	0.470627	-0.439692	-0.639812	-1.07218	0.188258	-0.798459	0.93592	-0.147091	0.0610986	-0.382511	-1.92046	-1.21687	0.776192	-0.262281	0.568572	-0.330702	0.398105
-9.11523	-0.292163	-1.63191	-1.91282	-0.570663	-0.638432	1.06496	-0.443352	0.42306	-1.8916	-2.70762	-1.65879	-0.548714	-0.0592703	0.501127	1.75026	0.287245	-2.3425	-3.17662	-1.93116	-0.240599	-0.444546	0.572711	0.121967	0.470615	-0.439747	-0.639593	-1.07189	0.188132	-0.798809	0.935263	-0.147604	0.0607874	-0.382144	-1.91979	-1.21667	0.776585	-0.26179	0.568738	-0.330105	0.397994
-9.11328	-0.292194	-1.63232	-1.91303	-0.571526	-0.638776	1.06494	-0.44335	0.423602	-1.89138	-2.70768	-1.65854	-0.548516	-0.0589181	0.501402	1.74995	0.287583	-2.3431	-3.17728	-1.93144	-0.240689	-0.444439	0.573161	0.122287	0.470599	-0.440131	-0.639706	-1.07129	0.188208	-0.798541	0.93475	-0.148142	0.0605071	-0.381692	-1.91914	-1.21672	0.776771	-0.262005	0.568662	-0.329722	0.39765
-9.11133	-0.292255	-1.63256	-1.91304	-0.572382	-0.639172	1.06432	-0.44332	0.424119	-1.89161	-2.70792	-1.65837	-0.548718	-0.0579882	0.501738	1.74985	0.288565	-2.34322	-3.17771	-1.93162	-0.240532	-0.444328	0.573314	0.122632	0.470791	-0.440547	-0.639771	-1.07118	0.188176	-0.797955	0.934553	-0.14848	0.0601439	-0.38104	-1.91805	-1.21631	0.777193	-0.261911	0.568568	-0.329508	0.397208
-9.10938	-0.29233	-1.63279	-1.91276	-0.5733	-0.639241	1.06373	-0.44329	0.424632	-1.89236	-2.70853	-1.6586	-0.549426	-0.0577544	0.501989	1.74985	0.289256	-2.34315	-3.17817	-1.93157	-0.240409	-0.443253	0.573267	0.12288	0.470998	-0.441315	-0.640015	-1.07129	0.187525	-0.796952	0.933858	-0.14852	0.0602137	-0.380766	-1.91719	-1.21566	0.776867	-0.261043	0.568134	-0.329138	0.397322
-9.10742	-0.292643	-1.63326	-1.91295	-0.57389	-0.639526	1.06369	-0.443198	0.425029	-1.89278	-2.70889	-1.65887	-0.549872	-0.0582196	0.502049	1.74957	0.289501	-2.34279	-3.17815	-1.93126	-0.240226	-0.442306	0.573011	0.123161	0.471285	-0.441728	-0.64012	-1.07118	0.187267	-0.796295	0.93286	-0.148762	0.0600214	-0.380519	-1.91672	-1.21543	0.776003	-0.260987	0.5678	-0.328885	0.39714
-9.10547	-0.293074	-1.63385	-1.91341	-0.574423	-0.639978	1.06385	-0.442918	0.425273	-1.89279	-2.70906	-1.65926	-0.549844	-0.0581289	0.502306	1.74954	0.290031	-2.34256	-3.17848	-1.93176	-0.239491	-0.442831	0.573348	0.123712	0.47196	-0.442369	-0.640445	-1.07085	0.187332	-0.796333	0.931965	-0.149014	0.059777	-0.379914	-1.91615	-1.21546	0.775568	-0.260746	0.567697	-0.328653	0.396964
-9.10352	-0.293015	-1.6343	-1.91355	-0.575116	-0.640063	1.06356	-0.442833	0.425497	-1.89288	-2.70946	-1.66008	-0.549777	-0.0583773	0.502811	1.74951	0.290276	-2.34296	-3.17891	-1.93174	-0.239453	-0.443018	0.573818	0.124111	0.472111	-0.443067	-0.640497	-1.07019	0.187354	-0.795864	0.931112	-0.149394	0.0592237	-0.379241	-1.91559	-1.21574	0.775206	-0.260403	0.568115	-0.328287	0.396997
-9.10156	-0.292799	-1.63464	-1.91362	-0.57549	-0.640181	1.06342	-0.442674	0.425964	-1.89287	-2.70965	-1.66054	-0.549912	-0.0583444	0.503589	1.74939	0.29053	-2.3437	-3.17963	-1.93189	-0.239859	-0.442663	0.573866	0.124393	0.472548	-0.44378	-0.640582	-1.06976	0.186877	-0.795474	0.930488	-0.149673	0.0586208	-0.378696	-1.91509	-1.21599	0.774928	-0.25991	0.56794	-0.328011	0.396996
-9.09961	-0.29256	-1.63476	-1.91388	-0.57576	-0.640251	1.06341	-0.442451	0.426532	-1.89318	-2.70975	-1.66077	-0.550133	-0.0585225	0.504249	1.74916	0.290961	-2.34378	-3.18012	-1.93255	-0.239993	-0.443147	0.57373	0.124626	0.472968	-0.444427	-0.640466	-1.06916	0.186642	-0.795061	0.930094	-0.14974	0.0585857	-0.378272	-1.91454	-1.2159	0.774892	-0.259323	0.567711	-0.32781	0.396998
-9.09766	-0.292408	-1.63474	-1.91382	-0.575923	-0.640297	1.06329	-0.442186	0.426983	-1.89319	-2.7098	-1.66075	-0.550186	-0.0583628	0.504375	1.74896	0.29133	-2.34382	-3.18053	-1.93299	-0.239446	-0.443091	0.574189	0.124996	0.473266	-0.445357	-0.640482	-1.06869	0.185932	-0.794103	0.929688	-0.149972	0.0587818	-0.378129	-1.91408	-1.21588	0.775012	-0.258773	0.567553	-0.32775	0.396774
-9.0957	-0.292007	-1.63488	-1.91365	-0.575952	-0.640784	1.06332	-0.44202	0.426897	-1.89303	-2.70967	-1.66017	-0.550329	-0.0576968	0.504609	1.74889	0.291736	-2.34398	-3.1808	-1.93299	-0.239288	-0.443874	0.574589	0.125259	0.473381	-0.445742	-0.64016	-1.06804	0.185639	-0.793077	0.928858	-0.150269	0.058819	-0.378213	-1.91345	-1.2156	0.77438	-0.258069	0.567704	-0.327507	0.396949
-9.09375	-0.291629	-1.6354	-1.91396	-0.576235	-0.641208	1.06327	-0.441868	0.42691	-1.89298	-2.70983	-1.66031	-0.550191	-0.0576218	0.505337	1.74913	0.292214	-2.34394	-3.18111	-1.93311	-0.239071	-0.44351	0.575212	0.125719	0.473825	-0.446049	-0.640049	-1.06781	0.185683	-0.793251	0.928233	-0.150468	0.0584798	-0.378127	-1.91307	-1.21574	0.774079	-0.258154	0.567699	-0.327248	0.396977
-9.0918	-0.291602	-1.63573	-1.91419	-0.576668	-0.641365	1.06364	-0.441477	0.427308	-1.8932	-2.71006	-1.66066	-0.550203	-0.0576378	0.505874	1.74908	0.292571	-2.34416	-3.18185	-1.93403	-0.239273	-0.442789	0.57587	0.126342	0.474482	-0.446749	-0.640075	-1.06747	0.185454	-0.793466	0.927834	-0.150492	0.0581183	-0.377665	-1.91296	-1.21597	0.773983	-0.258072	0.567807	-0.327127	0.396826
-9.08984	-0.291634	-1.63603	-1.91428	-0.577125	-0.641677	1.06382	-0.441232	0.427473	-1.89275	-2.71018	-1.66077	-0.549877	-0.057197	0.506328	1.74892	0.292898	-2.34447	-3.18296	-1.93559	-0.239226	-0.443219	0.576132	0.126716	0.474843	-0.447165	-0.640119	-1.06693	0.185326	-0.792994	0.927383	-0.150655	0.058011	-0.377188	-1.91278	-1.21571	0.773615	-0.257439	0.567595	-0.327087	0.396969
-9.08789	-0.291301	-1.63633	-1.91439	-0.57691	-0.642142	1.06385	-0.441233	0.427191	-1.89267	-2.71031	-1.66022	-0.549664	-0.0564833	0.506756	1.749	0.2935	-2.34407	-3.18349	-1.93682	-0.238442	-0.444591	0.576429	0.126777	0.474636	-0.44805	-0.640047	-1.06603	0.184747	-0.791609	0.926478	-0.150766	0.0585226	-0.376965	-1.91265	-1.2158	0.773063	-0.257262	0.567419	-0.32687	0.397343
-9.08594	-0.290726	-1.63634	-1.91443	-0.576462	-0.642566	1.06425	-0.441177	0.426941	-1.89287	-2.7105	-1.66017	-0.549747	-0.0558878	0.507315	1.74912	0.294401	-2.34397	-3.1841	-1.93777	-0.237438	-0.445159	0.577457	0.12713	0.47456	-0.449014	-0.640203	-1.0657	0.18409	-0.790756	0.925801	-0.150709	0.0589101	-0.376661	-1.91263	-1.21683	0.772951	-0.257837	0.567636	-0.326558	0.397499
-9.08398	-0.290456	-1.63629	-1.91436	-0.576322	-0.64263	1.06459	-0.440925	0.427063	-1.89299	-2.71074	-1.66028	-0.5496	-0.0551747	0.507777	1.74902	0.295062	-2.3438	-3.18486	-1.93902	-0.236439	-0.445048	0.57873	0.127667	0.4748	-0.449725	-0.6405	-1.06598	0.183746	-0.790311	0.925406	-0.15054	0.0592766	-0.376492	-1.91261	-1.2181	0.773351	-0.258545	0.568005	-0.326163	0.397483
-9.08203	-0.290087	-1.63617	-1.91408	-0.576497	-0.642843	1.06456	-0.440929	0.427052	-1.89282	-2.7108	-1.66015	-0.549369	-0.0548787	0.508084	1.74868	0.294842	-2.34388	-3.18542	-1.93949	-0.236005	-0.444496	0.579161	0.128029	0.475103	-0.450442	-0.640675	-1.06592	0.183364	-0.789389	0.924913	-0.1504	0.0601066	-0.376305	-1.91269	-1.21861	0.773112	-0.258504	0.568188	-0.325702	0.397688
-9.08008	-0.289539	-1.63582	-1.91372	-0.576355	-0.643125	1.06447	-0.440922	0.426758	-1.89234	-2.71065	-1.66	-0.549021	-0.0548571	0.508691	1.74868	0.294796	-2.3439	-3.18567	-1.93959	-0.235531	-0.44439	0.579611	0.128422	0.475275	-0.451365	-0.640806	-1.06556	0.182886	-0.789266	0.924029	-0.150441	0.0608861	-0.375635	-1.91238	-1.21905	0.772953	-0.258163	0.568095	-0.32538	0.397972
-9.07812	-0.288987	-1.63546	-1.91343	-0.576493	-0.643261	1.06466	-0.440965	0.426243	-1.89189	-2.71051	-1.66025	-0.548664	-0.054287	0.509166	1.74873	0.294837	-2.34358	-3.18573	-1.93955	-0.23497	-0.444183	0.579793	0.128761	0.475632	-0.451243	-0.640392	-1.06458	0.182813	-0.788892	0.922896	-0.150939	0.0607899	-0.37491	-1.91185	-1.21892	0.772698	-0.257505	0.56803	-0.325083	0.398315
-9.07617	-0.288357	-1.63516	-1.9132	-0.576582	-0.643349	1.06478	-0.441033	0.425796	-1.89129	-2.71039	-1.66021	-0.548244	-0.0539343	0.50964	1.74848	0.294444	-2.34348	-3.18576	-1.93931	-0.235156	-0.444144	0.579863	0.128912	0.475639	-0.451071	-0.640163	-1.06396	0.182697	-0.788636	0.922248	-0.151481	0.0604686	-0.374473	-1.9114	-1.21873	0.772284	-0.256774	0.56762	-0.324857	0.398838
-9.07422	-0.287408	-1.63494	-1.91311	-0.576028	-0.643767	1.06479	-0.441106	0.42533	-1.89095	-2.71045	-1.66049	-0.547937	-0.0536432	0.510112	1.74831	0.294358	-2.34327	-3.18562	-1.93919	-0.234754	-0.443902	0.579961	0.128933	0.475479	-0.45144	-0.640182	-1.06378	0.181882	-0.788108	0.921437	-0.151719	0.0607194	-0.373671	-1.91056	-1.21873	0.772332	-0.256497	0.567362	-0.325008	0.398764
-9.07227	-0.286742	-1.63487	-1.91292	-0.575917	-0.643927	1.06482	-0.441062	0.425043	-1.89072	-2.7102	-1.6604	-0.54744	-0.0535014	0.510359	1.74809	0.294317	-2.34341	-3.18572	-1.93902	-0.234744	-0.443319	0.580537	0.129129	0.475636	-0.451634	-0.64019	-1.06324	0.181212	-0.787967	0.92053	-0.151964	0.0608417	-0.373087	-1.90962	-1.21892	0.772225	-0.256107	0.567353	-0.325059	0.39863
-9.07031	-0.285974	-1.63464	-1.91237	-0.575797	-0.643978	1.06465	-0.441064	0.424557	-1.89031	-2.71009	-1.66035	-0.546818	-0.053079	0.510604	1.74798	0.294628	-2.34308	-3.18587	-1.93899	-0.234065	-0.444115	0.581606	0.129346	0.475312	-0.451828	-0.640125	-1.06275	0.180735	-0.78769	0.91963	-0.152244	0.0608954	-0.372717	-1.90888	-1.2184	0.772249	-0.255554	0.567179	-0.324933	0.398677
-9.06836	-0.285387	-1.63433	-1.91198	-0.575845	-0.643749	1.06479	-0.440881	0.424231	-1.89011	-2.71014	-1.66004	-0.546299	-0.0527342	0.510765	1.74752	0.294533	-2.34319	-3.18629	-1.93908	-0.2341	-0.444264	0.581755	0.129548	0.475366	-0.452662	-0.640131	-1.06223	0.179949	-0.787346	0.918528	-0.152493	0.0612037	-0.372545	-1.90837	-1.21763	0.772197	-0.255562	0.56703	-0.324744	0.39849
-9.06641	-0.284978	-1.63432	-1.91199	-0.575814	-0.643753	1.06516	-0.44052	0.42395	-1.88987	-2.71017	-1.65994	-0.546007	-0.0523632	0.510826	1.74715	0.294411	-2.34345	-3.18676	-1.93931	-0.234435	-0.443331	0.581766	0.12979	0.475568	-0.453068	-0.639889	-1.06179	0.179443	-0.787079	0.917804	-0.152442	0.0616789	-0.372221	-1.9079	-1.21684	0.772216	-0.255045	0.566542	-0.324446	0.39848
-9.06445	-0.284537	-1.6344	-1.91203	-0.575669	-0.644079	1.06541	-0.440276	0.423617	-1.88962	-2.71034	-1.6603	-0.545753	-0.0518508	0.511082	1.74717	0.294741	-2.34329	-3.18712	-1.94002	-0.234151	-0.443756	0.582218	0.130075	0.475587	-0.453226	-0.639606	-1.06118	0.178932	-0.786593	0.917061	-0.152477	0.0621044	-0.371361	-1.90721	-1.21644	0.772276	-0.254473	0.566454	-0.324304	0.398173
-9.0625	-0.284446	-1.63475	-1.91227	-0.575717	-0.644564	1.06577	-0.440045	0.423441	-1.88916	-2.71044	-1.66068	-0.545221	-0.0514775	0.51151	1.74716	0.295054	-2.34289	-3.18708	-1.94063	-0.233191	-0.444793	0.58279	0.130372	0.475491	-0.452787	-0.639293	-1.06075	0.178803	-0.786932	0.916518	-0.152832	0.0620809	-0.370651	-1.90632	-1.21659	0.772334	-0.254796	0.566976	-0.323966	0.397856
-9.06055	-0.284102	-1.63506	-1.91241	-0.575616	-0.64521	1.06582	-0.439794	0.423117	-1.88866	-2.71045	-1.66055	-0.544574	-0.0511197	0.511969	1.74709	0.295067	-2.34284	-3.18711	-1.94079	-0.23261	-0.444504	0.583091	0.130898	0.476053	-0.452579	-0.639077	-1.06046	0.178786	-0.787076	0.915951	-0.153291	0.0617159	-0.369628	-1.90526	-1.21633	0.772434	-0.255075	0.567311	-0.323472	0.397602
-9.05859	-0.283647	-1.63526	-1.9123	-0.575566	-0.645768	1.06564	-0.439715	0.422743	-1.88831	-2.71049	-1.66048	-0.544541	-0.0506614	0.512378	1.74712	0.295145	-2.34262	-3.187	-1.9407	-0.232965	-0.443838	0.583095	0.131425	0.476657	-0.452322	-0.63855	-1.0597	0.178528	-0.786386	0.915224	-0.153612	0.0614007	-0.36895	-1.90455	-1.21634	0.772342	-0.25485	0.568186	-0.322831	0.397658
-9.05664	-0.283211	-1.63523	-1.9123	-0.575505	-0.646208	1.06576	-0.439621	0.422463	-1.88839	-2.71059	-1.66044	-0.544857	-0.0503908	0.512783	1.74738	0.295605	-2.34215	-3.18734	-1.94104	-0.23285	-0.444415	0.583801	0.131828	0.47661	-0.452298	-0.637834	-1.05824	0.177971	-0.785603	0.913888	-0.154021	0.0611866	-0.368908	-1.90402	-1.21649	0.771535	-0.254895	0.568882	-0.322099	0.397578
-9.05469	-0.282854	-1.63506	-1.91202	-0.575346	-0.646152	1.06588	-0.439483	0.422138	-1.88868	-2.71071	-1.66047	-0.54518	-0.0499891	0.513118	1.74762	0.295963	-2.34241	-3.18808	-1.94169	-0.232904	-0.444476	0.584754	0.132462	0.477274	-0.451873	-0.637208	-1.05732	0.178204	-0.784831	0.912702	-0.154458	0.0611321	-0.368676	-1.90352	-1.21645	0.770756	-0.254679	0.569894	-0.321392	0.397609
-9.05273	-0.282642	-1.63479	-1.91171	-0.575254	-0.645926	1.06625	-0.439203	0.422009	-1.88872	-2.71064	-1.66071	-0.545388	-0.0494705	0.513344	1.74782	0.29635	-2.34236	-3.18859	-1.94214	-0.233273	-0.444993	0.584651	0.132858	0.477954	-0.451414	-0.636763	-1.05673	0.178491	-0.783987	0.911647	-0.154802	0.061297	-0.367741	-1.90281	-1.2163	0.770851	-0.254774	0.56956	-0.321204	0.397371
-9.05078	-0.281892	-1.63452	-1.91167	-0.574774	-0.645824	1.06677	-0.439081	0.421461	-1.88853	-2.71052	-1.66122	-0.545245	-0.0489996	0.513551	1.74796	0.296432	-2.34221	-3.18883	-1.94254	-0.233291	-0.444393	0.584517	0.133214	0.478632	-0.451338	-0.636312	-1.05592	0.177904	-0.784354	0.910364	-0.155384	0.0608425	-0.367239	-1.9023	-1.21602	0.770971	-0.254925	0.568989	-0.321245	0.396834
-9.04883	-0.281504	-1.63442	-1.91154	-0.574227	-0.645777	1.0674	-0.43888	0.421048	-1.88821	-2.71043	-1.66157	-0.544522	-0.0483875	0.514201	1.7483	0.296946	-2.34169	-3.18892	-1.94295	-0.233073	-0.443869	0.58489	0.133673	0.479425	-0.45192	-0.636355	-1.05559	0.177554	-0.785193	0.909598	-0.155734	0.0608004	-0.36671	-1.90167	-1.21577	0.77093	-0.254602	0.568987	-0.321215	0.396327
-9.04688	-0.281222	-1.63438	-1.91146	-0.57468	-0.645586	1.06724	-0.438719	0.421016	-1.88777	-2.71027	-1.66142	-0.543717	-0.0481233	0.514899	1.74836	0.296918	-2.34093	-3.18879	-1.94313	-0.232469	-0.444937	0.584654	0.133845	0.479771	-0.452252	-0.636169	-1.05517	0.177505	-0.785193	0.908777	-0.155958	0.0610949	-0.366302	-1.90121	-1.21508	0.770537	-0.254394	0.569289	-0.321162	0.396043
-9.04492	-0.280403	-1.63411	-1.91143	-0.57449	-0.645704	1.06688	-0.438453	0.420903	-1.88779	-2.71049	-1.66179	-0.543833	-0.048022	0.515136	1.74827	0.297085	-2.34063	-3.18894	-1.94328	-0.232336	-0.444839	0.584438	0.134069	0.480219	-0.45236	-0.63577	-1.05444	0.177688	-0.784609	0.907605	-0.156295	0.0609438	-0.365961	-1.90091	-1.21482	0.770216	-0.254518	0.569298	-0.321047	0.395779
-9.04297	-0.2799	-1.63406	-1.91146	-0.574087	-0.645601	1.0668	-0.438266	0.420931	-1.88826	-2.71089	-1.66214	-0.54406	-0.0480082	0.515285	1.74818	0.297439	-2.34064	-3.18927	-1.94379	-0.232895	-0.444722	0.58446	0.134357	0.480916	-0.452431	-0.635363	-1.05382	0.17782	-0.784354	0.906479	-0.156836	0.0606121	-0.366056	-1.90078	-1.21464	0.769639	-0.254323	0.569045	-0.320904	0.395566
-9.04102	-0.279576	-1.63406	-1.91132	-0.574174	-0.64531	1.06657	-0.438171	0.421309	-1.88853	-2.71109	-1.66248	-0.544191	-0.047988	0.515596	1.74819	0.297949	-2.34098	-3.19001	-1.94474	-0.233328	-0.445504	0.584921	0.134638	0.481438	-0.452369	-0.63484	-1.05292	0.177818	-0.784198	0.905563	-0.157535	0.060081	-0.365905	-1.90064	-1.21438	0.769626	-0.253654	0.568597	-0.320976	0.395464
-9.03906	-0.279224	-1.63413	-1.91124	-0.574217	-0.645391	1.06659	-0.438185	0.421499	-1.88864	-2.71118	-1.66303	-0.544181	-0.0482687	0.516126	1.74822	0.29817	-2.34096	-3.19041	-1.94536	-0.2339	-0.445613	0.585085	0.134858	0.481944	-0.452347	-0.634169	-1.05164	0.177503	-0.783531	0.904463	-0.158082	0.0599351	-0.365821	-1.90075	-1.21491	0.769575	-0.253845	0.568499	-0.32118	0.395101
-9.03711	-0.279041	-1.63426	-1.91117	-0.574365	-0.645178	1.06679	-0.437987	0.421807	-1.88892	-2.71151	-1.66336	-0.544424	-0.0485955	0.516654	1.74795	0.298265	-2.34067	-3.19076	-1.94567	-0.233945	-0.446048	0.585178	0.135168	0.482385	-0.452614	-0.633998	-1.05101	0.177211	-0.782899	0.903342	-0.15843	0.0602946	-0.36548	-1.90078	-1.21531	0.770122	-0.254121	0.568382	-0.321238	0.394592
-9.03516	-0.279095	-1.63441	-1.91096	-0.574418	-0.644531	1.06648	-0.437913	0.422152	-1.88917	-2.71143	-1.66293	-0.544869	-0.0476973	0.516811	1.7478	0.299058	-2.34039	-3.19084	-1.94602	-0.233954	-0.446796	0.585028	0.135328	0.482318	-0.453048	-0.634113	-1.0509	0.176904	-0.783206	0.902404	-0.158659	0.0604046	-0.365598	-1.90068	-1.21552	0.770434	-0.254008	0.568887	-0.320958	0.394484
-9.0332	-0.279229	-1.63456	-1.91075	-0.574662	-0.644522	1.06641	-0.437639	0.422512	-1.88878	-2.71114	-1.66248	-0.544907	-0.0465977	0.516635	1.7477	0.299627	-2.33988	-3.19077	-1.94581	-0.233993	-0.446819	0.584992	0.135457	0.482463	-0.453577	-0.63425	-1.05043	0.176447	-0.783547	0.901492	-0.159095	0.0599401	-0.365528	-1.90041	-1.21508	0.770628	-0.253164	0.569276	-0.320842	0.394132
-9.03125	-0.279089	-1.63484	-1.91072	-0.574671	-0.644773	1.06634	-0.437442	0.422744	-1.88849	-2.71113	-1.66257	-0.544883	-0.0464617	0.516401	1.74737	0.29992	-2.33946	-3.19059	-1.94532	-0.233478	-0.446281	0.585548	0.135791	0.483392	-0.453783	-0.634021	-1.05009	0.176361	-0.782986	0.900717	-0.159364	0.0598247	-0.365157	-1.90013	-1.2147	0.770304	-0.252604	0.569293	-0.320838	0.393503
-9.0293	-0.278922	-1.6349	-1.91043	-0.57496	-0.644521	1.06596	-0.437468	0.423008	-1.88835	-2.71103	-1.66277	-0.545195	-0.046176	0.516312	1.74686	0.300021	-2.3394	-3.19076	-1.94501	-0.233537	-0.446067	0.585474	0.135856	0.484044	-0.454342	-0.633801	-1.04954	0.176553	-0.781578	0.899899	-0.159759	0.0597533	-0.364652	-1.89985	-1.21489	0.770758	-0.252442	0.570014	-0.320719	0.392915
-9.02734	-0.278632	-1.6347	-1.90981	-0.575287	-0.644103	1.06582	-0.437539	0.42304	-1.88797	-2.71086	-1.66319	-0.545267	-0.0461204	0.516225	1.74632	0.299948	-2.33898	-3.1905	-1.94488	-0.233887	-0.446397	0.585465	0.135825	0.484117	-0.455068	-0.633294	-1.04848	0.176275	-0.780827	0.898919	-0.160496	0.0594014	-0.364505	-1.8997	-1.21514	0.770856	-0.253015	0.570283	-0.320819	0.392255
-9.02539	-0.278685	-1.63471	-1.90935	-0.575592	-0.643611	1.06596	-0.437236	0.423398	-1.88752	-2.71062	-1.66332	-0.544862	-0.0462693	0.516252	1.74589	0.299643	-2.33838	-3.19035	-1.94493	-0.233563	-0.44706	0.585683	0.135815	0.484174	-0.455433	-0.632712	-1.04745	0.175722	-0.780572	0.897888	-0.16086	0.0590941	-0.364689	-1.89955	-1.2148	0.770985	-0.253135	0.570021	-0.320955	0.391798
-9.02344	-0.278846	-1.63501	-1.90942	-0.575624	-0.643465	1.06614	-0.436751	0.423826	-1.88705	-2.71036	-1.66312	-0.544594	-0.045637	0.516084	1.74554	0.299897	-2.33791	-3.19016	-1.94446	-0.233192	-0.447294	0.586304	0.135802	0.484222	-0.455697	-0.632171	-1.04673	0.175261	-0.780026	0.897091	-0.160987	0.0589433	-0.364532	-1.89928	-1.21457	0.771418	-0.252974	0.570401	-0.320745	0.391531
-9.02148	-0.279135	-1.63541	-1.90957	-0.576011	-0.643462	1.06612	-0.436376	0.423981	-1.88651	-2.70993	-1.66249	-0.544503	-0.0449201	0.515888	1.74512	0.300049	-2.33767	-3.19024	-1.94448	-0.233038	-0.446181	0.587163	0.136082	0.484814	-0.455712	-0.631756	-1.04629	0.175574	-0.779655	0.89626	-0.1611	0.0585412	-0.364109	-1.89907	-1.21462	0.77141	-0.253755	0.571422	-0.320838	0.390926
-9.01953	-0.279257	-1.63568	-1.90941	-0.575986	-0.643355	1.06623	-0.435989	0.424216	-1.88658	-2.70956	-1.66162	-0.544713	-0.0439377	0.515518	1.74471	0.300339	-2.33725	-3.19059	-1.94556	-0.232714	-0.446555	0.58742	0.136193	0.485227	-0.455741	-0.631288	-1.04597	0.176137	-0.779537	0.895676	-0.161006	0.0583831	-0.363656	-1.89897	-1.21485	0.771428	-0.254345	0.571485	-0.321016	0.390494
-9.01758	-0.279281	-1.63576	-1.90922	-0.576376	-0.643097	1.06638	-0.435461	0.424434	-1.88667	-2.70924	-1.661	-0.545088	-0.043324	0.515234	1.74423	0.30064	-2.33707	-3.19087	-1.94594	-0.232823	-0.446997	0.587382	0.136081	0.485462	-0.456219	-0.630932	-1.0452	0.175897	-0.77911	0.894924	-0.160861	0.0584838	-0.363059	-1.89862	-1.21508	0.77201	-0.254171	0.571224	-0.320977	0.390276
-9.01562	-0.279499	-1.63631	-1.90943	-0.576764	-0.643305	1.06677	-0.43494	0.424633	-1.88631	-2.70887	-1.66078	-0.545185	-0.0428711	0.515	1.7436	0.300788	-2.33685	-3.19079	-1.94591	-0.233268	-0.44656	0.58771	0.136024	0.485502	-0.456937	-0.630657	-1.04426	0.175706	-0.778053	0.894805	-0.160684	0.0587951	-0.362203	-1.89768	-1.21486	0.772815	-0.253988	0.571613	-0.320876	0.389837
-9.01367	-0.279937	-1.6369	-1.90949	-0.577024	-0.643443	1.06693	-0.434474	0.424801	-1.88577	-2.70834	-1.66031	-0.545268	-0.0422742	0.514743	1.7431	0.30104	-2.33678	-3.19095	-1.94609	-0.233459	-0.446385	0.58812	0.136109	0.48575	-0.457129	-0.630515	-1.04362	0.176052	-0.777108	0.894814	-0.160568	0.0590837	-0.361744	-1.897	-1.21432	0.77325	-0.253879	0.571957	-0.320983	0.389014
-9.01172	-0.280184	-1.6372	-1.90946	-0.576923	-0.643382	1.0673	-0.433908	0.425082	-1.88565	-2.70796	-1.66002	-0.54538	-0.0417385	0.514618	1.74266	0.301425	-2.33686	-3.19133	-1.94648	-0.233936	-0.446455	0.588109	0.136198	0.486223	-0.457309	-0.630175	-1.04289	0.176403	-0.777187	0.894583	-0.160159	0.059499	-0.361785	-1.89675	-1.21409	0.772635	-0.253494	0.571827	-0.321173	0.388532
-9.00977	-0.280327	-1.63765	-1.90985	-0.576889	-0.643498	1.06793	-0.4332	0.425499	-1.88546	-2.70761	-1.65978	-0.545359	-0.0417311	0.514363	1.74212	0.301718	-2.33674	-3.19203	-1.94727	-0.233972	-0.447689	0.588177	0.136206	0.486379	-0.457417	-0.629874	-1.04192	0.176571	-0.776766	0.894159	-0.160037	0.0596175	-0.36164	-1.89656	-1.21402	0.772983	-0.25294	0.571866	-0.321126	0.388382
-9.00781	-0.28036	-1.63828	-1.91054	-0.576898	-0.643668	1.06839	-0.43253	0.426064	-1.88543	-2.70729	-1.65934	-0.545772	-0.0413889	0.513839	1.74153	0.301949	-2.33669	-3.1924	-1.94726	-0.23414	-0.448314	0.587939	0.135966	0.486379	-0.457281	-0.629691	-1.04162	0.176987	-0.776281	0.893901	-0.159877	0.0597914	-0.361273	-1.89625	-1.21396	0.773382	-0.252765	0.572164	-0.321007	0.388024
-9.00586	-0.280227	-1.63877	-1.91091	-0.576892	-0.643653	1.06896	-0.431954	0.426563	-1.88537	-2.70708	-1.65878	-0.546266	-0.0406017	0.513254	1.74068	0.301735	-2.3361	-3.19237	-1.947	-0.234492	-0.448331	0.58755	0.135771	0.486594	-0.457138	-0.629303	-1.0412	0.177523	-0.776085	0.893641	-0.159971	0.0596065	-0.361012	-1.89601	-1.21398	0.773168	-0.252677	0.57281	-0.320774	0.38791
-9.00391	-0.280179	-1.63897	-1.91057	-0.577387	-0.643499	1.06897	-0.431611	0.426925	-1.88547	-2.70696	-1.65854	-0.546476	-0.0401385	0.513096	1.74004	0.301667	-2.3351	-3.19234	-1.94728	-0.233619	-0.449141	0.587577	0.135604	0.486609	-0.456852	-0.628698	-1.04033	0.178176	-0.775555	0.893307	-0.160112	0.0593785	-0.360883	-1.89579	-1.21396	0.772418	-0.252225	0.573429	-0.320257	0.388057
-9.00195	-0.279789	-1.63911	-1.91078	-0.577447	-0.643609	1.06873	-0.43132	0.42723	-1.88509	-2.70658	-1.65782	-0.546114	-0.0396056	0.513148	1.73951	0.301686	-2.33455	-3.19271	-1.94799	-0.232982	-0.450019	0.587825	0.135535	0.486625	-0.456898	-0.628257	-1.03972	0.178358	-0.775163	0.893071	-0.160114	0.0593922	-0.360489	-1.89525	-1.21363	0.772179	-0.25165	0.573556	-0.320012	0.38805
-9	-0.279143	-1.6392	-1.91101	-0.577024	-0.643978	1.06914	-0.430921	0.427221	-1.88483	-2.70638	-1.65764	-0.545752	-0.039053	0.513125	1.73919	0.301997	-2.33378	-3.19269	-1.94837	-0.232496	-0.450572	0.587965	0.135249	0.486298	-0.456861	-0.627964	-1.03924	0.178604	-0.774513	0.89279	-0.16034	0.0596819	-0.360215	-1.89454	-1.21346	0.772009	-0.251499	0.573371	-0.319796	0.388066
-8.99805	-0.278266	-1.63886	-1.91042	-0.577199	-0.644417	1.06926	-0.430259	0.427619	-1.88497	-2.70626	-1.6569	-0.546248	-0.0380031	0.512637	1.73852	0.30248	-2.33291	-3.19266	-1.94881	-0.232815	-0.450341	0.588456	0.135516	0.486697	-0.456282	-0.62723	-1.0385	0.179558	-0.773948	0.891741	-0.16123	0.0588923	-0.358776	-1.8933	-1.21319	0.772616	-0.251677	0.573231	-0.319455	0.387707
-8.99609	-0.277045	-1.63776	-1.90926	-0.577688	-0.644022	1.06882	-0.429572	0.428592	-1.88523	-2.7063	-1.65638	-0.546786	-0.0373122	0.512545	1.73804	0.303258	-2.33263	-3.19305	-1.9493	-0.232877	-0.450499	0.588503	0.135993	0.487814	-0.455398	-0.626249	-1.03766	0.180461	-0.773575	0.891086	-0.161631	0.0582584	-0.357494	-1.89265	-1.21271	0.772983	-0.251625	0.573433	-0.319215	0.387242
-8.99414	-0.276251	-1.63687	-1.9078	-0.577937	-0.643478	1.06859	-0.428935	0.429227	-1.8853	-2.70638	-1.65601	-0.546937	-0.036168	0.512759	1.73794	0.304156	-2.33195	-3.19344	-1.94975	-0.23291	-0.450821	0.588769	0.136483	0.488738	-0.454867	-0.625062	-1.03613	0.180096	-0.773337	0.890037	-0.162352	0.0569534	-0.35656	-1.89201	-1.2117	0.772945	-0.250098	0.573127	-0.318964	0.387294
-8.99219	-0.275924	-1.63692	-1.90748	-0.577974	-0.64376	1.06902	-0.427881	0.429842	-1.8854	-2.70686	-1.65628	-0.54683	-0.0356529	0.51331	1.73781	0.3046	-2.33123	-3.19341	-1.95002	-0.233231	-0.450466	0.589499	0.137063	0.489155	-0.454142	-0.624234	-1.03598	0.180573	-0.772844	0.889146	-0.162746	0.0564553	-0.355325	-1.89064	-1.21051	0.773624	-0.249659	0.573104	-0.318778	0.386837
-8.99023	-0.275597	-1.63707	-1.9074	-0.578329	-0.644043	1.06931	-0.426687	0.43069	-1.88546	-2.7072	-1.65635	-0.546645	-0.0352835	0.513871	1.73775	0.305157	-2.33058	-3.19303	-1.94973	-0.233452	-0.449381	0.590389	0.137877	0.490267	-0.453301	-0.623124	-1.0355	0.180948	-0.772631	0.888359	-0.163063	0.055952	-0.353964	-1.88923	-1.20904	0.774228	-0.248465	0.573102	-0.318556	0.386491
-8.98828	-0.275216	-1.63689	-1.90728	-0.578224	-0.644496	1.06975	-0.425366	0.431419	-1.88591	-2.70764	-1.65649	-0.546954	-0.034615	0.514363	1.73767	0.305648	-2.32995	-3.19308	-1.94955	-0.233983	-0.448157	0.591529	0.138769	0.491531	-0.453206	-0.622258	-1.0337	0.181358	-0.772228	0.887185	-0.163681	0.0547985	-0.352447	-1.88797	-1.20853	0.775151	-0.247158	0.573166	-0.317996	0.386382
-8.98633	-0.274285	-1.63653	-1.90717	-0.578165	-0.645162	1.06962	-0.424556	0.431779	-1.8855	-2.70765	-1.65659	-0.546745	-0.0341459	0.514638	1.7373	0.305755	-2.32985	-3.19395	-1.95012	-0.235087	-0.447385	0.591618	0.139521	0.492945	-0.453554	-0.621168	-1.03202	0.181639	-0.771973	0.886601	-0.164131	0.054184	-0.351181	-1.88703	-1.20838	0.77575	-0.246809	0.573267	-0.317629	0.385841
-8.98438	-0.273388	-1.63611	-1.90636	-0.578309	-0.645364	1.06919	-0.423987	0.43221	-1.88505	-2.70778	-1.65616	-0.546355	-0.03302	0.514863	1.73688	0.306253	-2.32939	-3.19482	-1.95113	-0.235655	-0.447983	0.591593	0.140066	0.493964	-0.453478	-0.620434	-1.03108	0.182553	-0.771495	0.88579	-0.164729	0.0536419	-0.35045	-1.88645	-1.20831	0.775158	-0.246737	0.573324	-0.317196	0.385556
-8.98242	-0.272815	-1.63586	-1.90545	-0.578594	-0.645735	1.06933	-0.423334	0.432138	-1.88469	-2.70783	-1.65574	-0.54601	-0.0318563	0.51534	1.73637	0.306649	-2.32919	-3.19509	-1.95136	-0.235769	-0.448543	0.591799	0.140509	0.494536	-0.453729	-0.61962	-1.03039	0.181948	-0.770942	0.885049	-0.164803	0.0534488	-0.349372	-1.88521	-1.20788	0.77495	-0.246892	0.572863	-0.316854	0.385406
-8.98047	-0.271795	-1.63543	-1.90462	-0.578661	-0.646123	1.0697	-0.422675	0.432015	-1.88513	-2.70851	-1.65584	-0.546098	-0.0316793	0.515771	1.73575	0.306687	-2.32868	-3.19512	-1.95164	-0.235312	-0.44869	0.592161	0.141101	0.495171	-0.454024	-0.619409	-1.03022	0.18212	-0.771007	0.884005	-0.164932	0.0534892	-0.348202	-1.88338	-1.20682	0.77598	-0.246795	0.573453	-0.316427	0.384971
-8.97852	-0.271067	-1.63522	-1.90401	-0.578359	-0.646913	1.07046	-0.422015	0.432075	-1.88579	-2.70948	-1.65634	-0.546622	-0.0319359	0.516009	1.73512	0.306607	-2.32753	-3.19469	-1.95125	-0.234857	-0.448643	0.592813	0.141607	0.495475	-0.45416	-0.619323	-1.03031	0.182862	-0.771116	0.883514	-0.165096	0.053272	-0.347479	-1.88171	-1.20589	0.776409	-0.24678	0.573757	-0.316195	0.384113
-8.97656	-0.270797	-1.63489	-1.90333	-0.578427	-0.647307	1.07106	-0.421052	0.432809	-1.88614	-2.71024	-1.65681	-0.547154	-0.0318333	0.516365	1.73465	0.306557	-2.32664	-3.19469	-1.95115	-0.23526	-0.449244	0.593135	0.142031	0.495923	-0.455188	-0.619532	-1.03047	0.183355	-0.770724	0.883522	-0.164929	0.0534553	-0.346528	-1.88021	-1.20525	0.775626	-0.246447	0.573434	-0.315866	0.383438
-8.97461	-0.270799	-1.63508	-1.90347	-0.578182	-0.647894	1.07162	-0.420226	0.433214	-1.88652	-2.71068	-1.65694	-0.54751	-0.0304593	0.516487	1.73431	0.306981	-2.32631	-3.19468	-1.95171	-0.234996	-0.448755	0.593673	0.14269	0.49651	-0.455047	-0.618797	-1.02991	0.183682	-0.770758	0.88289	-0.165312	0.0530207	-0.344566	-1.87858	-1.20395	0.775574	-0.245608	0.573272	-0.315767	0.382886
-8.97266	-0.270868	-1.63513	-1.90331	-0.578312	-0.648438	1.07199	-0.419505	0.433607	-1.88736	-2.71155	-1.65708	-0.548478	-0.0285475	0.516975	1.73416	0.308013	-2.3263	-3.19527	-1.95257	-0.23556	-0.447983	0.593729	0.143286	0.497378	-0.45503	-0.618021	-1.02892	0.183688	-0.770429	0.881595	-0.165731	0.0530753	-0.342856	-1.87742	-1.20305	0.77628	-0.245111	0.573599	-0.315709	0.382191
-8.9707	-0.271046	-1.63557	-1.90307	-0.578458	-0.648557	1.0727	-0.418792	0.433796	-1.88764	-2.71178	-1.65678	-0.549284	-0.0284771	0.517001	1.73379	0.308447	-2.32647	-3.1956	-1.95333	-0.236806	-0.447324	0.592523	0.143697	0.498353	-0.455173	-0.617188	-1.02763	0.183769	-0.769281	0.879826	-0.166102	0.0530216	-0.341848	-1.87638	-1.2023	0.776078	-0.244705	0.573559	-0.31555	0.381783
-8.96875	-0.270937	-1.63592	-1.90295	-0.578585	-0.649026	1.07352	-0.417917	0.433748	-1.88769	-2.71266	-1.65661	-0.549712	-0.0289186	0.517198	1.73326	0.308622	-2.32645	-3.196	-1.95404	-0.237205	-0.447217	0.592175	0.144248	0.498866	-0.455361	-0.616812	-1.02657	0.1831	-0.768756	0.877477	-0.16663	0.0526965	-0.34082	-1.87498	-1.20076	0.776345	-0.244075	0.573218	-0.315547	0.381186
-8.9668	-0.270615	-1.63631	-1.90297	-0.57932	-0.64973	1.07411	-0.417284	0.433738	-1.88815	-2.71354	-1.65669	-0.550266	-0.0293241	0.517289	1.73262	0.308639	-2.32657	-3.19629	-1.95461	-0.238019	-0.446823	0.592637	0.144986	0.49955	-0.455275	-0.616066	-1.02517	0.182883	-0.768777	0.87679	-0.16721	0.0519212	-0.339155	-1.87358	-1.19995	0.776766	-0.243579	0.572472	-0.31582	0.380572
-8.96484	-0.2699	-1.63657	-1.90285	-0.579443	-0.650255	1.07471	-0.416829	0.433596	-1.88944	-2.7146	-1.65685	-0.551194	-0.0283335	0.517556	1.73239	0.309045	-2.32641	-3.19688	-1.95533	-0.238787	-0.446246	0.59293	0.145749	0.500545	-0.455179	-0.615592	-1.02428	0.18337	-0.769434	0.875941	-0.167777	0.0510555	-0.337963	-1.87243	-1.19959	0.778006	-0.24298	0.573383	-0.315747	0.380093
-8.96289	-0.268989	-1.63621	-1.90235	-0.579126	-0.650811	1.07524	-0.416496	0.433374	-1.89032	-2.71541	-1.65681	-0.5522	-0.0276233	0.517265	1.73208	0.309857	-2.32607	-3.19715	-1.95579	-0.238897	-0.446087	0.592557	0.146255	0.501582	-0.454195	-0.614538	-1.02318	0.183935	-0.768847	0.874547	-0.168603	0.0503309	-0.337531	-1.87136	-1.19799	0.778995	-0.241572	0.573213	-0.315754	0.379757
-8.96094	-0.268485	-1.6363	-1.90186	-0.579732	-0.650876	1.07555	-0.416046	0.433691	-1.88985	-2.71581	-1.65616	-0.551643	-0.0265289	0.516932	1.73144	0.310197	-2.32558	-3.1977	-1.95619	-0.238889	-0.446527	0.592919	0.146787	0.50224	-0.453602	-0.613843	-1.02171	0.184293	-0.767768	0.872913	-0.169256	0.0500774	-0.337444	-1.87078	-1.19703	0.779039	-0.240868	0.572509	-0.315535	0.379669
-8.95898	-0.268159	-1.63616	-1.901	-0.580044	-0.65088	1.07599	-0.415749	0.433455	-1.88946	-2.71627	-1.65601	-0.550878	-0.0247839	0.516982	1.731	0.311093	-2.32573	-3.19777	-1.95622	-0.239409	-0.445929	0.593342	0.147382	0.5028	-0.453018	-0.613193	-1.02052	0.184959	-0.76742	0.872127	-0.169803	0.0494739	-0.336626	-1.86975	-1.19578	0.779152	-0.239972	0.572161	-0.315309	0.379296
-8.95703	-0.268212	-1.63583	-1.90027	-0.580702	-0.65052	1.07627	-0.415269	0.433575	-1.8897	-2.71693	-1.65625	-0.550675	-0.0236417	0.517121	1.73057	0.3118	-2.32629	-3.19818	-1.95656	-0.240197	-0.444921	0.593321	0.147798	0.503664	-0.453531	-0.612839	-1.01942	0.184863	-0.76689	0.871737	-0.17008	0.0487445	-0.335446	-1.86847	-1.19528	0.779631	-0.239642	0.572151	-0.315026	0.378789
-8.95508	-0.268734	-1.63579	-1.89953	-0.581649	-0.649973	1.07626	-0.414707	0.433976	-1.88984	-2.7174	-1.65665	-0.550361	-0.024051	0.517436	1.72986	0.311795	-2.32668	-3.19849	-1.95738	-0.241339	-0.444795	0.59306	0.148182	0.505142	-0.453767	-0.612451	-1.01906	0.185754	-0.766756	0.87118	-0.170462	0.0482064	-0.334707	-1.86683	-1.19475	0.780213	-0.23984	0.572374	-0.315093	0.377999
-8.95312	-0.269047	-1.6361	-1.89952	-0.582214	-0.649369	1.07701	-0.413852	0.43472	-1.88987	-2.718	-1.65679	-0.549963	-0.023785	0.51754	1.72937	0.312241	-2.32687	-3.19912	-1.95771	-0.242769	-0.444331	0.593124	0.148472	0.50589	-0.45384	-0.612388	-1.0189	0.18681	-0.766609	0.870628	-0.170953	0.0471402	-0.3338	-1.8652	-1.19368	0.780416	-0.240078	0.572636	-0.315422	0.377137
-8.95117	-0.269014	-1.63644	-1.89994	-0.582208	-0.649514	1.07782	-0.413212	0.435418	-1.8898	-2.71807	-1.65596	-0.54995	-0.0223852	0.517318	1.72865	0.312486	-2.32615	-3.19907	-1.95835	-0.242783	-0.444969	0.593291	0.148792	0.505964	-0.454052	-0.612074	-1.01856	0.186563	-0.76715	0.870054	-0.171693	0.0456351	-0.33278	-1.86364	-1.19254	0.780779	-0.24012	0.571506	-0.316039	0.376436
-8.94922	-0.268929	-1.63648	-1.89954	-0.582722	-0.649073	1.078	-0.412866	0.436003	-1.88915	-2.71822	-1.65499	-0.549804	-0.0214669	0.516994	1.72788	0.312414	-2.32588	-3.1993	-1.95827	-0.242829	-0.445866	0.593698	0.148979	0.505963	-0.454246	-0.611616	-1.01801	0.187228	-0.767879	0.8692	-0.172641	0.0439435	-0.331653	-1.86219	-1.1916	0.781992	-0.240529	0.571186	-0.316448	0.375579
-8.94727	-0.268863	-1.63633	-1.89909	-0.583133	-0.64839	1.07853	-0.412211	0.436787	-1.88898	-2.71845	-1.65498	-0.550089	-0.0212482	0.516803	1.72718	0.312454	-2.32625	-3.1996	-1.95872	-0.243553	-0.445474	0.594607	0.149558	0.506975	-0.454011	-0.610675	-1.017	0.186826	-0.768531	0.868278	-0.17333	0.0429187	-0.330814	-1.86049	-1.19028	0.782428	-0.239808	0.571505	-0.31667	0.374725
-8.94531	-0.269249	-1.63642	-1.89853	-0.583287	-0.648001	1.07957	-0.411279	0.437643	-1.88866	-2.71856	-1.65464	-0.550053	-0.0201111	0.516844	1.72623	0.312812	-2.32681	-3.20008	-1.9592	-0.243755	-0.445114	0.595134	0.149884	0.50697	-0.454387	-0.610114	-1.01594	0.186576	-0.76772	0.867411	-0.173712	0.0421865	-0.3301	-1.85924	-1.18893	0.782701	-0.237987	0.571101	-0.316761	0.374147
-8.94336	-0.269625	-1.63644	-1.8979	-0.583757	-0.647478	1.08034	-0.410478	0.438306	-1.88822	-2.71852	-1.65426	-0.549784	-0.0189693	0.516917	1.72517	0.313225	-2.32689	-3.2004	-1.95997	-0.243973	-0.445286	0.595797	0.15033	0.507404	-0.454412	-0.609552	-1.01572	0.187325	-0.768141	0.866679	-0.174254	0.0409468	-0.32916	-1.85814	-1.18829	0.783697	-0.237606	0.570929	-0.316965	0.373027
-8.94141	-0.270413	-1.63691	-1.89777	-0.585203	-0.64699	1.08058	-0.409978	0.438983	-1.88791	-2.71869	-1.65406	-0.549647	-0.0184543	0.517129	1.72387	0.312529	-2.32632	-3.20079	-1.96096	-0.244259	-0.445187	0.596621	0.150969	0.508026	-0.45452	-0.609412	-1.0159	0.187876	-0.769436	0.866655	-0.17456	0.0399106	-0.328334	-1.85694	-1.18775	0.784608	-0.237257	0.570819	-0.317173	0.372012
-8.93945	-0.270423	-1.63722	-1.8973	-0.586036	-0.646525	1.08075	-0.409671	0.439614	-1.8878	-2.71874	-1.65341	-0.550362	-0.0180539	0.516702	1.72247	0.312484	-2.32624	-3.20091	-1.96169	-0.244842	-0.445737	0.596797	0.151221	0.508558	-0.454609	-0.608733	-1.01487	0.188626	-0.769328	0.866024	-0.174843	0.0388783	-0.327246	-1.85544	-1.18682	0.785697	-0.236929	0.570724	-0.317371	0.370972
-8.9375	-0.270376	-1.63715	-1.8966	-0.586512	-0.646074	1.0811	-0.409262	0.440262	-1.88769	-2.71903	-1.6532	-0.550624	-0.0170364	0.51629	1.72149	0.313221	-2.32568	-3.20124	-1.96205	-0.245463	-0.446776	0.59655	0.150896	0.508484	-0.454888	-0.608247	-1.01398	0.189146	-0.768126	0.86518	-0.17508	0.0385849	-0.326311	-1.85399	-1.18555	0.787209	-0.236169	0.571223	-0.317217	0.370072
-8.93555	-0.26995	-1.63662	-1.89566	-0.587384	-0.645598	1.08116	-0.409265	0.440503	-1.88732	-2.71892	-1.65241	-0.550391	-0.0162151	0.515937	1.72039	0.313267	-2.32539	-3.20115	-1.96203	-0.246182	-0.446505	0.596272	0.150767	0.508432	-0.45526	-0.608112	-1.01359	0.189589	-0.76755	0.864732	-0.175344	0.0383549	-0.325078	-1.8525	-1.18471	0.788488	-0.235946	0.571039	-0.317276	0.36928
-8.93359	-0.269383	-1.63609	-1.89446	-0.587712	-0.645545	1.08149	-0.409292	0.44052	-1.88668	-2.71913	-1.65151	-0.55047	-0.0160604	0.51571	1.71954	0.313145	-2.32539	-3.20182	-1.96293	-0.246866	-0.447697	0.596408	0.150985	0.508734	-0.45551	-0.60775	-1.01311	0.18971	-0.76714	0.863547	-0.175783	0.0378102	-0.32381	-1.85052	-1.18354	0.789292	-0.235058	0.569983	-0.317416	0.368643
-8.93164	-0.269097	-1.63572	-1.89361	-0.588209	-0.645379	1.08192	-0.409087	0.440777	-1.88692	-2.71947	-1.65091	-0.550885	-0.0163374	0.515894	1.71848	0.312701	-2.325	-3.20207	-1.96405	-0.24752	-0.448659	0.596602	0.151205	0.509038	-0.455181	-0.606809	-1.01248	0.190151	-0.766686	0.86231	-0.176653	0.0369337	-0.322897	-1.84836	-1.18219	0.789332	-0.234179	0.570476	-0.316763	0.368362
-8.92969	-0.269585	-1.63572	-1.89316	-0.589206	-0.64501	1.0824	-0.408736	0.44127	-1.88679	-2.71933	-1.65044	-0.550752	-0.0154417	0.516054	1.71749	0.312738	-2.3248	-3.20248	-1.96492	-0.247827	-0.449273	0.596987	0.151665	0.509521	-0.454355	-0.605893	-1.012	0.190531	-0.766246	0.861735	-0.17744	0.0358152	-0.322064	-1.84659	-1.18145	0.789082	-0.234655	0.571276	-0.316248	0.368014
-8.92773	-0.270009	-1.636	-1.89298	-0.590638	-0.644424	1.08242	-0.408481	0.442252	-1.88614	-2.7192	-1.6501	-0.550606	-0.0145219	0.515659	1.71674	0.31284	-2.3249	-3.20303	-1.96608	-0.248102	-0.449589	0.597477	0.152292	0.510396	-0.452875	-0.604572	-1.01127	0.192017	-0.766342	0.861273	-0.178027	0.0342079	-0.320968	-1.84476	-1.1807	0.789476	-0.234399	0.571481	-0.316184	0.367492
-8.92578	-0.270416	-1.63668	-1.89299	-0.592017	-0.643765	1.08215	-0.408269	0.443184	-1.88503	-2.71921	-1.64994	-0.550199	-0.0143327	0.515369	1.71556	0.312522	-2.32465	-3.20325	-1.96608	-0.248473	-0.45011	0.597932	0.152223	0.510156	-0.452305	-0.603565	-1.01032	0.193099	-0.766268	0.861049	-0.178531	0.0328376	-0.319867	-1.84299	-1.1795	0.790281	-0.233315	0.571269	-0.316025	0.367149
-8.92383	-0.270917	-1.63718	-1.8934	-0.592211	-0.643131	1.08243	-0.407587	0.444389	-1.88463	-2.71916	-1.64965	-0.550499	-0.0140566	0.515386	1.71433	0.312228	-2.32431	-3.20353	-1.9669	-0.248667	-0.450649	0.598994	0.15242	0.510299	-0.452178	-0.602835	-1.00918	0.193547	-0.765126	0.860532	-0.179415	0.0316031	-0.318445	-1.84119	-1.17839	0.791098	-0.232501	0.571005	-0.315838	0.366531
-8.92188	-0.271416	-1.63771	-1.89382	-0.592402	-0.642259	1.08295	-0.406616	0.445662	-1.88456	-2.71902	-1.64871	-0.551495	-0.012219	0.515052	1.71342	0.312722	-2.32444	-3.20412	-1.96783	-0.249108	-0.451477	0.599227	0.15252	0.510606	-0.451538	-0.601845	-1.00785	0.193993	-0.764916	0.859184	-0.180656	0.0304029	-0.317073	-1.83949	-1.17775	0.792077	-0.231918	0.571232	-0.315653	0.36583
-8.91992	-0.271513	-1.63789	-1.89372	-0.592691	-0.641962	1.08371	-0.405823	0.446457	-1.88449	-2.71898	-1.6479	-0.552183	-0.0105114	0.514544	1.71234	0.313124	-2.32397	-3.20396	-1.96828	-0.249372	-0.450974	0.599572	0.152746	0.510951	-0.451395	-0.60079	-1.00612	0.194039	-0.764587	0.857536	-0.18162	0.0295418	-0.315605	-1.83742	-1.17673	0.793165	-0.231664	0.570833	-0.315705	0.364886
-8.91797	-0.271839	-1.63778	-1.89332	-0.593141	-0.641875	1.0842	-0.405382	0.446951	-1.88426	-2.71901	-1.64754	-0.552669	-0.00996472	0.514194	1.71121	0.313196	-2.32327	-3.20357	-1.96826	-0.248765	-0.449534	0.600439	0.153185	0.511259	-0.450944	-0.599763	-1.00499	0.194668	-0.76368	0.855662	-0.182566	0.0291413	-0.314264	-1.83525	-1.17551	0.79388	-0.231119	0.571044	-0.315623	0.364372
-8.91602	-0.272692	-1.63779	-1.89299	-0.594015	-0.641838	1.08437	-0.404706	0.447746	-1.88382	-2.7192	-1.64727	-0.55324	-0.00942597	0.514202	1.7103	0.313527	-2.32317	-3.20327	-1.96768	-0.249207	-0.448989	0.601277	0.153345	0.510974	-0.451212	-0.59926	-1.00398	0.195005	-0.762629	0.853893	-0.183289	0.0289719	-0.313296	-1.8336	-1.17472	0.79355	-0.230534	0.571137	-0.315428	0.364248
-8.91406	-0.273645	-1.63839	-1.89265	-0.595282	-0.641962	1.08446	-0.403948	0.448653	-1.88308	-2.71923	-1.64718	-0.552847	-0.00909414	0.514152	1.70943	0.31364	-2.3229	-3.20313	-1.96757	-0.249396	-0.448182	0.602137	0.153695	0.511409	-0.450327	-0.598482	-1.00277	0.196127	-0.762092	0.852865	-0.184407	0.0279628	-0.312803	-1.83225	-1.17402	0.792905	-0.230823	0.571145	-0.315178	0.364124
-8.91211	-0.274193	-1.63898	-1.89225	-0.596646	-0.641885	1.08415	-0.403324	0.44958	-1.88284	-2.7195	-1.6474	-0.55258	-0.00939538	0.514589	1.70852	0.31294	-2.32224	-3.20283	-1.96741	-0.249235	-0.448524	0.602275	0.153503	0.511288	-0.449708	-0.597752	-1.00148	0.196965	-0.760722	0.85271	-0.185029	0.0275773	-0.312358	-1.83077	-1.17299	0.79204	-0.231103	0.570581	-0.315165	0.363583
-8.91016	-0.274357	-1.63941	-1.89184	-0.597261	-0.641371	1.08404	-0.402733	0.450573	-1.88287	-2.71989	-1.64798	-0.553003	-0.00890548	0.515079	1.7079	0.312593	-2.32161	-3.20245	-1.96719	-0.249184	-0.448445	0.602145	0.153315	0.51151	-0.450136	-0.597414	-1.00038	0.197274	-0.759604	0.852248	-0.1858	0.0272364	-0.311607	-1.82923	-1.17209	0.792133	-0.230546	0.57007	-0.314702	0.363604
-8.9082	-0.27471	-1.63997	-1.89181	-0.598155	-0.641324	1.08416	-0.402332	0.451466	-1.88282	-2.72022	-1.64822	-0.55402	-0.00805218	0.515056	1.70699	0.312376	-2.32063	-3.20196	-1.96785	-0.248813	-0.448913	0.602045	0.153316	0.511889	-0.450604	-0.597484	-0.999792	0.196963	-0.759347	0.850923	-0.186688	0.0268105	-0.310508	-1.82741	-1.17087	0.792414	-0.229669	0.569366	-0.314326	0.363618
-8.90625	-0.274714	-1.64018	-1.8917	-0.59891	-0.64153	1.08387	-0.402279	0.451905	-1.88259	-2.72032	-1.64789	-0.554717	-0.00676443	0.515015	1.70612	0.313304	-2.32008	-3.20172	-1.96829	-0.248772	-0.449301	0.601991	0.153399	0.512127	-0.450538	-0.597073	-0.999318	0.197526	-0.758691	0.849366	-0.187659	0.0264032	-0.309082	-1.82545	-1.16949	0.792295	-0.228887	0.568549	-0.314357	0.363305
-8.9043	-0.274764	-1.64054	-1.89152	-0.599281	-0.641659	1.08405	-0.40198	0.452176	-1.88223	-2.72017	-1.64741	-0.554658	-0.00552518	0.515226	1.70503	0.313224	-2.31989	-3.20195	-1.96867	-0.249137	-0.450251	0.601806	0.153261	0.512044	-0.450579	-0.596556	-0.998009	0.198058	-0.756816	0.848432	-0.188542	0.0263966	-0.307775	-1.82406	-1.16808	0.792488	-0.228567	0.568599	-0.314278	0.362733
-8.90234	-0.275057	-1.64041	-1.89077	-0.600508	-0.641565	1.0843	-0.401535	0.452716	-1.88151	-2.72032	-1.64735	-0.554417	-0.00550234	0.515108	1.70416	0.313138	-2.31948	-3.20163	-1.96848	-0.249473	-0.449836	0.601748	0.152989	0.512236	-0.450374	-0.595832	-0.996886	0.197728	-0.755549	0.847144	-0.189156	0.0262716	-0.306308	-1.82268	-1.1673	0.793274	-0.228675	0.56948	-0.313821	0.362149
-8.90039	-0.275715	-1.64034	-1.88971	-0.601717	-0.641326	1.08404	-0.401136	0.453103	-1.88114	-2.72101	-1.64769	-0.554255	-0.00520075	0.515665	1.70357	0.31348	-2.31903	-3.20139	-1.96821	-0.249795	-0.449053	0.601781	0.152827	0.512324	-0.449953	-0.595214	-0.99606	0.197561	-0.755629	0.845219	-0.190188	0.0252224	-0.305261	-1.82171	-1.16703	0.792825	-0.229339	0.569778	-0.313428	0.361385
-8.89844	-0.276137	-1.64083	-1.88945	-0.602086	-0.641149	1.08423	-0.400695	0.453738	-1.88064	-2.72129	-1.6479	-0.554006	-0.00316467	0.51599	1.70333	0.314801	-2.31873	-3.20147	-1.9682	-0.249889	-0.448981	0.601871	0.152853	0.512856	-0.449534	-0.594654	-0.99547	0.198605	-0.756127	0.844582	-0.191007	0.0237716	-0.304434	-1.82057	-1.16627	0.792175	-0.228612	0.569024	-0.313018	0.361307
-8.89648	-0.276147	-1.64134	-1.88951	-0.60232	-0.641292	1.08482	-0.400168	0.453979	-1.88009	-2.72188	-1.64875	-0.553275	-0.00258968	0.515898	1.70278	0.315088	-2.31768	-3.20137	-1.96867	-0.249448	-0.449772	0.602033	0.152971	0.513054	-0.449723	-0.594541	-0.994716	0.19938	-0.755953	0.843958	-0.191511	0.0231854	-0.304389	-1.81971	-1.16546	0.791924	-0.22712	0.568998	-0.312535	0.361754
-8.89453	-0.275545	-1.64167	-1.88957	-0.602237	-0.641903	1.0853	-0.399907	0.453776	-1.87978	-2.72193	-1.6488	-0.553272	-0.00316744	0.515688	1.70141	0.314355	-2.31701	-3.20115	-1.9688	-0.248956	-0.449906	0.602584	0.153163	0.513363	-0.450762	-0.594422	-0.994175	0.198984	-0.755869	0.842576	-0.191991	0.0230209	-0.304265	-1.81897	-1.16478	0.791791	-0.22634	0.569447	-0.312017	0.361849
-8.89258	-0.275655	-1.64213	-1.88957	-0.602839	-0.641882	1.08534	-0.399571	0.454174	-1.87946	-2.72143	-1.64751	-0.55419	-0.00212275	0.515421	1.70031	0.314392	-2.31717	-3.20138	-1.96922	-0.249621	-0.44864	0.602816	0.153639	0.514575	-0.452049	-0.594282	-0.993215	0.197789	-0.754621	0.840819	-0.19257	0.0232052	-0.303427	-1.81825	-1.1646	0.791852	-0.226968	0.569421	-0.311764	0.361304
-8.89062	-0.275948	-1.64286	-1.88935	-0.603474	-0.641273	1.08534	-0.398861	0.455088	-1.87858	-2.72058	-1.64569	-0.554477	0.000407878	0.514849	1.69963	0.314851	-2.31745	-3.20174	-1.96954	-0.25031	-0.447708	0.602791	0.153989	0.515388	-0.452321	-0.593644	-0.992261	0.197309	-0.752779	0.83968	-0.193212	0.0234958	-0.301878	-1.8174	-1.16441	0.792384	-0.227195	0.569654	-0.311617	0.360545
-8.88867	-0.276022	-1.64358	-1.88907	-0.603421	-0.641369	1.08563	-0.398204	0.455822	-1.8783	-2.72067	-1.64561	-0.554658	0.00068654	0.514967	1.69947	0.315117	-2.31736	-3.20255	-1.97001	-0.250221	-0.448245	0.603376	0.154052	0.515199	-0.452457	-0.593095	-0.991772	0.19692	-0.751885	0.838714	-0.193482	0.0236964	-0.300246	-1.81656	-1.16379	0.792983	-0.227008	0.569677	-0.311377	0.359547
-8.88672	-0.276142	-1.64369	-1.88863	-0.603908	-0.641939	1.08546	-0.398055	0.456175	-1.87796	-2.72082	-1.6459	-0.554779	0.000603508	0.515376	1.6992	0.315056	-2.31727	-3.20296	-1.97045	-0.250512	-0.448658	0.603675	0.1543	0.515788	-0.451804	-0.59219	-0.991486	0.1977	-0.75219	0.83732	-0.194056	0.0240788	-0.298868	-1.81533	-1.16238	0.79389	-0.226711	0.569902	-0.311076	0.358455
-8.88477	-0.276358	-1.64418	-1.8887	-0.604953	-0.642674	1.08549	-0.39799	0.456549	-1.87745	-2.72075	-1.64605	-0.554807	0.00132015	0.51549	1.69883	0.315577	-2.3174	-3.20327	-1.97065	-0.251515	-0.44845	0.603794	0.154788	0.51734	-0.451629	-0.591566	-0.990802	0.197709	-0.751937	0.835559	-0.19474	0.0242586	-0.298305	-1.81444	-1.16162	0.793923	-0.227039	0.570009	-0.310819	0.357684
-8.88281	-0.276603	-1.64488	-1.88853	-0.605977	-0.643048	1.08554	-0.397834	0.45694	-1.87695	-2.72075	-1.64626	-0.554847	0.00164341	0.515246	1.69838	0.315932	-2.31765	-3.20346	-1.97142	-0.252716	-0.4481	0.603965	0.155173	0.518324	-0.451014	-0.590597	-0.990074	0.197703	-0.751292	0.834086	-0.195401	0.0241562	-0.297684	-1.81351	-1.16071	0.794402	-0.227587	0.570084	-0.310646	0.356664
-8.88086	-0.276813	-1.64519	-1.8876	-0.606598	-0.643563	1.08554	-0.397503	0.457136	-1.87695	-2.72133	-1.64585	-0.555535	0.00257551	0.515008	1.69827	0.316528	-2.31781	-3.20441	-1.97282	-0.252786	-0.448918	0.604499	0.155531	0.518744	-0.450614	-0.589431	-0.988585	0.197126	-0.750616	0.832764	-0.19612	0.0236815	-0.297179	-1.81291	-1.15981	0.794576	-0.227122	0.570157	-0.310646	0.355944
-8.87891	-0.277534	-1.64571	-1.8871	-0.607827	-0.64381	1.0854	-0.397134	0.457778	-1.87717	-2.72174	-1.64543	-0.556189	0.00404983	0.514689	1.69814	0.317329	-2.3183	-3.2053	-1.97355	-0.253886	-0.449437	0.604644	0.155889	0.519217	-0.450119	-0.588251	-0.987473	0.196767	-0.750397	0.83088	-0.197139	0.0230568	-0.296994	-1.81261	-1.15907	0.794495	-0.22634	0.569528	-0.310664	0.355705
-8.87695	-0.278128	-1.64628	-1.88684	-0.608704	-0.643875	1.08536	-0.396871	0.458188	-1.87771	-2.72211	-1.64522	-0.556505	0.00498544	0.51467	1.69773	0.317545	-2.31918	-3.20614	-1.97396	-0.254976	-0.448502	0.604375	0.156491	0.520396	-0.450295	-0.587473	-0.986243	0.196689	-0.750494	0.829334	-0.197921	0.0225793	-0.297073	-1.81256	-1.15916	0.794524	-0.226271	0.568648	-0.310588	0.355376
-8.875	-0.278064	-1.64637	-1.88617	-0.609043	-0.643714	1.08536	-0.396702	0.45842	-1.87753	-2.72207	-1.64483	-0.55637	0.00494506	0.514924	1.69723	0.317376	-2.31962	-3.20642	-1.97445	-0.255777	-0.448209	0.604335	0.156902	0.520814	-0.449337	-0.58633	-0.984736	0.196624	-0.750199	0.82765	-0.198906	0.0221259	-0.296139	-1.81194	-1.1586	0.795481	-0.226608	0.568337	-0.310911	0.35435
-8.87305	-0.278231	-1.64645	-1.88562	-0.609601	-0.643202	1.08565	-0.396343	0.459159	-1.87711	-2.72233	-1.64467	-0.55654	0.00564272	0.515109	1.69691	0.318104	-2.31989	-3.20679	-1.97392	-0.256619	-0.44727	0.604527	0.157579	0.52174	-0.449293	-0.585783	-0.983587	0.196823	-0.749561	0.826459	-0.199776	0.0215424	-0.294792	-1.81113	-1.15783	0.795931	-0.226554	0.568642	-0.310891	0.353659
-8.87109	-0.278137	-1.64646	-1.88471	-0.60981	-0.643128	1.08593	-0.396242	0.459276	-1.87688	-2.72251	-1.64431	-0.556584	0.00644336	0.514678	1.69628	0.3183	-2.31893	-3.20654	-1.97416	-0.256004	-0.447288	0.60486	0.158167	0.522332	-0.449753	-0.584701	-0.982272	0.196902	-0.748408	0.825218	-0.200269	0.0213229	-0.293218	-1.81018	-1.15731	0.79582	-0.226139	0.568642	-0.3108	0.353054
-8.86914	-0.277789	-1.64659	-1.88381	-0.609845	-0.643462	1.08613	-0.396347	0.459029	-1.87732	-2.72281	-1.64459	-0.557198	0.00726837	0.514645	1.69587	0.318502	-2.3186	-3.20699	-1.97463	-0.255879	-0.447695	0.60516	0.158734	0.523043	-0.449853	-0.583717	-0.981002	0.197506	-0.747949	0.824213	-0.200611	0.021283	-0.292468	-1.8099	-1.15725	0.795355	-0.226963	0.569271	-0.310675	0.352193
-8.86719	-0.277694	-1.64683	-1.88301	-0.609946	-0.643481	1.08623	-0.396275	0.459331	-1.8769	-2.7227	-1.6442	-0.557554	0.00862032	0.514545	1.6952	0.318346	-2.31853	-3.20685	-1.97456	-0.256577	-0.448283	0.60521	0.158972	0.523135	-0.450585	-0.583027	-0.980154	0.197201	-0.746359	0.823141	-0.200477	0.0217856	-0.291728	-1.80944	-1.15688	0.795144	-0.227298	0.56913	-0.310839	0.351213
-8.86523	-0.277383	-1.64661	-1.88205	-0.610503	-0.643441	1.08622	-0.396495	0.459281	-1.87591	-2.72289	-1.64398	-0.557642	0.0100207	0.514131	1.69472	0.31885	-2.31808	-3.20681	-1.97477	-0.256282	-0.447512	0.605653	0.159441	0.52393	-0.451357	-0.582532	-0.979567	0.196872	-0.74548	0.821738	-0.200488	0.0219875	-0.290706	-1.80864	-1.15611	0.795687	-0.226918	0.568591	-0.311088	0.350474
-8.86328	-0.277429	-1.64676	-1.88126	-0.611613	-0.643375	1.08685	-0.396436	0.459367	-1.87569	-2.72334	-1.644	-0.557877	0.00977173	0.513821	1.694	0.319122	-2.31781	-3.20649	-1.97542	-0.255832	-0.446539	0.606541	0.160037	0.52467	-0.451571	-0.581801	-0.979018	0.19704	-0.745003	0.820825	-0.200577	0.0217751	-0.289817	-1.8078	-1.15529	0.79601	-0.226463	0.568949	-0.311276	0.349534
-8.86133	-0.277445	-1.64722	-1.88085	-0.612312	-0.643375	1.08737	-0.396331	0.45956	-1.8754	-2.72348	-1.64328	-0.55785	0.0107909	0.513252	1.69322	0.319413	-2.31758	-3.20696	-1.97608	-0.256304	-0.446616	0.60656	0.160336	0.525313	-0.452842	-0.581824	-0.978768	0.196874	-0.744756	0.820012	-0.200715	0.0216724	-0.28882	-1.80703	-1.15496	0.796308	-0.22589	0.569566	-0.311365	0.348851
-8.85938	-0.277226	-1.64758	-1.8803	-0.612741	-0.64333	1.0875	-0.396312	0.459839	-1.87454	-2.72297	-1.64263	-0.557551	0.0119132	0.51296	1.6927	0.319863	-2.31751	-3.20706	-1.97641	-0.256983	-0.446693	0.606147	0.160636	0.526004	-0.452857	-0.581131	-0.978409	0.197777	-0.744303	0.818693	-0.200836	0.0216042	-0.287565	-1.80603	-1.15433	0.796472	-0.226224	0.569875	-0.31157	0.348154
-8.85742	-0.276816	-1.64789	-1.87975	-0.613291	-0.643701	1.08772	-0.396288	0.459728	-1.8731	-2.7222	-1.64166	-0.557246	0.0126553	0.513104	1.69204	0.320111	-2.31757	-3.2075	-1.97717	-0.257155	-0.445585	0.606076	0.161162	0.527256	-0.451968	-0.580061	-0.977851	0.198496	-0.743512	0.817299	-0.200754	0.0217173	-0.286526	-1.80508	-1.15375	0.797153	-0.226404	0.570576	-0.311371	0.347606
-8.85547	-0.276621	-1.64819	-1.87921	-0.613711	-0.643955	1.08827	-0.396116	0.459661	-1.8719	-2.72101	-1.64052	-0.557791	0.0140166	0.512725	1.69118	0.320249	-2.31735	-3.2076	-1.97821	-0.257237	-0.444444	0.606126	0.161846	0.528443	-0.451727	-0.578968	-0.976818	0.198382	-0.742818	0.815961	-0.200597	0.0218599	-0.285418	-1.80417	-1.15352	0.796954	-0.22623	0.570993	-0.311033	0.347128
-8.85352	-0.276831	-1.64881	-1.87895	-0.614363	-0.643911	1.08874	-0.395886	0.459907	-1.87098	-2.72069	-1.63927	-0.557695	0.0149833	0.512341	1.68998	0.319864	-2.31723	-3.20783	-1.97843	-0.256949	-0.44459	0.606349	0.16226	0.529086	-0.451314	-0.577568	-0.974928	0.198744	-0.741725	0.81455	-0.200739	0.0214101	-0.284067	-1.80313	-1.15321	0.796214	-0.225408	0.571027	-0.310809	0.346801
-8.85156	-0.27718	-1.64964	-1.87888	-0.615768	-0.643419	1.08903	-0.395592	0.460437	-1.87101	-2.72059	-1.63835	-0.557844	0.0154688	0.512413	1.68881	0.319981	-2.31755	-3.20789	-1.97862	-0.256623	-0.44411	0.606981	0.162788	0.529777	-0.450931	-0.576064	-0.973168	0.19951	-0.740661	0.81334	-0.200907	0.0209083	-0.283387	-1.8022	-1.15269	0.795853	-0.22505	0.571296	-0.310544	0.346416
-8.84961	-0.277517	-1.65025	-1.87867	-0.617165	-0.643368	1.08937	-0.395147	0.46102	-1.87008	-2.72054	-1.63736	-0.557141	0.016263	0.512328	1.68775	0.320307	-2.31789	-3.20808	-1.97877	-0.256959	-0.443997	0.607374	0.163148	0.529659	-0.451189	-0.574978	-0.971347	0.199626	-0.740121	0.812019	-0.201087	0.0201871	-0.282684	-1.80181	-1.15305	0.79631	-0.224795	0.571449	-0.310253	0.346018
-8.84766	-0.277621	-1.65052	-1.87848	-0.61811	-0.643712	1.08972	-0.394624	0.461336	-1.86868	-2.72051	-1.63671	-0.556281	0.0166	0.512235	1.68672	0.32035	-2.31796	-3.20768	-1.9789	-0.257351	-0.4447	0.6072	0.163274	0.52962	-0.451031	-0.573765	-0.969593	0.199947	-0.739007	0.810628	-0.201391	0.0194739	-0.281708	-1.80147	-1.15265	0.796477	-0.223891	0.571316	-0.310123	0.345761
-8.8457	-0.277923	-1.65154	-1.87906	-0.618852	-0.644314	1.09033	-0.393917	0.461909	-1.8679	-2.7206	-1.63596	-0.556166	0.0170083	0.512452	1.68592	0.320608	-2.31768	-3.20753	-1.97896	-0.257795	-0.44568	0.607315	0.16357	0.530175	-0.450397	-0.572657	-0.968354	0.200145	-0.738805	0.809331	-0.201865	0.0184456	-0.280422	-1.80111	-1.15232	0.796896	-0.223985	0.571278	-0.31025	0.34551
-8.84375	-0.277996	-1.65253	-1.87943	-0.619566	-0.644737	1.09115	-0.393167	0.462807	-1.86802	-2.72074	-1.63547	-0.55672	0.0178949	0.512402	1.68525	0.320909	-2.31752	-3.20726	-1.9786	-0.258356	-0.445827	0.607172	0.163777	0.530909	-0.450348	-0.571741	-0.967367	0.199922	-0.739125	0.807527	-0.202381	0.0177629	-0.279047	-1.80017	-1.15139	0.796908	-0.223784	0.571265	-0.310056	0.345559
-8.8418	-0.27836	-1.65319	-1.87929	-0.62071	-0.644399	1.09143	-0.392688	0.46372	-1.86748	-2.72058	-1.63507	-0.556522	0.0182619	0.512756	1.68411	0.320333	-2.31731	-3.20699	-1.97833	-0.258674	-0.445374	0.606779	0.164019	0.5317	-0.450596	-0.570814	-0.96633	0.20027	-0.738107	0.806157	-0.202533	0.0172802	-0.278182	-1.79889	-1.15018	0.797018	-0.223674	0.57144	-0.309698	0.345277
-8.83984	-0.278688	-1.65353	-1.87891	-0.62159	-0.643812	1.09148	-0.392326	0.464698	-1.86614	-2.72006	-1.63417	-0.555928	0.0191105	0.5128	1.68289	0.320011	-2.31701	-3.20643	-1.97844	-0.258683	-0.445047	0.606836	0.164417	0.532646	-0.45069	-0.570006	-0.965676	0.200696	-0.736999	0.804634	-0.202747	0.0168936	-0.276615	-1.79733	-1.14907	0.796764	-0.223509	0.571186	-0.309435	0.344836
-8.83789	-0.279486	-1.65374	-1.87826	-0.623256	-0.643243	1.09126	-0.392382	0.465281	-1.86527	-2.7204	-1.63418	-0.555686	0.0194303	0.512654	1.68211	0.320205	-2.31718	-3.20625	-1.978	-0.259534	-0.444082	0.606453	0.16463	0.533744	-0.45019	-0.568683	-0.964805	0.201168	-0.735664	0.802955	-0.203254	0.0163429	-0.274473	-1.79582	-1.14802	0.796973	-0.222576	0.571649	-0.309026	0.344226
-8.83594	-0.279768	-1.65393	-1.87735	-0.623884	-0.643235	1.09142	-0.392365	0.465442	-1.86524	-2.72107	-1.63457	-0.555823	0.0192646	0.513156	1.68155	0.320468	-2.31758	-3.20615	-1.97783	-0.260727	-0.442378	0.606207	0.165046	0.535039	-0.450411	-0.567857	-0.964035	0.2014	-0.734767	0.801872	-0.20354	0.0157881	-0.273545	-1.79516	-1.14737	0.79682	-0.221779	0.572531	-0.308456	0.34368
-8.83398	-0.279501	-1.65364	-1.87612	-0.62409	-0.64343	1.09156	-0.392435	0.465371	-1.86407	-2.72077	-1.63396	-0.55554	0.0202407	0.513281	1.6804	0.320487	-2.31725	-3.20601	-1.97811	-0.260638	-0.441702	0.606294	0.165335	0.535581	-0.44986	-0.566607	-0.9633	0.202047	-0.734449	0.800675	-0.203649	0.0152272	-0.272852	-1.79475	-1.1471	0.796784	-0.221475	0.573113	-0.307798	0.343073
-8.83203	-0.279451	-1.65363	-1.87564	-0.624685	-0.64367	1.09153	-0.392623	0.465539	-1.86317	-2.72048	-1.6333	-0.555474	0.0203215	0.513215	1.67922	0.320258	-2.31623	-3.20583	-1.97876	-0.260531	-0.442248	0.606564	0.165793	0.536079	-0.449614	-0.565591	-0.962665	0.202449	-0.733552	0.798996	-0.203814	0.0149879	-0.271949	-1.79407	-1.14691	0.797335	-0.221249	0.573799	-0.306783	0.343046
-8.83008	-0.279895	-1.65404	-1.87534	-0.626006	-0.643562	1.09162	-0.392537	0.465713	-1.86184	-2.72004	-1.63239	-0.554909	0.0207606	0.512825	1.67819	0.31998	-2.31575	-3.20579	-1.979	-0.260467	-0.443017	0.606877	0.166333	0.537118	-0.449931	-0.564656	-0.962074	0.202455	-0.732877	0.797802	-0.203975	0.0145874	-0.270313	-1.79284	-1.14605	0.798171	-0.221173	0.574884	-0.306012	0.342569
-8.82812	-0.280088	-1.6545	-1.87521	-0.626744	-0.643743	1.09217	-0.391892	0.466114	-1.86109	-2.71971	-1.63105	-0.554864	0.0223931	0.512601	1.67715	0.319933	-2.31559	-3.20614	-1.97946	-0.260752	-0.443334	0.606971	0.166582	0.537932	-0.450017	-0.564035	-0.96191	0.201821	-0.733249	0.796487	-0.204412	0.0138068	-0.268694	-1.79166	-1.14564	0.798934	-0.221372	0.57564	-0.305585	0.341857
-8.82617	-0.280319	-1.65492	-1.87492	-0.627177	-0.643845	1.09248	-0.391222	0.466339	-1.86028	-2.71927	-1.63015	-0.554714	0.0227878	0.512056	1.67598	0.319691	-2.31586	-3.20681	-1.98002	-0.26107	-0.443343	0.607344	0.166924	0.538656	-0.449911	-0.563085	-0.961458	0.20171	-0.733276	0.795376	-0.204836	0.0129579	-0.267706	-1.7904	-1.14481	0.799727	-0.220542	0.575942	-0.305227	0.341547
-8.82422	-0.28059	-1.65503	-1.87385	-0.627932	-0.643854	1.09233	-0.390785	0.466319	-1.85903	-2.71842	-1.62937	-0.554055	0.0226984	0.511333	1.67459	0.319121	-2.3164	-3.20709	-1.9802	-0.262078	-0.442732	0.607425	0.167494	0.539799	-0.449826	-0.56242	-0.960993	0.202012	-0.73313	0.794512	-0.205232	0.0124698	-0.266427	-1.78903	-1.14381	0.800116	-0.219802	0.575934	-0.305172	0.341188
-8.82227	-0.280619	-1.65531	-1.87333	-0.628672	-0.644158	1.09213	-0.390395	0.46641	-1.85754	-2.71762	-1.62847	-0.553606	0.0235466	0.511234	1.67349	0.318781	-2.31714	-3.20704	-1.98025	-0.26345	-0.441898	0.607496	0.168118	0.541315	-0.449738	-0.561579	-0.960041	0.20208	-0.733119	0.793252	-0.205962	0.0117642	-0.264929	-1.78737	-1.14257	0.800029	-0.218813	0.575922	-0.304857	0.341199
-8.82031	-0.281012	-1.65561	-1.87339	-0.629668	-0.644973	1.09184	-0.390127	0.466506	-1.85661	-2.71747	-1.62779	-0.553558	0.0252683	0.511287	1.67275	0.319622	-2.3183	-3.2078	-1.98158	-0.26444	-0.443254	0.607781	0.168414	0.542362	-0.449983	-0.561136	-0.959911	0.201845	-0.732576	0.791782	-0.206224	0.0119011	-0.263155	-1.7859	-1.14161	0.80076	-0.217591	0.576476	-0.304087	0.341224
-8.81836	-0.281574	-1.65605	-1.87301	-0.630726	-0.64509	1.0916	-0.389762	0.466802	-1.85599	-2.71752	-1.62689	-0.553122	0.0264896	0.511588	1.67186	0.319641	-2.31902	-3.20854	-1.98281	-0.265334	-0.445205	0.608329	0.168791	0.542749	-0.449398	-0.560234	-0.959502	0.201933	-0.732394	0.790635	-0.206341	0.0118411	-0.262038	-1.78511	-1.14096	0.800926	-0.217568	0.577114	-0.303575	0.34108
-8.81641	-0.281685	-1.65638	-1.87232	-0.631347	-0.64492	1.09138	-0.389474	0.46711	-1.85556	-2.71776	-1.62627	-0.553001	0.0271438	0.511701	1.67084	0.319698	-2.31898	-3.20904	-1.98367	-0.26594	-0.445027	0.608742	0.169056	0.543466	-0.449015	-0.55944	-0.958473	0.202107	-0.732175	0.789506	-0.206521	0.0117993	-0.260683	-1.78467	-1.1404	0.800969	-0.217612	0.577049	-0.303427	0.340806
-8.81445	-0.281256	-1.6564	-1.8714	-0.632016	-0.644768	1.09094	-0.389263	0.467527	-1.85504	-2.7176	-1.62569	-0.552454	0.0277314	0.511867	1.67008	0.319985	-2.31848	-3.20925	-1.98474	-0.265866	-0.443457	0.609217	0.169464	0.544517	-0.449003	-0.558554	-0.957684	0.20246	-0.731099	0.787509	-0.20659	0.0123464	-0.259101	-1.7838	-1.1403	0.800884	-0.216955	0.576555	-0.303134	0.340689
-8.8125	-0.28123	-1.65658	-1.87103	-0.632683	-0.645183	1.09072	-0.388836	0.467959	-1.8544	-2.71744	-1.62465	-0.552266	0.0289612	0.511962	1.6695	0.320125	-2.31787	-3.2095	-1.98586	-0.265389	-0.444989	0.609438	0.16933	0.544393	-0.449676	-0.558179	-0.956651	0.202221	-0.730137	0.785608	-0.206745	0.0127624	-0.258007	-1.78282	-1.14022	0.800531	-0.216571	0.576455	-0.302827	0.340897
-8.81055	-0.28136	-1.65677	-1.87008	-0.633332	-0.645231	1.09051	-0.388559	0.468205	-1.85339	-2.71748	-1.62426	-0.552007	0.0297796	0.512286	1.66859	0.319565	-2.31766	-3.20948	-1.98598	-0.265685	-0.446582	0.609283	0.16889	0.54406	-0.449302	-0.557368	-0.955973	0.202474	-0.730242	0.784184	-0.207131	0.0123441	-0.257511	-1.78196	-1.1398	0.799463	-0.215738	0.576598	-0.302532	0.341313
-8.80859	-0.281078	-1.65688	-1.86945	-0.634204	-0.645377	1.08993	-0.388329	0.468269	-1.85289	-2.71772	-1.62398	-0.551572	0.0294617	0.512424	1.66747	0.318973	-2.31718	-3.20972	-1.98597	-0.266578	-0.44755	0.609444	0.168712	0.543948	-0.449751	-0.556949	-0.955719	0.203116	-0.73022	0.782745	-0.207282	0.0120547	-0.255956	-1.78086	-1.13904	0.799083	-0.214784	0.577067	-0.302071	0.341353
-8.80664	-0.281127	-1.65692	-1.86859	-0.635321	-0.645435	1.08957	-0.387959	0.468357	-1.85287	-2.71782	-1.62354	-0.551248	0.0298923	0.512507	1.66696	0.319364	-2.31679	-3.20972	-1.98624	-0.266757	-0.448031	0.609965	0.168698	0.544155	-0.449712	-0.556409	-0.955422	0.203344	-0.73013	0.781123	-0.207704	0.0117476	-0.254683	-1.7797	-1.13876	0.799252	-0.214692	0.577715	-0.301377	0.341164
-8.80469	-0.281181	-1.65659	-1.86753	-0.636404	-0.64537	1.08945	-0.387604	0.468469	-1.85284	-2.71813	-1.62286	-0.551223	0.0313585	0.513049	1.66681	0.320469	-2.31703	-3.21012	-1.98717	-0.267589	-0.448657	0.609668	0.168448	0.54448	-0.449767	-0.555755	-0.954236	0.203248	-0.729246	0.778624	-0.208288	0.011749	-0.253759	-1.77894	-1.13869	0.799245	-0.21391	0.578185	-0.30044	0.341246
-8.80273	-0.281352	-1.65637	-1.86654	-0.637215	-0.644919	1.08949	-0.387211	0.468877	-1.852	-2.71844	-1.62279	-0.551055	0.0323823	0.513026	1.66652	0.321569	-2.31774	-3.21059	-1.98805	-0.268723	-0.448683	0.609709	0.168512	0.545209	-0.449951	-0.555021	-0.952947	0.202993	-0.728801	0.776206	-0.2089	0.011659	-0.252413	-1.77816	-1.13863	0.798553	-0.213115	0.578328	-0.299767	0.340942
-8.80078	-0.281129	-1.6563	-1.86604	-0.637275	-0.644826	1.08976	-0.386726	0.469259	-1.85024	-2.71819	-1.62243	-0.550189	0.0330199	0.512503	1.66568	0.321702	-2.31784	-3.21121	-1.98856	-0.26936	-0.448609	0.609752	0.168582	0.545766	-0.449901	-0.554503	-0.952305	0.20325	-0.728386	0.774757	-0.209049	0.0121354	-0.251166	-1.77762	-1.13838	0.798188	-0.212811	0.578628	-0.299282	0.340811
-8.79883	-0.281111	-1.65655	-1.86587	-0.637529	-0.644804	1.09	-0.386353	0.469271	-1.84952	-2.71804	-1.62175	-0.550076	0.0335463	0.512313	1.66501	0.321497	-2.31702	-3.21144	-1.98962	-0.268917	-0.448417	0.610402	0.168929	0.546322	-0.449745	-0.553999	-0.952101	0.203641	-0.727948	0.773379	-0.209332	0.0126446	-0.249992	-1.77671	-1.13773	0.798107	-0.212456	0.579833	-0.298652	0.340529
-8.79688	-0.281425	-1.65745	-1.86643	-0.637763	-0.644973	1.09057	-0.385767	0.469406	-1.84924	-2.7185	-1.62082	-0.549944	0.0338175	0.512201	1.66435	0.321473	-2.31577	-3.21167	-1.99056	-0.268107	-0.448701	0.610991	0.169032	0.546211	-0.449461	-0.55377	-0.951884	0.204134	-0.727816	0.771979	-0.209788	0.0128718	-0.248688	-1.7756	-1.13727	0.798696	-0.212102	0.580771	-0.298049	0.340183
-8.79492	-0.281268	-1.6578	-1.86648	-0.63764	-0.645305	1.09092	-0.385621	0.469171	-1.84833	-2.71872	-1.62016	-0.549512	0.034723	0.511739	1.66373	0.321834	-2.31542	-3.21153	-1.99082	-0.268468	-0.448215	0.611473	0.169127	0.546339	-0.449462	-0.553261	-0.951413	0.203832	-0.727443	0.770597	-0.2104	0.0128031	-0.247597	-1.77459	-1.1367	0.798574	-0.211927	0.581011	-0.297584	0.339792
-8.79297	-0.281111	-1.65742	-1.86541	-0.637918	-0.645257	1.091	-0.38594	0.469024	-1.84835	-2.71897	-1.61994	-0.549667	0.0359306	0.511605	1.66354	0.322742	-2.31542	-3.21187	-1.99123	-0.26909	-0.448483	0.611329	0.169149	0.546944	-0.450155	-0.552877	-0.950625	0.203212	-0.727714	0.76931	-0.211057	0.0123511	-0.246326	-1.77344	-1.13586	0.798572	-0.210995	0.581049	-0.296994	0.339602
-8.79102	-0.280759	-1.65695	-1.86436	-0.638312	-0.645757	1.09077	-0.386253	0.468566	-1.84857	-2.71919	-1.61962	-0.550321	0.0379325	0.511338	1.66301	0.323199	-2.31475	-3.21156	-1.99136	-0.269813	-0.447227	0.610133	0.168973	0.547877	-0.451318	-0.552258	-0.950076	0.202507	-0.728118	0.768139	-0.21135	0.0122878	-0.244772	-1.77227	-1.13526	0.799351	-0.209873	0.581691	-0.296303	0.33961
-8.78906	-0.280722	-1.65684	-1.86348	-0.638974	-0.645963	1.0907	-0.386065	0.468338	-1.84802	-2.71935	-1.619	-0.550356	0.0401959	0.511076	1.66255	0.324231	-2.31411	-3.21162	-1.992	-0.270377	-0.445594	0.609863	0.169144	0.548901	-0.452595	-0.552131	-0.949789	0.201871	-0.727915	0.767486	-0.211169	0.0132444	-0.243305	-1.7711	-1.1347	0.798749	-0.209678	0.581998	-0.295992	0.33911
-8.78711	-0.281035	-1.65682	-1.86275	-0.639829	-0.646195	1.09072	-0.385793	0.46832	-1.8471	-2.71929	-1.61857	-0.549816	0.0409898	0.510977	1.66191	0.324535	-2.31337	-3.21154	-1.9928	-0.270166	-0.446217	0.61029	0.169374	0.549324	-0.453307	-0.551897	-0.949808	0.201163	-0.727909	0.766737	-0.211066	0.0138506	-0.242541	-1.77032	-1.13419	0.797625	-0.210294	0.581721	-0.295747	0.338645
-8.78516	-0.281271	-1.65713	-1.86261	-0.640604	-0.646282	1.09083	-0.385335	0.46866	-1.84616	-2.71913	-1.61809	-0.548963	0.0422812	0.510911	1.66112	0.324441	-2.31251	-3.21168	-1.99319	-0.269791	-0.446839	0.61044	0.169455	0.549371	-0.454009	-0.552062	-0.950163	0.200245	-0.727395	0.765863	-0.210976	0.0145616	-0.241982	-1.7702	-1.13412	0.797282	-0.210509	0.582475	-0.294903	0.338662
-8.7832	-0.281272	-1.65757	-1.86266	-0.640667	-0.646302	1.09112	-0.384854	0.468905	-1.84576	-2.71952	-1.61801	-0.548958	0.0428222	0.510611	1.66015	0.324118	-2.31126	-3.21108	-1.9932	-0.269827	-0.447289	0.610175	0.169343	0.549095	-0.454206	-0.551975	-0.950175	0.200256	-0.726938	0.765134	-0.210839	0.014986	-0.241229	-1.76971	-1.13373	0.797104	-0.209809	0.582841	-0.294013	0.338712
-8.78125	-0.281096	-1.65771	-1.86233	-0.640711	-0.646517	1.09146	-0.384433	0.468916	-1.84461	-2.72006	-1.61779	-0.548321	0.0435148	0.510516	1.65941	0.324596	-2.31014	-3.21109	-1.99307	-0.270149	-0.447263	0.609376	0.169331	0.549159	-0.454847	-0.551654	-0.949565	0.200696	-0.726302	0.764618	-0.21096	0.0146871	-0.240675	-1.76915	-1.13257	0.796559	-0.208433	0.582672	-0.293687	0.339017
-8.7793	-0.281064	-1.65788	-1.86194	-0.641272	-0.646605	1.0914	-0.38414	0.46894	-1.84412	-2.72085	-1.61796	-0.547993	0.0436387	0.51118	1.65906	0.325429	-2.30977	-3.21112	-1.9928	-0.271072	-0.446192	0.608812	0.169569	0.550202	-0.455607	-0.550933	-0.94829	0.200396	-0.724724	0.763991	-0.210791	0.014991	-0.240032	-1.76846	-1.13161	0.79613	-0.207407	0.583016	-0.293505	0.339347
-8.77734	-0.282079	-1.65847	-1.86176	-0.642551	-0.646335	1.09116	-0.383771	0.469457	-1.8438	-2.72122	-1.61767	-0.547741	0.0434911	0.511432	1.65852	0.325698	-2.30996	-3.21157	-1.99313	-0.271291	-0.44669	0.609032	0.169768	0.550801	-0.455348	-0.550333	-0.947877	0.200832	-0.724916	0.763473	-0.21069	0.0151945	-0.239367	-1.76811	-1.13135	0.795734	-0.207189	0.583086	-0.293157	0.339607
-8.77539	-0.282941	-1.65918	-1.86157	-0.644084	-0.646337	1.09104	-0.383424	0.470126	-1.8436	-2.72175	-1.61725	-0.547324	0.045371	0.511553	1.65819	0.326851	-2.3102	-3.21148	-1.99308	-0.27187	-0.447107	0.608976	0.169914	0.551047	-0.455249	-0.549872	-0.947738	0.200529	-0.725585	0.762439	-0.21092	0.0150156	-0.23918	-1.76808	-1.13128	0.794781	-0.206589	0.582185	-0.292615	0.339934
-8.77344	-0.283099	-1.65992	-1.86197	-0.644922	-0.646632	1.09138	-0.382868	0.471062	-1.84346	-2.72257	-1.6177	-0.546859	0.0467564	0.511616	1.65779	0.327862	-2.31002	-3.21104	-1.9926	-0.272018	-0.446648	0.608796	0.170014	0.551305	-0.456057	-0.550044	-0.947381	0.199662	-0.725568	0.761319	-0.210734	0.0152967	-0.238571	-1.76774	-1.13089	0.794622	-0.206022	0.581428	-0.292014	0.340128
-8.77148	-0.283467	-1.66023	-1.86148	-0.645878	-0.646497	1.09197	-0.382107	0.471728	-1.84391	-2.72351	-1.61814	-0.546807	0.0467676	0.512145	1.65716	0.328079	-2.30934	-3.21028	-1.99284	-0.271718	-0.447246	0.608966	0.170246	0.551186	-0.455616	-0.549854	-0.946867	0.200101	-0.726167	0.760483	-0.210627	0.0156427	-0.237755	-1.76727	-1.13015	0.794316	-0.205426	0.581472	-0.291561	0.340207
-8.76953	-0.28458	-1.6608	-1.8613	-0.646806	-0.646294	1.0924	-0.381312	0.472416	-1.84423	-2.72385	-1.61725	-0.547134	0.0478382	0.512395	1.65649	0.328295	-2.30932	-3.21045	-1.99315	-0.271952	-0.448162	0.609314	0.170395	0.550709	-0.455896	-0.549589	-0.946025	0.199984	-0.725572	0.759239	-0.210436	0.0160725	-0.23734	-1.76706	-1.12957	0.792943	-0.204659	0.58111	-0.291288	0.340436
-8.76758	-0.285512	-1.66156	-1.86121	-0.64808	-0.645988	1.09266	-0.3806	0.473328	-1.84425	-2.72431	-1.61661	-0.547391	0.0492925	0.512307	1.65586	0.329199	-2.30923	-3.21071	-1.99355	-0.272513	-0.447609	0.609639	0.170539	0.551158	-0.456344	-0.549501	-0.945944	0.199148	-0.725464	0.758453	-0.210262	0.0162272	-0.236661	-1.76669	-1.12909	0.79174	-0.202714	0.580359	-0.290591	0.341312
-8.76562	-0.28668	-1.66231	-1.8608	-0.649362	-0.645683	1.09297	-0.379954	0.474176	-1.84411	-2.72517	-1.61684	-0.547396	0.0499507	0.512425	1.65529	0.329962	-2.30915	-3.21135	-1.99427	-0.272907	-0.447051	0.610273	0.171103	0.55224	-0.456706	-0.549769	-0.946055	0.198675	-0.725553	0.75774	-0.210364	0.0163857	-0.235674	-1.7663	-1.12907	0.791466	-0.20181	0.58031	-0.289884	0.341689
-8.76367	-0.287861	-1.66317	-1.86042	-0.650264	-0.645623	1.09341	-0.379354	0.47496	-1.84345	-2.72573	-1.61681	-0.547204	0.0496975	0.512283	1.65434	0.329669	-2.30888	-3.21174	-1.99472	-0.273031	-0.447226	0.610702	0.171459	0.552552	-0.457539	-0.549935	-0.946038	0.19772	-0.724965	0.756702	-0.210696	0.0165683	-0.234958	-1.76572	-1.12946	0.791231	-0.202182	0.581114	-0.288976	0.341857
-8.76172	-0.288852	-1.66401	-1.86038	-0.651162	-0.645668	1.09401	-0.378647	0.47586	-1.84323	-2.72612	-1.61671	-0.547913	0.0503518	0.51241	1.65383	0.330334	-2.30853	-3.21244	-1.99507	-0.272635	-0.448235	0.611559	0.171824	0.552599	-0.45857	-0.549975	-0.945841	0.196807	-0.725057	0.755792	-0.211105	0.0163786	-0.234197	-1.76522	-1.12967	0.790028	-0.202731	0.581988	-0.287849	0.342137
-8.75977	-0.289376	-1.66489	-1.86083	-0.651873	-0.645989	1.0948	-0.377952	0.47638	-1.84307	-2.72633	-1.61626	-0.548539	0.0514785	0.512108	1.6532	0.331475	-2.30777	-3.21263	-1.99488	-0.272133	-0.449458	0.612498	0.17218	0.552567	-0.459437	-0.549877	-0.945519	0.195921	-0.724773	0.754703	-0.2114	0.0165487	-0.233466	-1.76442	-1.12959	0.789569	-0.202677	0.582884	-0.286605	0.342437
-8.75781	-0.29061	-1.66607	-1.86127	-0.653035	-0.646067	1.09551	-0.377187	0.477326	-1.84132	-2.7261	-1.61578	-0.547716	0.0520637	0.511903	1.65225	0.331626	-2.30689	-3.21285	-1.9949	-0.271729	-0.450244	0.612972	0.172518	0.553192	-0.460294	-0.549658	-0.945101	0.194937	-0.7249	0.753471	-0.211689	0.0168889	-0.232712	-1.76366	-1.12926	0.789639	-0.202229	0.582762	-0.285941	0.34231
-8.75586	-0.291553	-1.66743	-1.86207	-0.654025	-0.646424	1.09577	-0.376438	0.478405	-1.84	-2.72619	-1.61552	-0.546587	0.0519751	0.512174	1.65115	0.331023	-2.30612	-3.21297	-1.99501	-0.271452	-0.450748	0.613499	0.172787	0.553494	-0.46057	-0.549513	-0.944696	0.194496	-0.725306	0.752354	-0.212101	0.0165609	-0.231153	-1.76309	-1.12865	0.7907	-0.202412	0.582069	-0.285657	0.342051
-8.75391	-0.29239	-1.66862	-1.86241	-0.655532	-0.646324	1.09573	-0.375859	0.479527	-1.839	-2.72615	-1.61536	-0.545848	0.0516935	0.51256	1.6503	0.331206	-2.30594	-3.21349	-1.99476	-0.271391	-0.450347	0.614153	0.172956	0.553536	-0.460692	-0.549345	-0.94425	0.194144	-0.725121	0.751373	-0.21263	0.0159026	-0.229959	-1.7626	-1.12747	0.790277	-0.201979	0.582333	-0.285255	0.342024
-8.75195	-0.29293	-1.66977	-1.86232	-0.656511	-0.646167	1.09562	-0.375347	0.480573	-1.83852	-2.72611	-1.61538	-0.546042	0.0515353	0.512605	1.64936	0.331446	-2.30586	-3.21392	-1.99435	-0.272163	-0.449911	0.614327	0.173161	0.554076	-0.460647	-0.549163	-0.94408	0.193369	-0.724314	0.750068	-0.212828	0.0163856	-0.229134	-1.76177	-1.12643	0.789691	-0.201095	0.582679	-0.284559	0.342007
-8.75	-0.293831	-1.67087	-1.86244	-0.657723	-0.645864	1.09563	-0.374622	0.482105	-1.83796	-2.72576	-1.61421	-0.546127	0.0524706	0.51197	1.64841	0.331615	-2.30596	-3.21489	-1.99475	-0.273069	-0.449272	0.614407	0.173649	0.55507	-0.460435	-0.548591	-0.943717	0.192771	-0.723546	0.748756	-0.213158	0.0162997	-0.227771	-1.76016	-1.12541	0.790554	-0.200331	0.582712	-0.284196	0.341866
-8.74805	-0.294209	-1.67147	-1.86225	-0.658434	-0.645461	1.09561	-0.374006	0.483508	-1.8374	-2.72575	-1.6131	-0.545987	0.0537873	0.511748	1.64732	0.331657	-2.30522	-3.21517	-1.99502	-0.272989	-0.448435	0.614725	0.174408	0.556121	-0.460724	-0.548383	-0.943592	0.192845	-0.722697	0.747661	-0.213574	0.0161661	-0.226609	-1.75859	-1.12435	0.790521	-0.199718	0.582546	-0.283756	0.341392
-8.74609	-0.294564	-1.672	-1.86166	-0.658804	-0.64536	1.09547	-0.373736	0.48434	-1.8365	-2.72597	-1.61259	-0.545264	0.054413	0.512298	1.64619	0.331659	-2.30464	-3.2155	-1.99502	-0.27297	-0.447983	0.615251	0.175142	0.556931	-0.460862	-0.547924	-0.943223	0.192624	-0.722199	0.74661	-0.213912	0.0159268	-0.225223	-1.75691	-1.12272	0.789393	-0.198757	0.582362	-0.283248	0.340821
-8.74414	-0.294675	-1.672	-1.86065	-0.659568	-0.645267	1.09495	-0.373484	0.484923	-1.83583	-2.72585	-1.61115	-0.544806	0.0564716	0.512257	1.64485	0.331743	-2.30448	-3.21596	-1.99461	-0.273378	-0.448405	0.615471	0.175416	0.556918	-0.46023	-0.547571	-0.942934	0.193081	-0.721856	0.745557	-0.214217	0.0157386	-0.223767	-1.75546	-1.12191	0.788981	-0.197932	0.582136	-0.282491	0.340808
-8.74219	-0.294813	-1.67205	-1.85994	-0.660573	-0.645162	1.09427	-0.373324	0.485588	-1.83535	-2.72561	-1.60958	-0.544414	0.0581864	0.512075	1.64364	0.331612	-2.30443	-3.21652	-1.9942	-0.273863	-0.447956	0.615685	0.175844	0.557791	-0.460011	-0.546957	-0.942579	0.193273	-0.721454	0.744456	-0.214397	0.0158322	-0.222385	-1.75399	-1.12141	0.788879	-0.19695	0.58232	-0.281537	0.341036
-8.74023	-0.295076	-1.6723	-1.859	-0.661343	-0.645212	1.0937	-0.37333	0.486133	-1.83534	-2.72544	-1.60848	-0.544549	0.0593093	0.511763	1.64249	0.331471	-2.30412	-3.21722	-1.99406	-0.273803	-0.447895	0.616059	0.175872	0.55791	-0.460646	-0.546815	-0.942242	0.192473	-0.720725	0.743339	-0.214674	0.0155267	-0.221336	-1.75288	-1.12104	0.788765	-0.196592	0.58272	-0.280548	0.341078
-8.73828	-0.295541	-1.67282	-1.85847	-0.661936	-0.645262	1.09339	-0.373388	0.486845	-1.83531	-2.7255	-1.60796	-0.544867	0.0605705	0.511773	1.6416	0.332143	-2.30397	-3.21764	-1.99387	-0.274329	-0.44692	0.616089	0.176223	0.559092	-0.461231	-0.546214	-0.941341	0.19151	-0.719768	0.741359	-0.215578	0.0144531	-0.219981	-1.75179	-1.12033	0.788477	-0.19597	0.583172	-0.279693	0.34133
-8.73633	-0.295619	-1.67303	-1.85779	-0.662428	-0.644954	1.09286	-0.373611	0.487641	-1.83519	-2.72597	-1.60802	-0.544939	0.0616454	0.512021	1.64109	0.332419	-2.30359	-3.21777	-1.99396	-0.274827	-0.446976	0.616482	0.176554	0.55955	-0.462008	-0.546134	-0.941675	0.19123	-0.718853	0.739915	-0.215719	0.0145719	-0.218409	-1.75081	-1.11939	0.788553	-0.195782	0.583301	-0.278914	0.341453
-8.73438	-0.296148	-1.67329	-1.8571	-0.663801	-0.644202	1.09217	-0.373874	0.488506	-1.8349	-2.72607	-1.60762	-0.544997	0.0612162	0.512222	1.63985	0.331571	-2.30259	-3.21713	-1.99317	-0.274638	-0.447962	0.616821	0.176763	0.559771	-0.46195	-0.545512	-0.941993	0.191203	-0.718934	0.738379	-0.21599	0.014216	-0.217323	-1.75014	-1.11872	0.78781	-0.195721	0.583692	-0.277957	0.341771
-8.73242	-0.296783	-1.67376	-1.8569	-0.66525	-0.64373	1.09141	-0.373936	0.489507	-1.83413	-2.72582	-1.60654	-0.544999	0.0625626	0.511914	1.63839	0.331723	-2.30193	-3.2169	-1.9927	-0.274599	-0.447842	0.617206	0.177211	0.560599	-0.462774	-0.544965	-0.941238	0.190208	-0.718665	0.737032	-0.216418	0.0139236	-0.216291	-1.74976	-1.11803	0.78747	-0.194739	0.583652	-0.277109	0.342442
-8.73047	-0.296725	-1.67418	-1.85676	-0.665712	-0.643807	1.09081	-0.37418	0.490067	-1.83258	-2.72557	-1.60617	-0.544355	0.0639054	0.5119	1.63752	0.332185	-2.30126	-3.2167	-1.99281	-0.274083	-0.448386	0.617572	0.177589	0.561104	-0.462498	-0.543929	-0.940277	0.189777	-0.717696	0.736275	-0.216748	0.014222	-0.215145	-1.74887	-1.11715	0.787488	-0.193791	0.583764	-0.276495	0.342666
-8.72852	-0.296494	-1.67406	-1.8558	-0.666351	-0.643881	1.09033	-0.374419	0.490245	-1.8318	-2.72589	-1.60609	-0.543989	0.0634067	0.511941	1.63644	0.331678	-2.3002	-3.21665	-1.99239	-0.273501	-0.449055	0.618386	0.178117	0.561533	-0.462519	-0.543318	-0.93945	0.189697	-0.717028	0.735231	-0.217131	0.0143566	-0.214253	-1.74793	-1.11641	0.787258	-0.193025	0.583584	-0.275916	0.342549
-8.72656	-0.296044	-1.67387	-1.85479	-0.667128	-0.643656	1.08977	-0.374515	0.490383	-1.83147	-2.72629	-1.60582	-0.543934	0.0635779	0.512288	1.63555	0.331545	-2.29934	-3.21658	-1.99179	-0.273898	-0.448626	0.618506	0.178504	0.562018	-0.462443	-0.542625	-0.938886	0.18928	-0.716395	0.734005	-0.217409	0.0145736	-0.213081	-1.74673	-1.11596	0.787272	-0.192309	0.584325	-0.275292	0.342365
-8.72461	-0.296095	-1.67415	-1.85407	-0.668079	-0.643348	1.08912	-0.37427	0.491305	-1.83137	-2.72655	-1.60506	-0.543967	0.0662352	0.512367	1.63502	0.332227	-2.29901	-3.21698	-1.99158	-0.273854	-0.44809	0.618401	0.178865	0.56253	-0.462339	-0.54213	-0.938627	0.189019	-0.716299	0.732666	-0.217596	0.0145984	-0.212783	-1.74575	-1.11541	0.786009	-0.192265	0.584495	-0.274911	0.342499
-8.72266	-0.296671	-1.67489	-1.85417	-0.669138	-0.643482	1.08854	-0.374037	0.492327	-1.8311	-2.72677	-1.60459	-0.544035	0.067047	0.512118	1.63439	0.332637	-2.29859	-3.2172	-1.99165	-0.273562	-0.447986	0.618868	0.179494	0.563192	-0.462209	-0.541604	-0.938216	0.18911	-0.716629	0.731068	-0.218158	0.0144139	-0.21227	-1.74453	-1.11396	0.785238	-0.190889	0.583933	-0.274807	0.342324
-8.7207	-0.296749	-1.67529	-1.85413	-0.669751	-0.643594	1.08816	-0.373728	0.493081	-1.8309	-2.7269	-1.60443	-0.544021	0.0666115	0.512482	1.63398	0.332405	-2.2978	-3.21741	-1.99133	-0.273445	-0.447595	0.6192	0.180188	0.563776	-0.462875	-0.541748	-0.937666	0.188703	-0.716802	0.730182	-0.218162	0.0148195	-0.210875	-1.74361	-1.11277	0.785598	-0.189691	0.583038	-0.274864	0.341893
-8.71875	-0.296294	-1.67525	-1.85379	-0.670157	-0.643667	1.08782	-0.3736	0.493651	-1.83013	-2.72669	-1.60364	-0.544167	0.0676608	0.512198	1.63331	0.332478	-2.29699	-3.21737	-1.99104	-0.273005	-0.447292	0.619649	0.18079	0.564001	-0.462903	-0.54113	-0.937063	0.188979	-0.716255	0.729065	-0.218415	0.0148753	-0.209837	-1.74264	-1.11118	0.784901	-0.188593	0.582261	-0.274859	0.341685
-8.7168	-0.295673	-1.67527	-1.85319	-0.670545	-0.643851	1.08698	-0.373679	0.493776	-1.82986	-2.72667	-1.60248	-0.544472	0.0689407	0.511615	1.63261	0.332978	-2.2962	-3.21788	-1.99089	-0.27296	-0.446783	0.620159	0.181337	0.56484	-0.463318	-0.540691	-0.936406	0.188839	-0.715212	0.727737	-0.218951	0.0148062	-0.208899	-1.74145	-1.1106	0.783899	-0.188491	0.58222	-0.274752	0.341577
-8.71484	-0.295642	-1.67519	-1.8522	-0.671731	-0.64393	1.08559	-0.373819	0.493966	-1.8294	-2.72664	-1.60204	-0.54456	0.0709322	0.511347	1.63175	0.333213	-2.29491	-3.21814	-1.99124	-0.272595	-0.446537	0.620863	0.182244	0.566258	-0.463574	-0.540033	-0.935412	0.188604	-0.714431	0.726384	-0.219431	0.0149014	-0.207856	-1.74013	-1.10997	0.783263	-0.188141	0.581734	-0.274466	0.341376
-8.71289	-0.2953	-1.67507	-1.85128	-0.672324	-0.644074	1.08471	-0.373941	0.494015	-1.82882	-2.72661	-1.602	-0.544083	0.0721711	0.511413	1.63088	0.333046	-2.29388	-3.21867	-1.99124	-0.272205	-0.446518	0.621515	0.182976	0.567042	-0.464673	-0.539972	-0.934782	0.188025	-0.713955	0.725612	-0.219364	0.0151384	-0.20688	-1.73879	-1.10923	0.783304	-0.187107	0.581387	-0.274315	0.341099
-8.71094	-0.294209	-1.67482	-1.85075	-0.672536	-0.644648	1.08419	-0.374277	0.49384	-1.82862	-2.72649	-1.60111	-0.544146	0.0732517	0.510816	1.63	0.333704	-2.29333	-3.21872	-1.99077	-0.272757	-0.445393	0.621908	0.183789	0.567976	-0.465133	-0.53972	-0.934	0.186994	-0.714269	0.72473	-0.219476	0.0152205	-0.205802	-1.73722	-1.10826	0.783046	-0.186654	0.581659	-0.274446	0.340325
-8.70898	-0.293536	-1.6747	-1.85007	-0.672966	-0.645032	1.08346	-0.374638	0.4939	-1.82806	-2.72656	-1.5996	-0.544059	0.075096	0.510147	1.62888	0.334288	-2.2934	-3.21968	-1.99127	-0.273676	-0.445309	0.622304	0.184856	0.569597	-0.465611	-0.539718	-0.933106	0.186289	-0.712998	0.723321	-0.219778	0.0156994	-0.205161	-1.7362	-1.10801	0.782474	-0.186501	0.581436	-0.274542	0.339547
-8.70703	-0.293596	-1.67441	-1.84896	-0.673891	-0.644594	1.08273	-0.374642	0.494428	-1.82785	-2.7266	-1.59866	-0.543814	0.0770613	0.50984	1.62762	0.334913	-2.29336	-3.22028	-1.99171	-0.273826	-0.444911	0.622575	0.185791	0.571029	-0.466414	-0.539585	-0.93244	0.185812	-0.711735	0.722319	-0.219953	0.0162336	-0.203933	-1.73486	-1.10781	0.782621	-0.185814	0.581263	-0.274481	0.338921
-8.70508	-0.29382	-1.6742	-1.84811	-0.674874	-0.644276	1.0822	-0.37445	0.49492	-1.82847	-2.72702	-1.59819	-0.544287	0.0786982	0.509607	1.627	0.336102	-2.29351	-3.22139	-1.99175	-0.274396	-0.444156	0.623011	0.18702	0.572723	-0.467196	-0.539704	-0.93258	0.18527	-0.711257	0.721372	-0.219837	0.0165956	-0.201829	-1.73337	-1.1072	0.783619	-0.185001	0.581418	-0.274442	0.338221
-8.70312	-0.293454	-1.67411	-1.84769	-0.675427	-0.644344	1.0818	-0.374809	0.494905	-1.82865	-2.72728	-1.598	-0.544864	0.0786771	0.509196	1.62614	0.336225	-2.2935	-3.22241	-1.99219	-0.275114	-0.444154	0.62322	0.188436	0.574521	-0.467773	-0.539485	-0.932721	0.185276	-0.710511	0.720112	-0.220005	0.0168507	-0.201268	-1.73244	-1.10609	0.783333	-0.184916	0.580743	-0.274651	0.337813
-8.70117	-0.293202	-1.67396	-1.8469	-0.676075	-0.643997	1.08137	-0.375174	0.494634	-1.82876	-2.72751	-1.59774	-0.545266	0.0791956	0.508753	1.62513	0.3367	-2.29362	-3.22332	-1.99223	-0.275359	-0.443904	0.624054	0.189979	0.576022	-0.46805	-0.539636	-0.932697	0.185629	-0.709985	0.718823	-0.220216	0.0175167	-0.201246	-1.73198	-1.10563	0.783646	-0.184718	0.579669	-0.274958	0.337249
-8.69922	-0.292808	-1.67371	-1.84594	-0.676902	-0.643873	1.08083	-0.375338	0.494469	-1.82876	-2.72768	-1.59678	-0.545873	0.0803523	0.508366	1.62408	0.336813	-2.29375	-3.22378	-1.9922	-0.275991	-0.442598	0.624689	0.191456	0.577873	-0.468305	-0.539607	-0.932325	0.185316	-0.709701	0.71758	-0.220359	0.0179473	-0.200465	-1.73114	-1.10557	0.783888	-0.184525	0.579264	-0.274949	0.336596
-8.69727	-0.29244	-1.67332	-1.84511	-0.677398	-0.643859	1.08059	-0.375293	0.494208	-1.82832	-2.72756	-1.59507	-0.545823	0.0819401	0.508209	1.62333	0.337154	-2.29442	-3.22525	-1.99275	-0.276851	-0.442656	0.625283	0.192648	0.579163	-0.469154	-0.539583	-0.931379	0.18483	-0.709005	0.716478	-0.220636	0.0180016	-0.198847	-1.72989	-1.1052	0.783485	-0.184412	0.578518	-0.275077	0.335691
-8.69531	-0.291877	-1.67303	-1.84458	-0.677464	-0.64382	1.08052	-0.375139	0.493845	-1.82798	-2.72756	-1.59397	-0.545647	0.082918	0.508326	1.62282	0.337693	-2.29512	-3.22679	-1.99345	-0.277369	-0.443501	0.626008	0.19358	0.579943	-0.469396	-0.539004	-0.930086	0.184551	-0.709082	0.715456	-0.221267	0.0179418	-0.197329	-1.72882	-1.10465	0.783254	-0.183868	0.577672	-0.275521	0.335091
-8.69336	-0.291054	-1.67277	-1.8439	-0.677063	-0.644031	1.08055	-0.374808	0.493445	-1.82766	-2.72766	-1.59359	-0.545521	0.0832882	0.50864	1.62218	0.337902	-2.29518	-3.22848	-1.99404	-0.277782	-0.444384	0.62654	0.194171	0.5806	-0.469744	-0.538568	-0.929318	0.184147	-0.708387	0.714344	-0.221692	0.0179426	-0.196617	-1.72821	-1.10431	0.78364	-0.18301	0.577176	-0.275568	0.33505
-8.69141	-0.29052	-1.67274	-1.8432	-0.676723	-0.644324	1.08035	-0.374336	0.49299	-1.82731	-2.72813	-1.59407	-0.545297	0.0843761	0.50907	1.62137	0.338504	-2.29503	-3.22919	-1.99435	-0.278045	-0.444956	0.626882	0.194695	0.581448	-0.470084	-0.538176	-0.928988	0.183967	-0.707879	0.713132	-0.221966	0.0181843	-0.196529	-1.72807	-1.10429	0.783544	-0.182195	0.577289	-0.275339	0.334861
-8.68945	-0.290263	-1.67294	-1.84275	-0.67635	-0.644335	1.08021	-0.373894	0.492668	-1.8275	-2.72875	-1.5945	-0.545904	0.084925	0.50913	1.62032	0.339333	-2.29531	-3.23019	-1.99446	-0.278551	-0.444785	0.6275	0.195612	0.582484	-0.470204	-0.537884	-0.928538	0.184237	-0.708656	0.711833	-0.222861	0.0174389	-0.195972	-1.72768	-1.10431	0.783048	-0.181622	0.577366	-0.275268	0.334466
-8.6875	-0.290039	-1.67326	-1.84244	-0.676269	-0.644496	1.08019	-0.373642	0.492344	-1.82719	-2.72879	-1.59446	-0.546137	0.0851294	0.509248	1.61932	0.339178	-2.29567	-3.23108	-1.99401	-0.278705	-0.443848	0.627729	0.196414	0.583311	-0.47027	-0.537397	-0.928075	0.1839	-0.708067	0.71045	-0.223338	0.0172367	-0.194874	-1.72664	-1.10392	0.783255	-0.18184	0.577528	-0.275058	0.334254
-8.68555	-0.289229	-1.67336	-1.84178	-0.676349	-0.644243	1.07973	-0.373686	0.491821	-1.82699	-2.72877	-1.59363	-0.546365	0.0851839	0.509242	1.61835	0.338724	-2.29612	-3.23251	-1.9939	-0.278615	-0.443043	0.628316	0.197009	0.583832	-0.470811	-0.537572	-0.927903	0.182921	-0.708388	0.70938	-0.223631	0.0173075	-0.193647	-1.72553	-1.10396	0.783775	-0.182303	0.577886	-0.27487	0.334219
-8.68359	-0.288367	-1.6731	-1.84111	-0.676296	-0.644374	1.07946	-0.373771	0.491086	-1.82745	-2.72913	-1.59268	-0.546768	0.0859848	0.509633	1.61775	0.339299	-2.2959	-3.2335	-1.99472	-0.279035	-0.442669	0.628708	0.197576	0.584616	-0.470654	-0.537463	-0.927621	0.182741	-0.709191	0.708468	-0.224084	0.0170669	-0.192299	-1.72405	-1.10338	0.784105	-0.18199	0.578465	-0.274726	0.33408
-8.68164	-0.287807	-1.67296	-1.84036	-0.676513	-0.644552	1.07919	-0.374043	0.490488	-1.82763	-2.72913	-1.59123	-0.547229	0.087513	0.509813	1.6171	0.340295	-2.296	-3.23476	-1.9959	-0.279395	-0.442871	0.629141	0.198402	0.585934	-0.470685	-0.537296	-0.927173	0.182885	-0.708914	0.707459	-0.224349	0.0166937	-0.191154	-1.72254	-1.10286	0.783785	-0.181308	0.579508	-0.274123	0.333993
-8.67969	-0.287263	-1.67315	-1.83981	-0.676836	-0.644861	1.07878	-0.374274	0.490193	-1.82787	-2.72928	-1.59072	-0.547386	0.0890047	0.509854	1.61614	0.340749	-2.29626	-3.23544	-1.99662	-0.280237	-0.444416	0.629279	0.199052	0.586921	-0.470688	-0.537321	-0.926846	0.18281	-0.708227	0.706699	-0.224451	0.0166122	-0.18905	-1.72116	-1.10247	0.784567	-0.180987	0.57967	-0.273853	0.333342
-8.67773	-0.286469	-1.67318	-1.83932	-0.676821	-0.64482	1.07848	-0.374131	0.490366	-1.82722	-2.72919	-1.59069	-0.546602	0.0886619	0.510189	1.61503	0.340813	-2.29629	-3.23608	-1.99664	-0.281201	-0.444505	0.629435	0.199767	0.588275	-0.471152	-0.537425	-0.92699	0.182252	-0.707642	0.705829	-0.22429	0.0168592	-0.18743	-1.71998	-1.10167	0.785692	-0.180485	0.579247	-0.273787	0.333152
-8.67578	-0.286124	-1.67346	-1.83884	-0.676856	-0.644657	1.07824	-0.373616	0.490888	-1.82704	-2.72941	-1.59071	-0.546437	0.0886149	0.510454	1.61412	0.341058	-2.29623	-3.23648	-1.99635	-0.282085	-0.4437	0.629553	0.200552	0.589795	-0.472264	-0.537654	-0.926953	0.181656	-0.707624	0.705019	-0.224278	0.0168522	-0.185738	-1.7186	-1.1006	0.786727	-0.179164	0.57963	-0.273089	0.332986
-8.67383	-0.285867	-1.67411	-1.8387	-0.676821	-0.644703	1.07819	-0.37281	0.491485	-1.82697	-2.7293	-1.58923	-0.54709	0.0895805	0.509705	1.61301	0.341036	-2.29614	-3.2372	-1.99584	-0.283085	-0.443167	0.629739	0.201342	0.591002	-0.473101	-0.537755	-0.926608	0.181801	-0.707187	0.70409	-0.22437	0.0166814	-0.184446	-1.71742	-1.09996	0.787173	-0.178201	0.580959	-0.271855	0.332646
-8.67188	-0.285498	-1.67438	-1.83814	-0.67713	-0.64444	1.07814	-0.372132	0.492198	-1.82699	-2.72954	-1.58762	-0.547936	0.0913612	0.509288	1.61191	0.341688	-2.29671	-3.23793	-1.99575	-0.283947	-0.442007	0.630368	0.202351	0.592721	-0.47355	-0.53799	-0.926562	0.182041	-0.707409	0.703073	-0.224477	0.0165628	-0.183196	-1.716	-1.09865	0.787113	-0.177758	0.580702	-0.270801	0.332134
-8.66992	-0.284653	-1.67414	-1.8373	-0.677837	-0.64389	1.07765	-0.371755	0.493232	-1.82783	-2.73002	-1.58747	-0.548631	0.0929306	0.509684	1.61133	0.342484	-2.29791	-3.23921	-1.99585	-0.28512	-0.441066	0.630719	0.203309	0.594597	-0.474277	-0.538377	-0.92745	0.181209	-0.707809	0.702367	-0.224597	0.0167676	-0.182076	-1.71475	-1.09838	0.787948	-0.178172	0.58079	-0.270005	0.331652
-8.66797	-0.284042	-1.67421	-1.83623	-0.678115	-0.64318	1.07712	-0.371724	0.493969	-1.82884	-2.73073	-1.58733	-0.549327	0.0936031	0.510077	1.61064	0.343063	-2.2985	-3.23995	-1.99607	-0.286684	-0.441541	0.630731	0.204062	0.59583	-0.474513	-0.538564	-0.928241	0.181069	-0.70762	0.701334	-0.224538	0.0171169	-0.181809	-1.71392	-1.09869	0.787477	-0.179052	0.580632	-0.269297	0.331369
-8.66602	-0.284016	-1.67429	-1.83523	-0.678336	-0.642796	1.0767	-0.371639	0.494259	-1.82912	-2.73139	-1.58699	-0.549868	0.0936863	0.510356	1.6097	0.343475	-2.29888	-3.24026	-1.99575	-0.287839	-0.441453	0.631021	0.204663	0.596338	-0.475231	-0.538131	-0.928078	0.18035	-0.707175	0.699876	-0.224546	0.0173885	-0.181397	-1.71345	-1.09906	0.78686	-0.179967	0.58034	-0.268478	0.331018
-8.66406	-0.283928	-1.67435	-1.83458	-0.678182	-0.64234	1.07636	-0.371532	0.494597	-1.83003	-2.73244	-1.58655	-0.550646	0.0946517	0.510416	1.60883	0.344442	-2.29905	-3.2405	-1.99508	-0.28878	-0.440117	0.631183	0.205419	0.597176	-0.477087	-0.53808	-0.927286	0.179025	-0.707035	0.698173	-0.224788	0.0177688	-0.179929	-1.71272	-1.09904	0.787536	-0.179853	0.580551	-0.267504	0.330433
-8.66211	-0.283667	-1.67427	-1.83412	-0.677791	-0.642046	1.07619	-0.371522	0.494873	-1.83006	-2.73316	-1.58668	-0.550851	0.0952274	0.510665	1.60815	0.345172	-2.29867	-3.24089	-1.99481	-0.28893	-0.439041	0.632151	0.206199	0.597537	-0.478051	-0.537662	-0.926354	0.17793	-0.705882	0.696162	-0.225449	0.0181101	-0.179045	-1.7119	-1.09933	0.788072	-0.179817	0.580497	-0.26656	0.330234
-8.66016	-0.283487	-1.67426	-1.83325	-0.677911	-0.641682	1.07584	-0.371383	0.495238	-1.82992	-2.73363	-1.58651	-0.550404	0.0956166	0.511052	1.60736	0.345255	-2.29808	-3.2412	-1.99472	-0.288687	-0.438051	0.633154	0.206767	0.59753	-0.478426	-0.537761	-0.925954	0.177604	-0.705173	0.695054	-0.225693	0.0186618	-0.17961	-1.71195	-1.10024	0.787555	-0.180202	0.581253	-0.265154	0.330714
-8.6582	-0.283468	-1.67413	-1.83244	-0.678343	-0.64115	1.07541	-0.370998	0.495871	-1.82954	-2.73372	-1.58562	-0.550248	0.0967847	0.511287	1.60675	0.345726	-2.29804	-3.24158	-1.99431	-0.288944	-0.437203	0.634279	0.20766	0.598735	-0.478036	-0.537523	-0.926006	0.177005	-0.70471	0.693789	-0.225996	0.0188672	-0.179425	-1.71196	-1.10025	0.787291	-0.179609	0.581339	-0.264131	0.330784
-8.65625	-0.284103	-1.67451	-1.83176	-0.678648	-0.640557	1.07539	-0.370522	0.496629	-1.82933	-2.73393	-1.58471	-0.550667	0.0990579	0.51139	1.60618	0.346769	-2.2982	-3.24233	-1.9945	-0.288786	-0.437706	0.634973	0.2082	0.599085	-0.477849	-0.537031	-0.925344	0.176484	-0.704399	0.691792	-0.22652	0.0189164	-0.17836	-1.71125	-1.10013	0.787207	-0.179718	0.581207	-0.263457	0.330428
-8.6543	-0.284163	-1.6747	-1.83126	-0.678972	-0.639741	1.07518	-0.370459	0.497179	-1.8292	-2.7339	-1.58417	-0.551141	0.100137	0.511734	1.60545	0.347313	-2.29878	-3.24353	-1.99506	-0.288783	-0.438512	0.635485	0.208699	0.599849	-0.478314	-0.536307	-0.923931	0.176319	-0.703971	0.689819	-0.227041	0.0189424	-0.17791	-1.71033	-1.09969	0.787094	-0.179696	0.581165	-0.262595	0.330252
-8.65234	-0.283978	-1.67488	-1.83141	-0.679327	-0.638908	1.07508	-0.370125	0.497594	-1.82919	-2.73398	-1.58352	-0.551118	0.100627	0.512017	1.60489	0.347263	-2.2992	-3.24474	-1.99608	-0.288907	-0.438712	0.63625	0.209309	0.600969	-0.478524	-0.536049	-0.923284	0.176575	-0.70397	0.688359	-0.227685	0.0185013	-0.177378	-1.70929	-1.09929	0.786938	-0.178937	0.581339	-0.261954	0.330208
-8.65039	-0.284445	-1.67516	-1.83148	-0.680163	-0.638967	1.0749	-0.369866	0.497748	-1.82888	-2.73384	-1.58286	-0.550602	0.101228	0.512153	1.60413	0.347366	-2.29914	-3.2447	-1.99568	-0.288553	-0.438206	0.636885	0.209728	0.601428	-0.478274	-0.535672	-0.92292	0.177603	-0.703662	0.687507	-0.228223	0.0184441	-0.176573	-1.70832	-1.09907	0.786492	-0.178612	0.581214	-0.261276	0.330326
-8.64844	-0.284372	-1.67566	-1.83134	-0.680485	-0.639568	1.07453	-0.369805	0.497526	-1.82935	-2.73424	-1.58238	-0.551157	0.102079	0.512725	1.60351	0.347963	-2.29859	-3.24478	-1.99463	-0.288584	-0.437036	0.636807	0.210006	0.60228	-0.478419	-0.535399	-0.922174	0.177631	-0.702775	0.686724	-0.228384	0.018942	-0.176604	-1.70794	-1.0995	0.786224	-0.179421	0.580958	-0.260572	0.330203
-8.64648	-0.284655	-1.67652	-1.83102	-0.680945	-0.639903	1.07415	-0.369684	0.497609	-1.83004	-2.73471	-1.58227	-0.551871	0.102568	0.51301	1.60289	0.348544	-2.29713	-3.24499	-1.99442	-0.288491	-0.436489	0.636799	0.210252	0.602935	-0.47869	-0.535089	-0.921805	0.177299	-0.701932	0.685646	-0.228878	0.0189175	-0.175976	-1.70685	-1.099	0.786491	-0.179221	0.580388	-0.260099	0.329876
-8.64453	-0.284687	-1.677	-1.83075	-0.681099	-0.639899	1.07404	-0.369396	0.497785	-1.82998	-2.73494	-1.58169	-0.551549	0.102306	0.513058	1.60201	0.348472	-2.29622	-3.24517	-1.99404	-0.28845	-0.436859	0.636798	0.210357	0.60266	-0.479005	-0.53492	-0.920939	0.177417	-0.701554	0.684873	-0.229139	0.0186382	-0.174678	-1.7056	-1.09804	0.787223	-0.178134	0.579906	-0.259752	0.329288
-8.64258	-0.284778	-1.67709	-1.83065	-0.681106	-0.639635	1.07395	-0.369243	0.497669	-1.82924	-2.73519	-1.58184	-0.550896	0.102254	0.51343	1.6016	0.349236	-2.29585	-3.24499	-1.99309	-0.28855	-0.437089	0.636392	0.210247	0.602297	-0.478925	-0.533962	-0.919726	0.177468	-0.701924	0.68438	-0.229283	0.0180244	-0.173282	-1.70444	-1.09733	0.7875	-0.177395	0.580415	-0.259116	0.328943
-8.64062	-0.285549	-1.67732	-1.83074	-0.681294	-0.6395	1.07399	-0.368889	0.497852	-1.82899	-2.7358	-1.58224	-0.550398	0.102698	0.513789	1.60126	0.349958	-2.29586	-3.24518	-1.9927	-0.288571	-0.436326	0.635973	0.210377	0.602822	-0.480096	-0.533459	-0.918369	0.177072	-0.701139	0.683622	-0.229497	0.0178285	-0.17193	-1.70357	-1.09686	0.787538	-0.177737	0.580199	-0.258879	0.328349
-8.63867	-0.286161	-1.67778	-1.83059	-0.681464	-0.639658	1.07388	-0.368432	0.498206	-1.82895	-2.73582	-1.58139	-0.550828	0.104023	0.513565	1.60056	0.350075	-2.2958	-3.24503	-1.99234	-0.2887	-0.436239	0.63611	0.210432	0.602645	-0.480906	-0.533033	-0.917421	0.176962	-0.70025	0.683191	-0.22971	0.0181834	-0.170835	-1.70231	-1.09624	0.787251	-0.177211	0.579101	-0.25913	0.327647
-8.63672	-0.286563	-1.6785	-1.8303	-0.681996	-0.63965	1.07378	-0.367918	0.498468	-1.82816	-2.73548	-1.58049	-0.550543	0.105413	0.513547	1.5999	0.350822	-2.295	-3.24471	-1.9915	-0.288646	-0.435418	0.636181	0.210479	0.603011	-0.48118	-0.532667	-0.916273	0.176598	-0.699208	0.682079	-0.230121	0.0179163	-0.170158	-1.70108	-1.09576	0.787331	-0.176387	0.579201	-0.258877	0.327356
-8.63477	-0.286654	-1.67888	-1.82958	-0.68258	-0.63921	1.07349	-0.367324	0.498815	-1.82803	-2.73533	-1.57962	-0.550736	0.106797	0.513406	1.59941	0.351967	-2.29356	-3.24353	-1.99052	-0.287579	-0.434709	0.635884	0.210153	0.602726	-0.481091	-0.532081	-0.915793	0.176297	-0.698189	0.681231	-0.230139	0.0180981	-0.169133	-1.69944	-1.09491	0.78795	-0.17573	0.579451	-0.258639	0.326916
-8.63281	-0.287188	-1.67912	-1.8288	-0.683308	-0.638642	1.07307	-0.366795	0.499379	-1.82795	-2.73561	-1.57913	-0.55087	0.107173	0.513345	1.59875	0.352244	-2.29255	-3.24295	-1.98964	-0.287484	-0.433256	0.635407	0.20985	0.60259	-0.481644	-0.531857	-0.915296	0.176206	-0.697309	0.680771	-0.229994	0.018706	-0.168212	-1.69825	-1.09443	0.788574	-0.175693	0.579479	-0.258143	0.326544
-8.63086	-0.287295	-1.67918	-1.82789	-0.683475	-0.638637	1.07298	-0.366593	0.499399	-1.82732	-2.73573	-1.57855	-0.551239	0.107347	0.513223	1.59821	0.352633	-2.2917	-3.24255	-1.98912	-0.287783	-0.433144	0.634623	0.209668	0.602762	-0.482581	-0.531652	-0.915282	0.176026	-0.69711	0.679718	-0.230281	0.0186796	-0.167025	-1.69726	-1.0943	0.789248	-0.176804	0.57922	-0.257625	0.326164
-8.62891	-0.28704	-1.67893	-1.82691	-0.683672	-0.638752	1.07299	-0.366346	0.499251	-1.82614	-2.73517	-1.57725	-0.550762	0.108082	0.513524	1.59779	0.353036	-2.29093	-3.24227	-1.98823	-0.287814	-0.433572	0.633808	0.209197	0.60271	-0.483624	-0.53156	-0.914352	0.175423	-0.69616	0.678486	-0.230721	0.0184689	-0.165525	-1.69595	-1.09389	0.789656	-0.176644	0.578643	-0.257291	0.325979
-8.62695	-0.286905	-1.67843	-1.82582	-0.684054	-0.639239	1.07309	-0.365965	0.499116	-1.82498	-2.73448	-1.57596	-0.550601	0.108813	0.513513	1.59736	0.353357	-2.29009	-3.24142	-1.98745	-0.287675	-0.433309	0.633615	0.208687	0.602271	-0.484412	-0.530903	-0.912301	0.175046	-0.694251	0.676696	-0.231328	0.0184616	-0.164622	-1.69454	-1.09286	0.788633	-0.176207	0.578685	-0.256988	0.32588
-8.625	-0.287079	-1.67826	-1.82518	-0.684177	-0.639537	1.07318	-0.365328	0.49899	-1.82449	-2.73374	-1.57476	-0.551048	0.110018	0.513588	1.59706	0.353921	-2.2891	-3.24117	-1.98655	-0.287517	-0.432416	0.633643	0.208526	0.602319	-0.48539	-0.530881	-0.911494	0.175239	-0.693124	0.675238	-0.231715	0.0184426	-0.164233	-1.69324	-1.09234	0.787861	-0.176328	0.577978	-0.256679	0.325612
-8.62305	-0.287525	-1.67827	-1.82436	-0.684602	-0.639067	1.07328	-0.364796	0.499278	-1.82395	-2.73282	-1.57396	-0.551515	0.111885	0.513308	1.59671	0.354797	-2.28797	-3.24019	-1.98488	-0.28745	-0.430578	0.633724	0.208476	0.603259	-0.48645	-0.530701	-0.911102	0.175198	-0.691822	0.674006	-0.231841	0.0186679	-0.163492	-1.69176	-1.09205	0.787822	-0.176493	0.577099	-0.256551	0.324998
-8.62109	-0.287297	-1.6785	-1.82369	-0.685051	-0.638918	1.07331	-0.364707	0.499332	-1.82337	-2.73208	-1.57343	-0.551481	0.113585	0.513094	1.59615	0.355468	-2.28726	-3.23969	-1.98385	-0.287483	-0.430913	0.633937	0.208329	0.603884	-0.486755	-0.530106	-0.910098	0.175141	-0.691761	0.673085	-0.23214	0.0184584	-0.162302	-1.69074	-1.09153	0.788427	-0.176268	0.577361	-0.256058	0.32426
-8.61914	-0.287182	-1.67862	-1.82322	-0.685323	-0.639023	1.07356	-0.36445	0.499279	-1.82279	-2.73145	-1.5729	-0.551195	0.114554	0.51322	1.5954	0.355628	-2.2864	-3.23903	-1.98322	-0.287281	-0.431892	0.633821	0.208032	0.603493	-0.487262	-0.529118	-0.908463	0.17427	-0.691388	0.671527	-0.232825	0.018214	-0.16154	-1.68977	-1.09078	0.788841	-0.176171	0.577438	-0.255962	0.323026
-8.61719	-0.287784	-1.67888	-1.82275	-0.686408	-0.638732	1.07366	-0.364065	0.499633	-1.82292	-2.73119	-1.57243	-0.55115	0.114656	0.51345	1.59432	0.355661	-2.28552	-3.23892	-1.98248	-0.287078	-0.431428	0.633661	0.207875	0.603405	-0.488217	-0.528534	-0.906914	0.173209	-0.689735	0.669902	-0.233265	0.0186448	-0.161172	-1.68901	-1.09025	0.789285	-0.175662	0.57745	-0.25547	0.321952
-8.61523	-0.287924	-1.67897	-1.82174	-0.687112	-0.638835	1.0738	-0.363769	0.49965	-1.82345	-2.73124	-1.57214	-0.551677	0.115436	0.513393	1.59357	0.35667	-2.28456	-3.23846	-1.98163	-0.287418	-0.430574	0.633059	0.207849	0.604605	-0.488754	-0.527948	-0.905855	0.173032	-0.688647	0.668663	-0.233548	0.0192114	-0.160316	-1.68769	-1.08923	0.789156	-0.174982	0.576971	-0.25503	0.320929
-8.61328	-0.287995	-1.67877	-1.81998	-0.687528	-0.638507	1.07356	-0.363776	0.49939	-1.82394	-2.73148	-1.57209	-0.552751	0.116568	0.512934	1.59301	0.357638	-2.28373	-3.23808	-1.9806	-0.288114	-0.430537	0.632013	0.207614	0.605635	-0.489373	-0.527407	-0.904482	0.172921	-0.68768	0.6673	-0.233813	0.0194584	-0.159069	-1.68632	-1.08794	0.788992	-0.17492	0.576585	-0.254658	0.320317
-8.61133	-0.287596	-1.67816	-1.81805	-0.687903	-0.638514	1.07273	-0.364009	0.49889	-1.82303	-2.73133	-1.57178	-0.553026	0.117387	0.512194	1.592	0.357858	-2.28282	-3.23722	-1.97946	-0.288097	-0.429668	0.631558	0.207501	0.606156	-0.490756	-0.526916	-0.903182	0.172477	-0.686684	0.6656	-0.234094	0.019457	-0.158352	-1.68508	-1.0866	0.789146	-0.175254	0.575808	-0.254603	0.319802
-8.60938	-0.287443	-1.67763	-1.81624	-0.688362	-0.638582	1.07214	-0.364181	0.498519	-1.82229	-2.73109	-1.57136	-0.552663	0.118706	0.511995	1.5912	0.358532	-2.28187	-3.2368	-1.97839	-0.288172	-0.42798	0.631511	0.20754	0.606421	-0.492112	-0.526919	-0.902184	0.171603	-0.686384	0.663934	-0.234437	0.019369	-0.157222	-1.68386	-1.0852	0.789363	-0.174771	0.575315	-0.254072	0.319386
-8.60742	-0.287313	-1.6775	-1.8152	-0.688828	-0.638274	1.07182	-0.364283	0.498316	-1.82189	-2.73084	-1.57116	-0.552798	0.119371	0.511728	1.59064	0.359111	-2.28139	-3.23644	-1.97756	-0.288182	-0.427151	0.631718	0.207636	0.606449	-0.493983	-0.526783	-0.900597	0.169928	-0.685141	0.662291	-0.234303	0.0200097	-0.156128	-1.68238	-1.08376	0.789492	-0.173749	0.575198	-0.253268	0.319092
-8.60547	-0.287115	-1.6773	-1.81441	-0.68934	-0.638685	1.07142	-0.364491	0.498204	-1.82129	-2.73062	-1.57111	-0.552506	0.120291	0.511925	1.59028	0.359604	-2.2804	-3.23631	-1.97755	-0.287435	-0.427763	0.631942	0.208079	0.606701	-0.494845	-0.526938	-0.899983	0.169645	-0.684696	0.661112	-0.234271	0.0202584	-0.155058	-1.68092	-1.08279	0.790373	-0.173709	0.575701	-0.252684	0.318248
-8.60352	-0.28664	-1.67713	-1.81338	-0.689742	-0.638845	1.07087	-0.364876	0.498119	-1.82041	-2.73022	-1.57085	-0.552073	0.121698	0.512439	1.58963	0.360258	-2.27871	-3.23564	-1.97811	-0.286237	-0.428934	0.632423	0.208441	0.606441	-0.495496	-0.526894	-0.899807	0.169511	-0.6839	0.659917	-0.234079	0.0206315	-0.154753	-1.67985	-1.08205	0.790424	-0.173135	0.575715	-0.252059	0.317674
-8.60156	-0.286573	-1.67705	-1.81223	-0.690329	-0.6383	1.07046	-0.36503	0.498233	-1.82011	-2.72977	-1.57035	-0.552138	0.12252	0.512856	1.58861	0.360609	-2.27763	-3.23491	-1.97738	-0.285759	-0.428885	0.632961	0.208641	0.60633	-0.496259	-0.526793	-0.89941	0.168975	-0.683648	0.658467	-0.233988	0.0212878	-0.153978	-1.67902	-1.08148	0.789664	-0.171896	0.575764	-0.251474	0.317356
-8.59961	-0.28686	-1.67727	-1.81177	-0.691142	-0.637705	1.07051	-0.36476	0.498896	-1.82012	-2.72952	-1.56983	-0.552977	0.123182	0.512809	1.58746	0.360899	-2.27646	-3.23406	-1.97621	-0.28546	-0.428501	0.633509	0.209075	0.606556	-0.496874	-0.527037	-0.899468	0.169218	-0.68382	0.657781	-0.234184	0.02132	-0.152545	-1.67813	-1.08108	0.789697	-0.172157	0.576087	-0.250647	0.316751
-8.59766	-0.287086	-1.67736	-1.81122	-0.691918	-0.637381	1.07014	-0.364596	0.499334	-1.81967	-2.7289	-1.56877	-0.55363	0.123918	0.512371	1.58601	0.360641	-2.27502	-3.23345	-1.97505	-0.28532	-0.427542	0.633528	0.209445	0.606855	-0.49768	-0.527143	-0.898918	0.168993	-0.683632	0.656382	-0.234156	0.0215351	-0.15146	-1.6767	-1.08035	0.789945	-0.171421	0.576177	-0.249762	0.31629
-8.5957	-0.287143	-1.67748	-1.81074	-0.692708	-0.637396	1.06976	-0.364654	0.499545	-1.81923	-2.72826	-1.56764	-0.554124	0.125723	0.5119	1.58448	0.360267	-2.27416	-3.23312	-1.97481	-0.285092	-0.427236	0.633422	0.209779	0.607539	-0.498355	-0.527282	-0.898576	0.16862	-0.682849	0.655285	-0.233971	0.0219867	-0.150725	-1.67515	-1.08026	0.7902	-0.171242	0.576209	-0.249219	0.315752
-8.59375	-0.287368	-1.6777	-1.81026	-0.693743	-0.637084	1.06951	-0.364582	0.499712	-1.81888	-2.72792	-1.56721	-0.554307	0.126912	0.511693	1.58341	0.360537	-2.27353	-3.23348	-1.97436	-0.284726	-0.426978	0.63338	0.209971	0.608123	-0.5004	-0.527787	-0.898579	0.167296	-0.682229	0.654122	-0.233773	0.0228516	-0.149971	-1.67417	-1.08018	0.790515	-0.171487	0.575697	-0.249138	0.315083
-8.5918	-0.287219	-1.67784	-1.80965	-0.694388	-0.63671	1.06933	-0.364284	0.499681	-1.81876	-2.72777	-1.56709	-0.554422	0.127569	0.511624	1.58244	0.360898	-2.27248	-3.23353	-1.97443	-0.284122	-0.427024	0.633452	0.209969	0.608224	-0.502519	-0.528019	-0.897974	0.165498	-0.681914	0.652191	-0.23364	0.0237425	-0.149781	-1.6739	-1.08076	0.790454	-0.172019	0.576236	-0.248426	0.31461
-8.58984	-0.286953	-1.67775	-1.80884	-0.694584	-0.636606	1.06931	-0.363925	0.499558	-1.81892	-2.72751	-1.56709	-0.554499	0.128483	0.511471	1.58152	0.36149	-2.27167	-3.23368	-1.97501	-0.283604	-0.427625	0.633733	0.210131	0.608075	-0.504042	-0.528154	-0.897641	0.16477	-0.681947	0.650521	-0.233766	0.0238864	-0.149249	-1.6732	-1.08087	0.790614	-0.172339	0.576293	-0.247859	0.313783
-8.58789	-0.286727	-1.67763	-1.80841	-0.694596	-0.636831	1.06929	-0.363366	0.499427	-1.81956	-2.72761	-1.56734	-0.55521	0.129916	0.511321	1.58084	0.362516	-2.27068	-3.23345	-1.97476	-0.28313	-0.427379	0.634087	0.210519	0.60831	-0.505295	-0.528233	-0.8972	0.164439	-0.681485	0.648728	-0.234099	0.0240251	-0.148554	-1.67235	-1.08066	0.791306	-0.171815	0.575913	-0.247259	0.313273
-8.58594	-0.286852	-1.67757	-1.80771	-0.69488	-0.636524	1.06901	-0.362932	0.499524	-1.81943	-2.72695	-1.56677	-0.556138	0.130704	0.511144	1.57992	0.363046	-2.27017	-3.23355	-1.97424	-0.283035	-0.426088	0.634783	0.211169	0.609138	-0.506003	-0.527824	-0.896277	0.164204	-0.680778	0.647259	-0.234459	0.0240227	-0.148093	-1.67174	-1.08079	0.79162	-0.170359	0.576207	-0.246481	0.313412
-8.58398	-0.286631	-1.6778	-1.80691	-0.695256	-0.636463	1.06873	-0.362532	0.499661	-1.81924	-2.72624	-1.56612	-0.556643	0.130663	0.511082	1.57889	0.363296	-2.26967	-3.23369	-1.97445	-0.282998	-0.42598	0.635645	0.211853	0.609694	-0.507376	-0.527799	-0.895561	0.163793	-0.679276	0.646003	-0.234517	0.0244664	-0.147032	-1.67089	-1.08091	0.792018	-0.169809	0.576385	-0.245863	0.313073
-8.58203	-0.28665	-1.67797	-1.80636	-0.696004	-0.636601	1.06851	-0.361947	0.499738	-1.81936	-2.72547	-1.56537	-0.557422	0.130841	0.510864	1.57768	0.363152	-2.26877	-3.2337	-1.97471	-0.282314	-0.426338	0.636097	0.211998	0.609102	-0.507755	-0.527881	-0.896081	0.163998	-0.67907	0.645278	-0.234346	0.0245624	-0.146762	-1.67006	-1.08065	0.792143	-0.170411	0.577228	-0.245169	0.312508
-8.58008	-0.286255	-1.6776	-1.80553	-0.695943	-0.636343	1.068	-0.361363	0.499758	-1.81983	-2.72534	-1.56541	-0.557734	0.130918	0.510984	1.57673	0.363309	-2.26843	-3.23435	-1.97549	-0.282367	-0.427289	0.636805	0.212223	0.608786	-0.508436	-0.527812	-0.896353	0.163588	-0.678777	0.64404	-0.233828	0.0249821	-0.146681	-1.66912	-1.08038	0.791238	-0.170672	0.577357	-0.244634	0.312076
-8.57812	-0.285509	-1.6771	-1.80415	-0.695457	-0.636313	1.06748	-0.361156	0.499408	-1.81993	-2.7249	-1.56579	-0.557744	0.131276	0.511255	1.57609	0.363585	-2.26858	-3.23534	-1.97624	-0.282978	-0.428355	0.637931	0.212485	0.608458	-0.509623	-0.527978	-0.896551	0.163061	-0.679307	0.642874	-0.233675	0.0249958	-0.146408	-1.66796	-1.07995	0.790882	-0.171205	0.576356	-0.24432	0.311351
-8.57617	-0.285031	-1.67691	-1.80263	-0.695401	-0.636282	1.06708	-0.360929	0.49895	-1.81988	-2.72433	-1.56561	-0.558083	0.132236	0.511077	1.57543	0.364199	-2.26783	-3.23543	-1.97632	-0.282981	-0.428667	0.638667	0.212589	0.607994	-0.510647	-0.527857	-0.895797	0.162893	-0.679128	0.641743	-0.23367	0.0253103	-0.146626	-1.66726	-1.07947	0.78981	-0.170622	0.576273	-0.243787	0.310926
-8.57422	-0.284678	-1.67669	-1.80153	-0.695779	-0.636053	1.06705	-0.360679	0.498691	-1.81956	-2.72338	-1.56527	-0.558572	0.133017	0.510984	1.57484	0.364434	-2.26771	-3.23545	-1.9759	-0.283675	-0.429049	0.638715	0.212821	0.608175	-0.51137	-0.527334	-0.894791	0.163025	-0.678705	0.640112	-0.234279	0.0251089	-0.146319	-1.66634	-1.0801	0.790436	-0.170198	0.576514	-0.243544	0.310511
-8.57227	-0.284812	-1.67697	-1.80113	-0.6964	-0.636157	1.06707	-0.360364	0.498557	-1.81911	-2.7225	-1.56492	-0.558711	0.134003	0.511255	1.5743	0.364764	-2.26738	-3.23609	-1.97572	-0.284233	-0.428998	0.638903	0.212925	0.608211	-0.511813	-0.526854	-0.893558	0.16281	-0.677599	0.638144	-0.234999	0.0247514	-0.145473	-1.66561	-1.0813	0.790859	-0.170856	0.576774	-0.243227	0.309897
-8.57031	-0.284627	-1.67732	-1.8005	-0.696866	-0.636161	1.06691	-0.359903	0.498669	-1.81863	-2.72204	-1.5646	-0.558728	0.134826	0.511704	1.57405	0.365448	-2.26681	-3.23721	-1.97533	-0.284272	-0.427395	0.639787	0.213122	0.608494	-0.511841	-0.526517	-0.893062	0.162716	-0.677036	0.636874	-0.235479	0.0247481	-0.144655	-1.6644	-1.08106	0.790489	-0.171097	0.576788	-0.24299	0.308695
-8.56836	-0.284443	-1.67757	-1.79958	-0.696903	-0.635882	1.06706	-0.359474	0.498844	-1.81825	-2.72144	-1.56406	-0.559396	0.135822	0.511781	1.57359	0.365991	-2.2657	-3.23786	-1.97553	-0.283806	-0.426558	0.640676	0.21339	0.608613	-0.512762	-0.526242	-0.892273	0.162591	-0.675894	0.635621	-0.235726	0.02474	-0.144435	-1.66359	-1.08101	0.790124	-0.17108	0.577194	-0.242501	0.307901
-8.56641	-0.284115	-1.67746	-1.79837	-0.696918	-0.635023	1.06682	-0.359218	0.499061	-1.81756	-2.72069	-1.56426	-0.559455	0.136085	0.512115	1.57305	0.36626	-2.26441	-3.23815	-1.97598	-0.283376	-0.427058	0.641275	0.213391	0.608673	-0.513364	-0.52544	-0.891117	0.162294	-0.674311	0.633763	-0.236064	0.024516	-0.144444	-1.66287	-1.08152	0.789677	-0.171844	0.577378	-0.242221	0.30721
-8.56445	-0.283485	-1.67756	-1.79756	-0.696513	-0.634501	1.06669	-0.358812	0.499125	-1.81689	-2.71992	-1.56422	-0.559565	0.13606	0.512139	1.57233	0.366328	-2.26391	-3.23927	-1.97641	-0.283427	-0.427828	0.642327	0.213534	0.609326	-0.514561	-0.524885	-0.889449	0.16129	-0.673059	0.631508	-0.236131	0.0245777	-0.143847	-1.6621	-1.08127	0.790382	-0.171157	0.577018	-0.241863	0.306396
-8.5625	-0.283486	-1.67789	-1.79684	-0.697267	-0.634429	1.06647	-0.358359	0.499023	-1.81559	-2.7187	-1.5634	-0.559365	0.136715	0.511774	1.57117	0.366022	-2.26401	-3.24015	-1.97646	-0.283945	-0.427425	0.643454	0.214158	0.610685	-0.515432	-0.524394	-0.888369	0.160591	-0.67233	0.629747	-0.236401	0.0247153	-0.142404	-1.66099	-1.08068	0.790845	-0.169794	0.57677	-0.241425	0.306263
-8.56055	-0.283513	-1.67831	-1.79579	-0.698289	-0.633948	1.06613	-0.357971	0.498809	-1.81445	-2.71756	-1.56271	-0.559004	0.137096	0.511504	1.57015	0.36584	-2.26404	-3.24096	-1.97695	-0.284344	-0.427493	0.644069	0.214619	0.611366	-0.516	-0.523943	-0.887933	0.160393	-0.670701	0.628264	-0.236423	0.024993	-0.141579	-1.66002	-1.08055	0.791524	-0.16978	0.576731	-0.241078	0.305881
-8.55859	-0.283627	-1.67861	-1.79499	-0.699034	-0.633527	1.0655	-0.357632	0.498677	-1.8136	-2.71663	-1.5621	-0.559127	0.13789	0.511282	1.56972	0.366902	-2.26327	-3.24114	-1.97682	-0.284147	-0.427109	0.644214	0.214203	0.611081	-0.516037	-0.523308	-0.887308	0.160763	-0.669805	0.627308	-0.236647	0.0246634	-0.141163	-1.65876	-1.07992	0.792023	-0.169639	0.577538	-0.240322	0.305342
-8.55664	-0.28346	-1.67889	-1.7944	-0.699239	-0.633461	1.06522	-0.357044	0.498678	-1.81298	-2.716	-1.56165	-0.55958	0.138569	0.511182	1.56911	0.367541	-2.26288	-3.24182	-1.97676	-0.284131	-0.427696	0.644265	0.21399	0.61123	-0.517438	-0.523272	-0.886535	0.16028	-0.668637	0.62625	-0.236483	0.0249301	-0.140727	-1.65778	-1.0797	0.79212	-0.169179	0.578215	-0.23945	0.304927
-8.55469	-0.283091	-1.67892	-1.79382	-0.699025	-0.633433	1.06537	-0.356368	0.499012	-1.81238	-2.71546	-1.56162	-0.560009	0.139231	0.511665	1.56864	0.368037	-2.26181	-3.24165	-1.97651	-0.284116	-0.4287	0.644575	0.21403	0.611431	-0.518659	-0.523045	-0.886208	0.160003	-0.667563	0.625298	-0.236153	0.025004	-0.140395	-1.65667	-1.07931	0.792414	-0.169659	0.578069	-0.239096	0.304019
-8.55273	-0.283252	-1.67936	-1.79354	-0.699009	-0.633248	1.06571	-0.355876	0.49928	-1.81153	-2.71484	-1.56098	-0.559566	0.139831	0.51165	1.56779	0.368043	-2.26116	-3.2417	-1.97562	-0.284495	-0.428764	0.645057	0.213888	0.610838	-0.518792	-0.523013	-0.886481	0.160307	-0.668097	0.624737	-0.236255	0.0244995	-0.139768	-1.65552	-1.07917	0.792222	-0.169665	0.577672	-0.238942	0.302971
-8.55078	-0.283306	-1.67959	-1.79259	-0.699517	-0.632612	1.06583	-0.355474	0.499542	-1.81028	-2.71423	-1.5604	-0.558964	0.139611	0.51125	1.56684	0.368012	-2.26089	-3.24212	-1.9752	-0.28476	-0.428097	0.645532	0.213867	0.611227	-0.51875	-0.522367	-0.885743	0.160285	-0.66752	0.623534	-0.236538	0.0244442	-0.139141	-1.65403	-1.07896	0.792446	-0.169139	0.577541	-0.238764	0.302125
-8.54883	-0.282744	-1.6795	-1.79142	-0.699382	-0.632111	1.0656	-0.355345	0.499557	-1.80896	-2.71372	-1.56004	-0.558439	0.139849	0.511232	1.56616	0.368275	-2.26075	-3.24301	-1.9746	-0.285353	-0.427439	0.646216	0.214117	0.61194	-0.518475	-0.521863	-0.88467	0.160565	-0.666527	0.62236	-0.23669	0.0244605	-0.138101	-1.65237	-1.07796	0.793201	-0.168449	0.577875	-0.238319	0.301735
-8.54688	-0.282246	-1.67959	-1.79035	-0.699179	-0.631598	1.06538	-0.355152	0.499227	-1.80813	-2.71335	-1.55924	-0.558639	0.140494	0.510935	1.56516	0.368682	-2.26089	-3.24358	-1.97465	-0.285429	-0.427691	0.646502	0.214229	0.612449	-0.518273	-0.521603	-0.884088	0.161352	-0.667438	0.621489	-0.237258	0.0238518	-0.137143	-1.65077	-1.07658	0.794457	-0.168237	0.57849	-0.237771	0.301347
-8.54492	-0.282095	-1.67977	-1.78929	-0.69931	-0.631212	1.06519	-0.354867	0.499128	-1.80799	-2.71327	-1.55845	-0.55906	0.140971	0.510795	1.56427	0.368532	-2.26105	-3.24443	-1.975	-0.285733	-0.428426	0.646431	0.214068	0.612657	-0.518707	-0.521302	-0.883232	0.161597	-0.667263	0.620862	-0.237139	0.0240126	-0.136957	-1.64965	-1.0758	0.794347	-0.168334	0.578169	-0.237339	0.300821
-8.54297	-0.282447	-1.68021	-1.78888	-0.699519	-0.631243	1.06476	-0.354365	0.499312	-1.80757	-2.71286	-1.55793	-0.559022	0.141439	0.510609	1.56358	0.368424	-2.26082	-3.24459	-1.97442	-0.285703	-0.428242	0.646268	0.213886	0.612525	-0.519114	-0.520948	-0.882781	0.161506	-0.666082	0.620466	-0.236523	0.0247	-0.136734	-1.64822	-1.07508	0.793729	-0.168587	0.577518	-0.237304	0.299855
-8.54102	-0.282781	-1.68074	-1.78827	-0.700234	-0.630983	1.06422	-0.353826	0.499606	-1.80703	-2.71272	-1.55765	-0.558852	0.141647	0.510572	1.5627	0.368283	-2.26077	-3.24476	-1.97384	-0.285948	-0.427733	0.646074	0.213767	0.612988	-0.5194	-0.520686	-0.882244	0.161726	-0.665423	0.619573	-0.236526	0.0244541	-0.13633	-1.64686	-1.07433	0.793403	-0.168305	0.57662	-0.237166	0.299073
-8.53906	-0.28286	-1.68112	-1.78707	-0.701348	-0.630145	1.06345	-0.353211	0.500059	-1.80679	-2.71303	-1.55771	-0.558848	0.141373	0.510558	1.56177	0.368067	-2.26027	-3.24473	-1.9736	-0.285941	-0.427992	0.645865	0.213679	0.613522	-0.520097	-0.520235	-0.88155	0.161872	-0.664316	0.61893	-0.236603	0.0242689	-0.136305	-1.64551	-1.07352	0.793186	-0.168044	0.575628	-0.236969	0.298287
-8.53711	-0.282469	-1.68123	-1.78609	-0.701811	-0.630279	1.06289	-0.35263	0.500147	-1.80625	-2.71311	-1.55786	-0.558904	0.141769	0.510484	1.56112	0.36824	-2.25974	-3.2454	-1.97335	-0.285757	-0.428915	0.645866	0.213289	0.613307	-0.521117	-0.520298	-0.881338	0.161883	-0.663259	0.618396	-0.236498	0.0247689	-0.136205	-1.64396	-1.07277	0.792478	-0.167761	0.575036	-0.236693	0.298099
-8.53516	-0.282081	-1.68138	-1.78582	-0.701794	-0.630189	1.06271	-0.352033	0.500307	-1.80557	-2.71295	-1.55749	-0.559207	0.14267	0.5099	1.56035	0.368487	-2.25876	-3.24546	-1.97321	-0.285493	-0.42961	0.645806	0.212948	0.612845	-0.521519	-0.519959	-0.880977	0.162171	-0.662854	0.617519	-0.23691	0.024322	-0.135241	-1.64188	-1.07184	0.792377	-0.167784	0.574879	-0.236754	0.297467
-8.5332	-0.281624	-1.68146	-1.78548	-0.701658	-0.629737	1.06248	-0.351443	0.500575	-1.80437	-2.7125	-1.55701	-0.55911	0.143051	0.509701	1.55952	0.368184	-2.25815	-3.2462	-1.97351	-0.285424	-0.430057	0.646431	0.212976	0.612688	-0.522061	-0.519795	-0.880804	0.161977	-0.662615	0.616507	-0.236956	0.0242988	-0.135141	-1.64029	-1.07161	0.793063	-0.167041	0.575249	-0.236316	0.296807
-8.53125	-0.281145	-1.68159	-1.78488	-0.702047	-0.629618	1.0619	-0.351412	0.500348	-1.80317	-2.71202	-1.55674	-0.558914	0.14385	0.509536	1.55872	0.368128	-2.25785	-3.24644	-1.97304	-0.285642	-0.429969	0.647072	0.212946	0.612874	-0.522586	-0.519421	-0.880249	0.161974	-0.662666	0.615736	-0.236779	0.0245722	-0.135331	-1.63912	-1.07156	0.792965	-0.166128	0.575413	-0.23575	0.29636
-8.5293	-0.281097	-1.68188	-1.78468	-0.70248	-0.629214	1.06172	-0.351084	0.500614	-1.80246	-2.71153	-1.55582	-0.558816	0.144851	0.509161	1.55778	0.368072	-2.25731	-3.24645	-1.97164	-0.285743	-0.430029	0.646924	0.212477	0.612459	-0.523385	-0.519344	-0.879844	0.161958	-0.663272	0.61499	-0.236901	0.0246472	-0.135343	-1.63818	-1.07104	0.792887	-0.165752	0.57523	-0.235207	0.296139
-8.52734	-0.280607	-1.6821	-1.78469	-0.702147	-0.629104	1.06206	-0.350554	0.500772	-1.80187	-2.71118	-1.55479	-0.558577	0.145391	0.508604	1.55681	0.367799	-2.25673	-3.24624	-1.97102	-0.286022	-0.428928	0.646932	0.212287	0.612394	-0.523592	-0.518843	-0.879398	0.162292	-0.663592	0.61419	-0.237019	0.0246143	-0.135293	-1.63704	-1.07017	0.793254	-0.165559	0.575282	-0.234651	0.295816
-8.52539	-0.279945	-1.68203	-1.78459	-0.701606	-0.629542	1.06228	-0.349991	0.500713	-1.80095	-2.71071	-1.55397	-0.558423	0.146042	0.508228	1.55575	0.367702	-2.25603	-3.24656	-1.97096	-0.286187	-0.427793	0.647025	0.212222	0.612656	-0.523917	-0.51829	-0.878589	0.162285	-0.66283	0.613222	-0.23728	0.0247853	-0.135354	-1.6359	-1.06927	0.792435	-0.165728	0.575541	-0.234121	0.295419
-8.52344	-0.279228	-1.68189	-1.78361	-0.701155	-0.629913	1.06209	-0.349536	0.500417	-1.80013	-2.71015	-1.55316	-0.558473	0.147637	0.507944	1.55489	0.367717	-2.25564	-3.24653	-1.96976	-0.286597	-0.426727	0.646844	0.211988	0.613139	-0.524189	-0.517628	-0.877576	0.162009	-0.662352	0.612105	-0.237727	0.024781	-0.135319	-1.63471	-1.06882	0.79217	-0.16575	0.576031	-0.23355	0.295227
-8.52148	-0.279075	-1.68196	-1.78209	-0.701152	-0.629962	1.06207	-0.348974	0.50059	-1.79935	-2.70981	-1.55245	-0.558192	0.148963	0.507843	1.55403	0.367745	-2.25527	-3.24682	-1.96878	-0.286986	-0.427318	0.647303	0.21178	0.61333	-0.524936	-0.516942	-0.876819	0.161085	-0.662057	0.610481	-0.238004	0.0246996	-0.135283	-1.63366	-1.06847	0.791785	-0.164921	0.576088	-0.232906	0.295364
-8.51953	-0.278983	-1.68202	-1.78069	-0.701449	-0.629688	1.06226	-0.348058	0.501471	-1.79846	-2.70933	-1.55183	-0.558325	0.150064	0.507733	1.55298	0.367662	-2.25351	-3.24609	-1.96754	-0.286578	-0.42769	0.647518	0.211329	0.612647	-0.52584	-0.515875	-0.875708	0.16027	-0.662478	0.608342	-0.238139	0.0248794	-0.134356	-1.63218	-1.06776	0.792176	-0.164102	0.576438	-0.232272	0.295007
-8.51758	-0.278725	-1.68185	-1.77907	-0.701422	-0.628895	1.06229	-0.347296	0.502249	-1.79753	-2.70903	-1.55203	-0.558337	0.150093	0.507637	1.5522	0.367608	-2.25106	-3.24571	-1.96701	-0.285814	-0.42738	0.647469	0.210796	0.611684	-0.526848	-0.514688	-0.874073	0.159746	-0.661964	0.606371	-0.238282	0.0250107	-0.1334	-1.63027	-1.06699	0.791953	-0.164293	0.576354	-0.23175	0.294525
-8.51562	-0.278358	-1.6817	-1.77759	-0.701432	-0.628051	1.06197	-0.346789	0.502441	-1.79727	-2.7092	-1.55214	-0.558678	0.150138	0.50719	1.55127	0.367206	-2.24997	-3.24556	-1.96676	-0.285431	-0.427789	0.64774	0.210468	0.611244	-0.527592	-0.513776	-0.872715	0.159651	-0.660989	0.604847	-0.23878	0.024807	-0.133355	-1.62892	-1.0662	0.791667	-0.163339	0.575748	-0.231216	0.294571
-8.51367	-0.277898	-1.68163	-1.77667	-0.701239	-0.627451	1.06213	-0.346143	0.502811	-1.79718	-2.7093	-1.5513	-0.559128	0.151487	0.506698	1.55028	0.367338	-2.24961	-3.24558	-1.9656	-0.286111	-0.428048	0.647741	0.210192	0.611034	-0.52733	-0.512775	-0.871525	0.159806	-0.660369	0.603825	-0.239502	0.02458	-0.133218	-1.62774	-1.06524	0.792216	-0.162704	0.575773	-0.230708	0.294162
-8.51172	-0.277518	-1.68158	-1.77567	-0.701035	-0.626616	1.06213	-0.345143	0.503472	-1.79651	-2.70918	-1.54996	-0.559167	0.153069	0.506232	1.54893	0.367478	-2.25007	-3.24583	-1.96547	-0.28697	-0.427667	0.648153	0.210346	0.612007	-0.526875	-0.511286	-0.8704	0.160323	-0.659872	0.602925	-0.23943	0.0245006	-0.133394	-1.6266	-1.06418	0.792107	-0.162151	0.575444	-0.230233	0.293682
-8.50977	-0.27693	-1.68106	-1.7744	-0.700936	-0.625841	1.06217	-0.344005	0.503961	-1.79517	-2.70883	-1.5495	-0.558428	0.152972	0.505701	1.54717	0.36667	-2.24979	-3.24583	-1.96499	-0.287501	-0.426943	0.648328	0.210369	0.612278	-0.52646	-0.50985	-0.86913	0.160791	-0.660033	0.60212	-0.239396	0.0239103	-0.1335	-1.62522	-1.06322	0.791301	-0.161239	0.574603	-0.229787	0.29334
-8.50781	-0.27644	-1.6809	-1.77371	-0.700939	-0.625081	1.0622	-0.343119	0.504711	-1.79403	-2.70831	-1.54866	-0.558263	0.153304	0.504823	1.54539	0.365856	-2.24933	-3.2458	-1.96471	-0.287746	-0.424976	0.648551	0.210732	0.613118	-0.526102	-0.508975	-0.868187	0.160992	-0.660311	0.601129	-0.239657	0.0234533	-0.133381	-1.62392	-1.06258	0.791166	-0.160658	0.574549	-0.229111	0.293231
-8.50586	-0.276039	-1.68085	-1.77294	-0.70142	-0.625068	1.06155	-0.342752	0.505123	-1.79313	-2.70794	-1.54793	-0.558121	0.154596	0.504075	1.5442	0.36601	-2.2483	-3.24583	-1.96438	-0.287902	-0.425267	0.649005	0.210966	0.613504	-0.525724	-0.507948	-0.867753	0.161028	-0.660418	0.599902	-0.239744	0.0235538	-0.133226	-1.62263	-1.06187	0.790787	-0.160081	0.573695	-0.228636	0.293165
-8.50391	-0.275807	-1.68095	-1.77188	-0.701642	-0.624778	1.06077	-0.342415	0.505207	-1.79248	-2.70786	-1.54742	-0.557839	0.155909	0.503647	1.54305	0.366286	-2.24706	-3.24516	-1.9639	-0.288106	-0.427051	0.648928	0.211113	0.613758	-0.525114	-0.506635	-0.866715	0.16123	-0.659995	0.598422	-0.240038	0.0236118	-0.132661	-1.62162	-1.06202	0.790781	-0.160202	0.572888	-0.228308	0.292824
-8.50195	-0.276168	-1.68146	-1.77127	-0.702392	-0.624725	1.06024	-0.341734	0.505848	-1.79236	-2.70798	-1.54743	-0.55799	0.156535	0.503673	1.54219	0.366638	-2.24594	-3.24473	-1.96288	-0.288079	-0.427705	0.64882	0.211136	0.614287	-0.525097	-0.505411	-0.865266	0.160849	-0.658432	0.596766	-0.240394	0.023932	-0.131421	-1.62027	-1.06149	0.791273	-0.15962	0.572985	-0.227241	0.292618
-8.5	-0.276378	-1.68209	-1.7706	-0.70294	-0.624449	1.06001	-0.34117	0.506385	-1.79226	-2.70781	-1.54703	-0.558252	0.157283	0.503708	1.54119	0.366396	-2.24496	-3.24407	-1.96166	-0.28794	-0.427119	0.648452	0.21097	0.614834	-0.525009	-0.504374	-0.864235	0.161083	-0.657874	0.595087	-0.241066	0.023776	-0.131132	-1.61905	-1.0609	0.791096	-0.159204	0.573096	-0.226027	0.292728
-8.49805	-0.276162	-1.68231	-1.7694	-0.702974	-0.624537	1.06005	-0.341031	0.50613	-1.7916	-2.70733	-1.54617	-0.558852	0.157617	0.502955	1.53972	0.365947	-2.24426	-3.24365	-1.96042	-0.287668	-0.42539	0.648227	0.210987	0.615722	-0.524958	-0.503383	-0.863391	0.161639	-0.65861	0.593898	-0.241777	0.0229134	-0.130483	-1.61769	-1.06069	0.790727	-0.158898	0.573277	-0.225107	0.292752
-8.49609	-0.27593	-1.6821	-1.76786	-0.703444	-0.624465	1.05985	-0.341047	0.506243	-1.79078	-2.70692	-1.54529	-0.558743	0.157081	0.502553	1.53801	0.365234	-2.24358	-3.2437	-1.96035	-0.287773	-0.424833	0.648181	0.211163	0.616384	-0.524708	-0.502601	-0.863166	0.162329	-0.659102	0.593107	-0.242185	0.0221508	-0.130126	-1.6163	-1.06016	0.789961	-0.158064	0.573137	-0.223857	0.29288
-8.49414	-0.275889	-1.68208	-1.76645	-0.703778	-0.624112	1.05968	-0.341024	0.506536	-1.79036	-2.70623	-1.54403	-0.558747	0.158067	0.501851	1.53649	0.365005	-2.24244	-3.24326	-1.96024	-0.288449	-0.42519	0.648196	0.211228	0.616154	-0.524346	-0.501829	-0.863149	0.1627	-0.659509	0.592107	-0.242861	0.0213799	-0.129042	-1.61429	-1.05913	0.789834	-0.157079	0.572809	-0.222901	0.292647
-8.49219	-0.276022	-1.68234	-1.76526	-0.704049	-0.623792	1.05902	-0.341184	0.506905	-1.78984	-2.70592	-1.54333	-0.559067	0.159423	0.501462	1.53501	0.364784	-2.24165	-3.2432	-1.95997	-0.288524	-0.425579	0.64867	0.211447	0.616405	-0.525162	-0.502016	-0.863378	0.162862	-0.659769	0.590734	-0.243534	0.0208835	-0.128592	-1.61259	-1.05819	0.789089	-0.157373	0.572919	-0.221497	0.29243
-8.49023	-0.275717	-1.6819	-1.76379	-0.704911	-0.623209	1.0579	-0.34157	0.507474	-1.78966	-2.70581	-1.5431	-0.559542	0.16018	0.501489	1.53391	0.364441	-2.24057	-3.24281	-1.95923	-0.288156	-0.425588	0.648436	0.211275	0.616578	-0.525138	-0.501534	-0.86279	0.163145	-0.659973	0.589412	-0.244362	0.0196775	-0.128126	-1.61102	-1.05707	0.788749	-0.156952	0.573204	-0.220236	0.2923
-8.48828	-0.275249	-1.68141	-1.76207	-0.70604	-0.622748	1.05673	-0.342239	0.507566	-1.78929	-2.70592	-1.54301	-0.559311	0.161091	0.501665	1.53293	0.364454	-2.23991	-3.24293	-1.95926	-0.28821	-0.425524	0.648494	0.211386	0.61725	-0.525168	-0.501054	-0.861841	0.162942	-0.659701	0.588218	-0.24483	0.0192185	-0.127706	-1.60945	-1.05632	0.788868	-0.156383	0.573168	-0.218989	0.292556
-8.48633	-0.274682	-1.6809	-1.76044	-0.706662	-0.622872	1.0562	-0.342772	0.507172	-1.78876	-2.70581	-1.54284	-0.559263	0.161462	0.501595	1.53192	0.364404	-2.23897	-3.24281	-1.95896	-0.28814	-0.425597	0.64876	0.211558	0.618135	-0.525145	-0.50009	-0.860799	0.162829	-0.657866	0.587081	-0.244998	0.0197494	-0.127661	-1.60786	-1.055	0.788359	-0.155946	0.573082	-0.217988	0.292482
-8.48438	-0.273366	-1.68003	-1.75848	-0.707027	-0.622598	1.05491	-0.34347	0.5066	-1.78877	-2.70606	-1.54273	-0.559433	0.16188	0.501664	1.5312	0.364417	-2.23824	-3.24244	-1.95808	-0.28838	-0.42529	0.648722	0.211501	0.618633	-0.525803	-0.499754	-0.859673	0.162716	-0.656616	0.586278	-0.245131	0.0197882	-0.127847	-1.60684	-1.05368	0.787469	-0.155773	0.572317	-0.217004	0.292311
-8.48242	-0.272047	-1.67893	-1.75627	-0.707367	-0.621398	1.05359	-0.343902	0.506635	-1.78815	-2.70621	-1.5426	-0.558852	0.162302	0.502275	1.53064	0.364494	-2.2372	-3.24166	-1.95714	-0.288877	-0.424849	0.648045	0.211117	0.618769	-0.526317	-0.498945	-0.858487	0.162672	-0.656475	0.585458	-0.245323	0.0194289	-0.12763	-1.60565	-1.05269	0.787013	-0.154935	0.571877	-0.215945	0.292383
-8.48047	-0.270432	-1.6778	-1.75427	-0.707472	-0.620772	1.05255	-0.344553	0.506188	-1.78733	-2.70634	-1.54262	-0.558333	0.16228	0.50256	1.53003	0.364236	-2.23604	-3.24112	-1.95634	-0.289228	-0.423097	0.647386	0.210981	0.619187	-0.526583	-0.498023	-0.857339	0.162851	-0.655937	0.584681	-0.245582	0.0188707	-0.128014	-1.60469	-1.05181	0.785783	-0.153585	0.571379	-0.214711	0.293482
-8.47852	-0.268529	-1.67647	-1.75248	-0.707245	-0.621156	1.05166	-0.345546	0.505174	-1.78695	-2.70665	-1.5428	-0.557848	0.162571	0.502791	1.52946	0.363866	-2.23548	-3.24086	-1.95637	-0.288879	-0.423214	0.647636	0.211186	0.6196	-0.526922	-0.497121	-0.856696	0.162888	-0.656513	0.58373	-0.245929	0.0183369	-0.128339	-1.60351	-1.05136	0.784967	-0.153332	0.571299	-0.213326	0.293826
-8.47656	-0.266924	-1.67528	-1.75051	-0.707407	-0.621142	1.05076	-0.346238	0.504922	-1.78705	-2.70722	-1.5433	-0.557591	0.162787	0.503476	1.52902	0.363617	-2.23551	-3.24112	-1.95654	-0.289134	-0.423587	0.647728	0.211484	0.620468	-0.526996	-0.496475	-0.856015	0.162944	-0.656238	0.582729	-0.246051	0.0179465	-0.128527	-1.60265	-1.05104	0.785216	-0.153897	0.571734	-0.21193	0.29379
-8.47461	-0.265617	-1.67453	-1.7487	-0.707385	-0.620859	1.04994	-0.346927	0.504319	-1.78653	-2.70756	-1.54372	-0.557287	0.163066	0.504339	1.52873	0.36355	-2.23485	-3.241	-1.95648	-0.289432	-0.424369	0.647624	0.211517	0.620855	-0.526689	-0.495679	-0.85535	0.162829	-0.655619	0.581551	-0.246417	0.0175322	-0.128522	-1.6014	-1.05072	0.784754	-0.15473	0.571382	-0.211108	0.293321
-8.47266	-0.264589	-1.67401	-1.7471	-0.707258	-0.620777	1.0497	-0.347398	0.503286	-1.78609	-2.70797	-1.54449	-0.556988	0.163059	0.504697	1.52844	0.364282	-2.23404	-3.24114	-1.95626	-0.289688	-0.425157	0.647309	0.211261	0.620572	-0.526866	-0.495296	-0.854439	0.162925	-0.65439	0.580305	-0.246659	0.017494	-0.12794	-1.59998	-1.0497	0.784426	-0.153554	0.571033	-0.210214	0.293274
-8.4707	-0.263932	-1.67371	-1.74578	-0.707574	-0.62062	1.0495	-0.3475	0.502864	-1.78582	-2.70806	-1.54484	-0.556932	0.162676	0.505377	1.52806	0.364454	-2.23297	-3.24086	-1.9563	-0.289901	-0.424881	0.646735	0.211064	0.620761	-0.527565	-0.495135	-0.853512	0.16218	-0.653159	0.579145	-0.247026	0.0176116	-0.127341	-1.59852	-1.04877	0.783897	-0.15287	0.57058	-0.209333	0.29291
-8.46875	-0.26338	-1.67362	-1.74482	-0.708074	-0.621126	1.04918	-0.347818	0.502207	-1.78554	-2.70796	-1.54487	-0.556475	0.163318	0.506056	1.52783	0.364612	-2.23156	-3.24037	-1.95646	-0.289484	-0.425057	0.646438	0.210926	0.620971	-0.52871	-0.495254	-0.853031	0.161053	-0.652859	0.578458	-0.24744	0.0173995	-0.127343	-1.5974	-1.04749	0.783534	-0.152542	0.57042	-0.208423	0.292363
-8.4668	-0.262948	-1.67355	-1.74374	-0.708615	-0.621466	1.0485	-0.348064	0.501778	-1.78472	-2.70736	-1.54422	-0.555677	0.164319	0.506701	1.52761	0.364639	-2.22953	-3.23921	-1.95547	-0.288607	-0.426203	0.646296	0.210667	0.620653	-0.528825	-0.494135	-0.8519	0.160972	-0.652726	0.577369	-0.247995	0.0166425	-0.127241	-1.59628	-1.04731	0.784125	-0.151926	0.570924	-0.206943	0.292156
-8.46484	-0.262127	-1.67311	-1.74267	-0.709082	-0.620894	1.04794	-0.348157	0.501601	-1.7838	-2.70684	-1.54324	-0.555259	0.165219	0.507267	1.52723	0.364585	-2.22716	-3.23817	-1.95469	-0.287499	-0.425728	0.645773	0.210322	0.620748	-0.529022	-0.493176	-0.850735	0.161606	-0.652342	0.575878	-0.248782	0.015747	-0.127214	-1.59552	-1.04714	0.78368	-0.151773	0.571708	-0.205337	0.291902
-8.46289	-0.261816	-1.67256	-1.7417	-0.709915	-0.620863	1.04762	-0.348004	0.501495	-1.7832	-2.70621	-1.5424	-0.555038	0.165573	0.507404	1.52657	0.363802	-2.22545	-3.23732	-1.95452	-0.287203	-0.425338	0.645355	0.209882	0.620514	-0.528907	-0.492136	-0.849574	0.161671	-0.650951	0.573942	-0.249704	0.0150093	-0.127538	-1.59426	-1.04637	0.783058	-0.152483	0.572117	-0.204181	0.291645
-8.46094	-0.26166	-1.67261	-1.74134	-0.710443	-0.620767	1.04723	-0.347483	0.501915	-1.78285	-2.70585	-1.54251	-0.554586	0.166526	0.507833	1.52598	0.363363	-2.22455	-3.23687	-1.95405	-0.287518	-0.426066	0.644653	0.209117	0.619654	-0.52882	-0.491475	-0.848785	0.16148	-0.650451	0.571829	-0.25074	0.0141895	-0.127047	-1.59287	-1.04562	0.782439	-0.152527	0.571986	-0.203355	0.291074
-8.45898	-0.261559	-1.67318	-1.74137	-0.711023	-0.620694	1.04705	-0.347142	0.501833	-1.78284	-2.70584	-1.54276	-0.554328	0.166741	0.50831	1.52536	0.362787	-2.2237	-3.23567	-1.95291	-0.287795	-0.426945	0.64376	0.208213	0.618824	-0.528436	-0.490363	-0.847507	0.161477	-0.650568	0.569976	-0.252082	0.0128755	-0.126233	-1.59119	-1.04449	0.781365	-0.152507	0.571645	-0.202572	0.290549
-8.45703	-0.261954	-1.67389	-1.74122	-0.711893	-0.620621	1.04711	-0.3467	0.50196	-1.78221	-2.70542	-1.54244	-0.554061	0.166678	0.508066	1.52467	0.362663	-2.2221	-3.23449	-1.95182	-0.28782	-0.426624	0.643057	0.207716	0.618723	-0.528395	-0.489567	-0.846743	0.161619	-0.650053	0.56897	-0.252582	0.012412	-0.125975	-1.5897	-1.04336	0.781065	-0.152379	0.571681	-0.201867	0.28985
-8.45508	-0.262679	-1.67469	-1.74112	-0.712629	-0.620649	1.04725	-0.346154	0.502197	-1.78159	-2.70518	-1.54225	-0.553744	0.168123	0.507755	1.52419	0.363204	-2.22106	-3.23335	-1.9504	-0.287974	-0.424787	0.642374	0.207538	0.619159	-0.52888	-0.488794	-0.845778	0.161104	-0.648967	0.567619	-0.252867	0.0128678	-0.125931	-1.58843	-1.04212	0.78184	-0.151465	0.57171	-0.200985	0.289206
-8.45312	-0.262803	-1.6752	-1.74057	-0.713164	-0.621047	1.04719	-0.345654	0.502217	-1.78143	-2.70542	-1.5427	-0.553438	0.168906	0.507717	1.52388	0.363725	-2.22047	-3.23303	-1.949	-0.287545	-0.424941	0.642294	0.207297	0.6187	-0.529491	-0.488789	-0.845101	0.161043	-0.647542	0.56639	-0.253097	0.0137384	-0.125895	-1.58766	-1.04168	0.781588	-0.151215	0.571626	-0.19982	0.289149
-8.45117	-0.263389	-1.67602	-1.74023	-0.713639	-0.62117	1.04736	-0.345096	0.502668	-1.78152	-2.70584	-1.54322	-0.553684	0.16895	0.50772	1.5237	0.364502	-2.21946	-3.23206	-1.94792	-0.287083	-0.425901	0.642508	0.206974	0.618126	-0.529251	-0.48867	-0.844801	0.161857	-0.646971	0.565682	-0.25309	0.0141121	-0.126097	-1.58679	-1.04133	0.780637	-0.150964	0.571761	-0.198761	0.289432
-8.44922	-0.263884	-1.67701	-1.74035	-0.713904	-0.621794	1.04779	-0.344449	0.503029	-1.78148	-2.70605	-1.54316	-0.553845	0.16915	0.508056	1.52347	0.365173	-2.21821	-3.2317	-1.94737	-0.286403	-0.427159	0.642527	0.206587	0.617875	-0.529329	-0.488492	-0.844179	0.16229	-0.646166	0.564283	-0.252982	0.0143171	-0.126194	-1.58596	-1.04073	0.779975	-0.150452	0.571677	-0.197689	0.289676
-8.44727	-0.26503	-1.67794	-1.74007	-0.71481	-0.621818	1.04819	-0.343645	0.503587	-1.78149	-2.70642	-1.5433	-0.553853	0.170174	0.508274	1.52315	0.366095	-2.21761	-3.23101	-1.94602	-0.286744	-0.42725	0.641537	0.205687	0.617471	-0.530119	-0.488258	-0.843566	0.162199	-0.644858	0.562872	-0.25275	0.0150195	-0.12561	-1.5847	-1.03949	0.779633	-0.149739	0.57146	-0.196944	0.289142
-8.44531	-0.26586	-1.67894	-1.73987	-0.715794	-0.621758	1.04888	-0.343012	0.503775	-1.78097	-2.70664	-1.54388	-0.553345	0.170628	0.508144	1.52274	0.366389	-2.21625	-3.2299	-1.94443	-0.286424	-0.427163	0.641103	0.204729	0.616825	-0.531483	-0.488515	-0.843419	0.161603	-0.645275	0.562061	-0.252428	0.0156276	-0.125007	-1.58314	-1.03844	0.779666	-0.148377	0.571363	-0.19627	0.288564
-8.44336	-0.266407	-1.67994	-1.73981	-0.716231	-0.621767	1.04974	-0.342186	0.504227	-1.78099	-2.7069	-1.54422	-0.552933	0.169834	0.508293	1.52222	0.366423	-2.21434	-3.22861	-1.94368	-0.285873	-0.426735	0.641178	0.204185	0.616357	-0.533191	-0.488851	-0.842766	0.161175	-0.645186	0.561199	-0.252457	0.0159142	-0.124528	-1.58154	-1.03742	0.779377	-0.148217	0.571109	-0.195727	0.287428
-8.44141	-0.266506	-1.68057	-1.73938	-0.716478	-0.622134	1.05019	-0.341688	0.504321	-1.7808	-2.70752	-1.5448	-0.552834	0.170501	0.508566	1.52185	0.367115	-2.21307	-3.22809	-1.94248	-0.285613	-0.425466	0.640917	0.203879	0.616772	-0.534138	-0.488812	-0.842066	0.161161	-0.644361	0.559802	-0.252434	0.0163394	-0.123986	-1.58011	-1.03698	0.779181	-0.147941	0.570977	-0.19517	0.286731
-8.43945	-0.266463	-1.68106	-1.73871	-0.716573	-0.622719	1.05029	-0.341125	0.50424	-1.78076	-2.70804	-1.54489	-0.552917	0.171704	0.508769	1.52154	0.367807	-2.21189	-3.22725	-1.94089	-0.285607	-0.425252	0.640607	0.203385	0.616573	-0.534757	-0.488575	-0.841127	0.161626	-0.642626	0.558395	-0.252235	0.0170575	-0.123712	-1.5789	-1.03666	0.779243	-0.147855	0.570869	-0.194738	0.286114
-8.4375	-0.266649	-1.68147	-1.73841	-0.717269	-0.622554	1.05039	-0.340481	0.504703	-1.77948	-2.70771	-1.54437	-0.551891	0.172913	0.508761	1.52078	0.368011	-2.21057	-3.22696	-1.9398	-0.28591	-0.425302	0.640581	0.203039	0.616221	-0.536035	-0.488518	-0.840269	0.161763	-0.641259	0.557499	-0.25196	0.0175516	-0.123655	-1.57774	-1.03606	0.779236	-0.146924	0.570855	-0.194151	0.28614
-8.43555	-0.26658	-1.68209	-1.73812	-0.717859	-0.622341	1.05055	-0.340249	0.504549	-1.77877	-2.70773	-1.54436	-0.55136	0.173797	0.508674	1.51997	0.368619	-2.2094	-3.22628	-1.93929	-0.285823	-0.424861	0.640556	0.20284	0.61655	-0.537284	-0.488646	-0.83949	0.160958	-0.640788	0.556607	-0.251603	0.0181479	-0.122723	-1.57651	-1.03541	0.779432	-0.146336	0.57118	-0.193433	0.286081
-8.43359	-0.266613	-1.68253	-1.73753	-0.718462	-0.622129	1.05068	-0.339949	0.504643	-1.77904	-2.70817	-1.54462	-0.551611	0.173264	0.508567	1.51911	0.368906	-2.20808	-3.22586	-1.93913	-0.28564	-0.424794	0.640511	0.202707	0.616941	-0.538734	-0.489009	-0.839042	0.160256	-0.639877	0.555498	-0.251391	0.0188819	-0.121741	-1.57535	-1.0351	0.779603	-0.146986	0.571448	-0.192758	0.285989
-8.43164	-0.266529	-1.68256	-1.73667	-0.718938	-0.622423	1.0508	-0.339782	0.504359	-1.77863	-2.70792	-1.54389	-0.551627	0.173426	0.508606	1.51827	0.369053	-2.20658	-3.22509	-1.93873	-0.285394	-0.42459	0.640456	0.202574	0.61723	-0.539934	-0.489316	-0.838914	0.159962	-0.63862	0.554693	-0.251132	0.0194632	-0.120993	-1.57394	-1.03487	0.780265	-0.146588	0.571362	-0.192029	0.285952
-8.42969	-0.265644	-1.68247	-1.7358	-0.71868	-0.622891	1.05094	-0.339649	0.503698	-1.77782	-2.70738	-1.54325	-0.551658	0.173935	0.50855	1.51734	0.368759	-2.20545	-3.22453	-1.93765	-0.285382	-0.424836	0.640374	0.202381	0.617204	-0.540472	-0.489451	-0.838812	0.160045	-0.63742	0.553885	-0.250717	0.0198202	-0.120397	-1.57237	-1.03353	0.780446	-0.145431	0.571026	-0.191527	0.285414
-8.42773	-0.265128	-1.68284	-1.73504	-0.718358	-0.62272	1.05094	-0.33944	0.503704	-1.77743	-2.70726	-1.54361	-0.551616	0.174491	0.508519	1.51631	0.368912	-2.20448	-3.22387	-1.93715	-0.285424	-0.424799	0.640368	0.202256	0.617169	-0.541552	-0.489746	-0.838176	0.15957	-0.636516	0.553189	-0.250286	0.0202579	-0.120045	-1.57067	-1.03214	0.779018	-0.14436	0.571242	-0.190969	0.285067
-8.42578	-0.2647	-1.68291	-1.7344	-0.718628	-0.622204	1.05065	-0.339331	0.504059	-1.77633	-2.70673	-1.54377	-0.550947	0.175376	0.508321	1.51527	0.368938	-2.20366	-3.22356	-1.93614	-0.285794	-0.424941	0.640216	0.202223	0.617335	-0.543245	-0.490258	-0.837948	0.157797	-0.635647	0.551956	-0.249903	0.0209768	-0.119286	-1.56875	-1.03113	0.778387	-0.143434	0.571367	-0.190674	0.284791
-8.42383	-0.264557	-1.6833	-1.73407	-0.718693	-0.622116	1.05067	-0.339376	0.503634	-1.7757	-2.70617	-1.54377	-0.551295	0.176525	0.507869	1.51427	0.369106	-2.20247	-3.22288	-1.93447	-0.286136	-0.42463	0.640101	0.202217	0.617686	-0.544309	-0.490922	-0.838555	0.157283	-0.636113	0.55094	-0.249756	0.0209647	-0.118473	-1.56668	-1.03032	0.778859	-0.143438	0.571207	-0.190345	0.28452
-8.42188	-0.264622	-1.68364	-1.7334	-0.71858	-0.622288	1.05064	-0.339309	0.503211	-1.77472	-2.70553	-1.5433	-0.551167	0.177902	0.507441	1.51322	0.369224	-2.20082	-3.22249	-1.93381	-0.285673	-0.423976	0.640209	0.202265	0.618363	-0.546073	-0.491596	-0.838717	0.156883	-0.63581	0.550299	-0.249392	0.0215797	-0.118088	-1.56489	-1.03001	0.779229	-0.143663	0.570914	-0.190105	0.283953
-8.41992	-0.264632	-1.68402	-1.73281	-0.718167	-0.621769	1.05084	-0.338454	0.503405	-1.77381	-2.70486	-1.54206	-0.550573	0.179214	0.507193	1.51204	0.369312	-2.19922	-3.22214	-1.93371	-0.285457	-0.423491	0.640235	0.202525	0.619955	-0.547583	-0.492492	-0.838713	0.156421	-0.635843	0.550126	-0.249111	0.0220751	-0.117594	-1.56304	-1.02904	0.779076	-0.14382	0.57037	-0.189878	0.283123
-8.41797	-0.26485	-1.68444	-1.73236	-0.718492	-0.620917	1.05036	-0.337832	0.503669	-1.77282	-2.70392	-1.54106	-0.549736	0.180289	0.507069	1.51064	0.36895	-2.19867	-3.2221	-1.93372	-0.285634	-0.423344	0.640646	0.203003	0.621166	-0.549183	-0.493383	-0.839141	0.155684	-0.635975	0.549366	-0.249023	0.0221386	-0.116734	-1.5612	-1.02801	0.778849	-0.143447	0.570067	-0.189911	0.282186
-8.41602	-0.264834	-1.68499	-1.73181	-0.719055	-0.620649	1.04967	-0.337485	0.503582	-1.77193	-2.70308	-1.5408	-0.54942	0.181662	0.507077	1.50924	0.369111	-2.19842	-3.22168	-1.9332	-0.286111	-0.42381	0.641037	0.203171	0.621335	-0.55062	-0.494533	-0.839562	0.154888	-0.635168	0.548557	-0.248645	0.0227258	-0.116149	-1.56021	-1.02714	0.779022	-0.142136	0.569985	-0.189824	0.28178
-8.41406	-0.264344	-1.68516	-1.7312	-0.719928	-0.621349	1.04905	-0.336999	0.503493	-1.7706	-2.70227	-1.54036	-0.549056	0.183154	0.506675	1.50788	0.369582	-2.19802	-3.22138	-1.9323	-0.286844	-0.423216	0.64127	0.203262	0.621525	-0.551987	-0.495281	-0.839259	0.154502	-0.635039	0.547984	-0.248509	0.0227841	-0.115906	-1.55932	-1.02625	0.778405	-0.142103	0.569624	-0.189532	0.281542
-8.41211	-0.263831	-1.68565	-1.73064	-0.720272	-0.621562	1.0486	-0.336533	0.503706	-1.76985	-2.70193	-1.53957	-0.5492	0.183749	0.506323	1.50635	0.36971	-2.19682	-3.22107	-1.93201	-0.2866	-0.423408	0.641577	0.203238	0.620737	-0.55394	-0.496211	-0.838656	0.15411	-0.634871	0.547479	-0.248314	0.0228638	-0.115321	-1.55831	-1.02501	0.7783	-0.141764	0.569439	-0.189188	0.281053
-8.41016	-0.263417	-1.68609	-1.73031	-0.720307	-0.621147	1.04832	-0.336012	0.504374	-1.76938	-2.70135	-1.53857	-0.549288	0.184728	0.506219	1.50519	0.37024	-2.1956	-3.22087	-1.93235	-0.286398	-0.424805	0.641943	0.203212	0.620052	-0.555652	-0.496389	-0.837948	0.1533	-0.635504	0.546483	-0.248552	0.0225798	-0.114023	-1.5566	-1.02411	0.778788	-0.140641	0.569936	-0.188767	0.280815
-8.4082	-0.263179	-1.68634	-1.73027	-0.720383	-0.621041	1.04818	-0.33532	0.504721	-1.76911	-2.70076	-1.53793	-0.549324	0.185293	0.505958	1.50397	0.370214	-2.19538	-3.22064	-1.93156	-0.287532	-0.424908	0.642112	0.203423	0.620322	-0.556887	-0.496318	-0.836925	0.152442	-0.635831	0.54522	-0.249064	0.0223144	-0.113493	-1.55524	-1.02348	0.778379	-0.139979	0.570097	-0.188459	0.280447
-8.40625	-0.263498	-1.68641	-1.7298	-0.721262	-0.620391	1.04797	-0.334723	0.505466	-1.76849	-2.70045	-1.53765	-0.548955	0.18534	0.505676	1.50262	0.370222	-2.19499	-3.22077	-1.93136	-0.287908	-0.424874	0.642546	0.203734	0.620929	-0.557627	-0.4961	-0.83647	0.152154	-0.634939	0.54381	-0.249632	0.0219461	-0.113263	-1.55362	-1.02213	0.77766	-0.139243	0.569299	-0.188464	0.27994
-8.4043	-0.263846	-1.68674	-1.72907	-0.722473	-0.619704	1.04754	-0.334443	0.506466	-1.76777	-2.7004	-1.53736	-0.548306	0.186362	0.505335	1.50138	0.370568	-2.19431	-3.22083	-1.93124	-0.288273	-0.42489	0.642648	0.203931	0.621486	-0.558744	-0.496079	-0.836184	0.15164	-0.634164	0.542794	-0.249764	0.0219031	-0.112673	-1.55216	-1.02124	0.777895	-0.13926	0.569436	-0.188233	0.279185
-8.40234	-0.263603	-1.68664	-1.7283	-0.723181	-0.619435	1.04682	-0.334333	0.506718	-1.76802	-2.70071	-1.53706	-0.548388	0.187088	0.505283	1.5006	0.371046	-2.19367	-3.22107	-1.93114	-0.288367	-0.424322	0.643124	0.204613	0.622729	-0.558912	-0.495415	-0.835335	0.151354	-0.633477	0.541856	-0.249799	0.0218682	-0.112436	-1.55068	-1.02071	0.777594	-0.138821	0.569674	-0.188039	0.278883
-8.40039	-0.263158	-1.68648	-1.7273	-0.723651	-0.618934	1.04637	-0.333895	0.507375	-1.76829	-2.70071	-1.53666	-0.548779	0.18772	0.505062	1.49991	0.371523	-2.19317	-3.22151	-1.93166	-0.28841	-0.424918	0.643451	0.205518	0.624452	-0.558974	-0.49496	-0.834281	0.1513	-0.634371	0.540593	-0.250176	0.0212711	-0.111762	-1.54873	-1.01969	0.777413	-0.137659	0.569206	-0.187773	0.27854
-8.39844	-0.263072	-1.68643	-1.72607	-0.724852	-0.618573	1.04581	-0.333457	0.508221	-1.76832	-2.7005	-1.53657	-0.549306	0.1885	0.504999	1.49904	0.372135	-2.19199	-3.22128	-1.93176	-0.288194	-0.42553	0.643481	0.20618	0.625309	-0.558781	-0.494351	-0.833427	0.151557	-0.634205	0.539226	-0.250679	0.0209497	-0.111124	-1.54684	-1.01895	0.777185	-0.137555	0.569145	-0.187179	0.278088
-8.39648	-0.262907	-1.68637	-1.72485	-0.725291	-0.617895	1.04539	-0.332652	0.509262	-1.76797	-2.70023	-1.53602	-0.550004	0.189674	0.504659	1.49794	0.3725	-2.19008	-3.22093	-1.93141	-0.287719	-0.425592	0.64356	0.206479	0.625084	-0.557712	-0.493633	-0.832771	0.152579	-0.633277	0.538164	-0.251166	0.0206807	-0.110566	-1.54549	-1.01823	0.776919	-0.137874	0.568782	-0.186627	0.277779
-8.39453	-0.262559	-1.68631	-1.72394	-0.725927	-0.617841	1.04466	-0.332256	0.509754	-1.76721	-2.69989	-1.53524	-0.549669	0.190042	0.50484	1.49688	0.372297	-2.18852	-3.22014	-1.93044	-0.287726	-0.425029	0.64349	0.206808	0.625384	-0.557125	-0.492984	-0.833154	0.153538	-0.633369	0.537352	-0.251606	0.0202674	-0.10995	-1.54352	-1.01712	0.776724	-0.137788	0.56904	-0.185895	0.277368
-8.39258	-0.262473	-1.68646	-1.72295	-0.727003	-0.61838	1.04389	-0.332134	0.509532	-1.76664	-2.69943	-1.5344	-0.549287	0.190578	0.505172	1.49604	0.372044	-2.18766	-3.22003	-1.93048	-0.287703	-0.425578	0.643883	0.207379	0.626012	-0.556758	-0.492166	-0.832261	0.154001	-0.632166	0.536587	-0.25172	0.0200175	-0.109443	-1.54151	-1.01674	0.776211	-0.138118	0.569607	-0.185248	0.277009
-8.39062	-0.262383	-1.68668	-1.72202	-0.727748	-0.618076	1.04335	-0.331597	0.509822	-1.76657	-2.6993	-1.53429	-0.549372	0.191357	0.505344	1.49534	0.37221	-2.18678	-3.21966	-1.93036	-0.287817	-0.426809	0.644178	0.207519	0.625722	-0.556977	-0.491409	-0.83064	0.153801	-0.630799	0.535382	-0.251956	0.0197785	-0.108101	-1.53909	-1.01625	0.776406	-0.137907	0.56955	-0.185004	0.27665
-8.38867	-0.262772	-1.68709	-1.72118	-0.728519	-0.617387	1.04265	-0.330785	0.510734	-1.76689	-2.69931	-1.53444	-0.549443	0.191918	0.505334	1.49459	0.372671	-2.18559	-3.21925	-1.93004	-0.287669	-0.427641	0.644752	0.20808	0.625851	-0.557153	-0.490883	-0.829035	0.153595	-0.630228	0.53403	-0.252406	0.0198072	-0.107278	-1.53701	-1.01618	0.776424	-0.137927	0.569684	-0.184301	0.276362
-8.38672	-0.263014	-1.68697	-1.71971	-0.729567	-0.616779	1.0421	-0.330159	0.511193	-1.76652	-2.69922	-1.53443	-0.549045	0.19232	0.505328	1.49368	0.372695	-2.18509	-3.21906	-1.92959	-0.287908	-0.428505	0.64535	0.208571	0.625857	-0.556888	-0.490113	-0.827831	0.153606	-0.62977	0.532754	-0.25274	0.0198634	-0.106655	-1.53479	-1.01512	0.776675	-0.137521	0.570166	-0.183608	0.275658
-8.38477	-0.262499	-1.68643	-1.71787	-0.730206	-0.615951	1.04184	-0.3297	0.511392	-1.76623	-2.699	-1.53413	-0.548748	0.192841	0.505013	1.49288	0.373016	-2.18457	-3.21934	-1.92915	-0.287914	-0.428542	0.646199	0.209316	0.626312	-0.55653	-0.48961	-0.826641	0.15412	-0.629345	0.531756	-0.253191	0.0197453	-0.106441	-1.5331	-1.01392	0.776137	-0.136264	0.570471	-0.182698	0.275651
-8.38281	-0.261847	-1.68556	-1.71601	-0.730997	-0.616146	1.04132	-0.329422	0.511538	-1.76565	-2.69831	-1.53314	-0.549063	0.193776	0.504338	1.49179	0.373441	-2.18344	-3.21944	-1.92904	-0.287441	-0.42993	0.646906	0.209789	0.626462	-0.557053	-0.488729	-0.825268	0.153611	-0.628188	0.530979	-0.253569	0.0195711	-0.105983	-1.53125	-1.01326	0.775702	-0.136226	0.570449	-0.181936	0.275416
-8.38086	-0.261111	-1.68509	-1.71448	-0.731611	-0.615856	1.04075	-0.329254	0.511683	-1.76436	-2.69742	-1.53206	-0.548515	0.194397	0.503769	1.49074	0.373446	-2.18228	-3.21955	-1.92796	-0.287517	-0.430078	0.64717	0.209878	0.626405	-0.557424	-0.488197	-0.824465	0.153354	-0.627928	0.530494	-0.253973	0.0190671	-0.105277	-1.52944	-1.0126	0.775324	-0.136076	0.570841	-0.181201	0.275094
-8.37891	-0.260041	-1.68441	-1.7131	-0.73151	-0.615762	1.04008	-0.329518	0.511264	-1.76375	-2.69668	-1.53098	-0.548601	0.195415	0.503041	1.48992	0.373468	-2.18131	-3.21924	-1.9273	-0.287695	-0.430262	0.647598	0.210118	0.626401	-0.55763	-0.487623	-0.824069	0.153083	-0.628343	0.52954	-0.254255	0.0186921	-0.10469	-1.52794	-1.01207	0.775359	-0.135611	0.570904	-0.180202	0.275408
-8.37695	-0.258683	-1.68378	-1.71206	-0.730778	-0.615919	1.03966	-0.330068	0.510266	-1.76355	-2.69638	-1.53065	-0.548445	0.195967	0.502792	1.48915	0.373755	-2.18024	-3.21922	-1.92711	-0.287603	-0.430289	0.647769	0.2102	0.626188	-0.558417	-0.487328	-0.823597	0.152452	-0.628139	0.52847	-0.254105	0.0191192	-0.104078	-1.52654	-1.01148	0.775097	-0.134837	0.570838	-0.179238	0.275782
-8.375	-0.257569	-1.68303	-1.71055	-0.73069	-0.616164	1.03921	-0.330574	0.509186	-1.76291	-2.69604	-1.53069	-0.547294	0.195681	0.502854	1.4883	0.373567	-2.17905	-3.21879	-1.92673	-0.287206	-0.430497	0.648103	0.210383	0.625917	-0.558781	-0.486769	-0.822668	0.152254	-0.627204	0.52712	-0.254	0.0194081	-0.103447	-1.52453	-1.01071	0.77406	-0.134474	0.57086	-0.178238	0.275971
-8.37305	-0.257088	-1.68244	-1.70919	-0.731144	-0.61608	1.03879	-0.330464	0.509217	-1.76245	-2.69572	-1.5304	-0.546408	0.195957	0.502852	1.48763	0.373885	-2.1779	-3.21851	-1.92668	-0.286755	-0.430759	0.648727	0.21093	0.626317	-0.559303	-0.486317	-0.821354	0.152226	-0.626854	0.525438	-0.254259	0.0194094	-0.103323	-1.52295	-1.01039	0.772543	-0.13367	0.571248	-0.1768	0.27652
-8.37109	-0.256513	-1.68205	-1.70798	-0.731355	-0.616257	1.03864	-0.3303	0.508772	-1.76168	-2.69485	-1.52933	-0.545584	0.19692	0.502695	1.48663	0.373519	-2.17678	-3.21788	-1.92641	-0.286565	-0.430882	0.649091	0.211357	0.626616	-0.559154	-0.485527	-0.8199	0.152382	-0.626812	0.523961	-0.254716	0.0192326	-0.102753	-1.52096	-1.00965	0.77242	-0.133283	0.571184	-0.175609	0.276427
-8.36914	-0.256575	-1.68155	-1.70684	-0.73159	-0.615725	1.03859	-0.33004	0.508664	-1.76043	-2.69361	-1.52786	-0.54477	0.198096	0.502172	1.48559	0.373235	-2.17571	-3.2179	-1.92651	-0.286397	-0.431726	0.649517	0.211802	0.626858	-0.55983	-0.485374	-0.81907	0.151994	-0.625841	0.522714	-0.254626	0.0197183	-0.101723	-1.51911	-1.00873	0.772454	-0.133499	0.570334	-0.174799	0.275999
-8.36719	-0.257011	-1.68129	-1.70547	-0.731961	-0.614915	1.03817	-0.329783	0.509289	-1.75938	-2.69278	-1.52677	-0.544153	0.199384	0.501872	1.48465	0.373522	-2.17546	-3.21816	-1.9271	-0.286598	-0.432803	0.649987	0.212341	0.62725	-0.560588	-0.485252	-0.818866	0.151675	-0.624749	0.521746	-0.254529	0.019848	-0.101093	-1.51775	-1.00782	0.772065	-0.133597	0.569064	-0.173989	0.276127
-8.36523	-0.257244	-1.68096	-1.70429	-0.732328	-0.613754	1.03796	-0.329423	0.510315	-1.7582	-2.69192	-1.52571	-0.543124	0.200552	0.501842	1.4837	0.373804	-2.17541	-3.21888	-1.92729	-0.287479	-0.433829	0.650136	0.212616	0.627495	-0.561634	-0.485036	-0.81785	0.150758	-0.623769	0.520472	-0.254567	0.0199102	-0.100493	-1.5163	-1.00731	0.772499	-0.133006	0.56876	-0.172916	0.276319
-8.36328	-0.257065	-1.68071	-1.70337	-0.732612	-0.613172	1.03796	-0.328989	0.510588	-1.7572	-2.69102	-1.52453	-0.54251	0.201436	0.501741	1.48269	0.373755	-2.17532	-3.21922	-1.92703	-0.288331	-0.433892	0.65023	0.212769	0.627748	-0.562398	-0.484369	-0.816163	0.149743	-0.622865	0.518914	-0.254775	0.0199112	-0.0999472	-1.5148	-1.0068	0.772518	-0.132177	0.569277	-0.171985	0.276506
-8.36133	-0.256818	-1.68041	-1.70255	-0.732805	-0.613078	1.03781	-0.328698	0.5105	-1.75649	-2.69025	-1.52318	-0.542667	0.201962	0.50136	1.48121	0.373477	-2.17462	-3.21948	-1.92676	-0.288944	-0.433589	0.650544	0.212768	0.627577	-0.563089	-0.483831	-0.814889	0.148245	-0.622492	0.517537	-0.254911	0.0200929	-0.0998545	-1.51361	-1.00592	0.772425	-0.131478	0.569857	-0.171046	0.276428
-8.35938	-0.256411	-1.68	-1.7012	-0.733181	-0.613276	1.03757	-0.328724	0.510122	-1.7563	-2.68999	-1.52265	-0.543161	0.202283	0.500965	1.47972	0.373587	-2.17346	-3.21953	-1.92691	-0.288908	-0.432933	0.650538	0.212816	0.627989	-0.563838	-0.483375	-0.813172	0.14683	-0.621573	0.516346	-0.254934	0.0202528	-0.0994088	-1.51208	-1.00508	0.772742	-0.130678	0.570353	-0.170155	0.276338
-8.35742	-0.255776	-1.67946	-1.69998	-0.733323	-0.612859	1.0371	-0.328562	0.509891	-1.75586	-2.68956	-1.52187	-0.542612	0.203247	0.500706	1.47844	0.374052	-2.17268	-3.21972	-1.92694	-0.289214	-0.433075	0.650587	0.212735	0.628159	-0.564655	-0.483315	-0.812157	0.146133	-0.621233	0.515302	-0.254898	0.0199988	-0.0990202	-1.51058	-1.00444	0.77271	-0.129843	0.570876	-0.168763	0.276655
-8.35547	-0.255607	-1.6794	-1.69909	-0.733301	-0.612143	1.03683	-0.327868	0.510337	-1.75517	-2.68884	-1.52049	-0.542397	0.20392	0.500793	1.47719	0.373935	-2.17132	-3.2192	-1.92695	-0.289114	-0.434423	0.650909	0.212406	0.627291	-0.565447	-0.483596	-0.812302	0.14572	-0.621621	0.514269	-0.254768	0.0203207	-0.0988316	-1.5092	-1.00437	0.771866	-0.129493	0.570996	-0.167696	0.276714
-8.35352	-0.255353	-1.67921	-1.6979	-0.73338	-0.611864	1.03691	-0.327198	0.510524	-1.75473	-2.68807	-1.51876	-0.542156	0.205118	0.50053	1.47617	0.373964	-2.1693	-3.21917	-1.92684	-0.28872	-0.435459	0.651516	0.212661	0.627419	-0.565906	-0.483754	-0.812205	0.145097	-0.621572	0.513405	-0.254502	0.0204442	-0.0984094	-1.5074	-1.00299	0.770629	-0.128284	0.570434	-0.166755	0.276633
-8.35156	-0.255465	-1.67959	-1.69718	-0.733982	-0.611614	1.03675	-0.326526	0.511052	-1.75438	-2.68735	-1.51746	-0.541949	0.206263	0.499968	1.47528	0.373971	-2.16742	-3.21898	-1.92627	-0.288429	-0.436009	0.651833	0.213051	0.628421	-0.566194	-0.483298	-0.811316	0.144139	-0.619781	0.511838	-0.254519	0.020351	-0.0981919	-1.50583	-1.00128	0.769585	-0.127331	0.569773	-0.16589	0.276812
-8.34961	-0.255686	-1.6801	-1.69658	-0.734632	-0.611786	1.0371	-0.325757	0.511448	-1.75379	-2.68678	-1.51651	-0.541771	0.207066	0.499505	1.47417	0.374024	-2.1663	-3.21901	-1.9261	-0.288277	-0.437173	0.652324	0.21316	0.628503	-0.566522	-0.483224	-0.810935	0.143776	-0.618229	0.510254	-0.254614	0.0209761	-0.0974552	-1.50461	-1.00088	0.769532	-0.127857	0.569468	-0.164982	0.276728
-8.34766	-0.255802	-1.68033	-1.69561	-0.735103	-0.611735	1.03739	-0.324749	0.511646	-1.75304	-2.68615	-1.51589	-0.541652	0.207801	0.499218	1.47298	0.373956	-2.16528	-3.21897	-1.92654	-0.28814	-0.438994	0.652684	0.213097	0.628622	-0.566945	-0.483499	-0.810866	0.144066	-0.618235	0.509557	-0.254813	0.0208243	-0.0960714	-1.50355	-1.00113	0.769912	-0.128773	0.569567	-0.164353	0.276197
-8.3457	-0.255869	-1.68039	-1.69475	-0.735807	-0.6109	1.03712	-0.323385	0.512758	-1.75192	-2.68539	-1.51508	-0.541384	0.208846	0.499104	1.47198	0.37414	-2.16419	-3.21885	-1.92652	-0.287872	-0.439521	0.653195	0.213314	0.629505	-0.567027	-0.483531	-0.810232	0.144131	-0.618337	0.509217	-0.255143	0.0202361	-0.0949318	-1.50236	-1.0009	0.769527	-0.128726	0.569707	-0.163717	0.27577
-8.34375	-0.256225	-1.68083	-1.69423	-0.736307	-0.610667	1.03696	-0.322064	0.514016	-1.75136	-2.68521	-1.51441	-0.541375	0.209767	0.499242	1.47128	0.374646	-2.16334	-3.21845	-1.92637	-0.287751	-0.439594	0.653753	0.213388	0.629912	-0.568641	-0.484077	-0.80959	0.142365	-0.617761	0.508604	-0.255007	0.0207544	-0.0937939	-1.5006	-0.999867	0.769053	-0.128304	0.569701	-0.162854	0.275186
-8.3418	-0.256181	-1.68114	-1.694	-0.736251	-0.610856	1.03741	-0.320994	0.514556	-1.75085	-2.68478	-1.5133	-0.54166	0.210377	0.498577	1.47045	0.375208	-2.16262	-3.21853	-1.92658	-0.287942	-0.440041	0.653879	0.213194	0.629962	-0.570102	-0.484574	-0.809354	0.141607	-0.616762	0.507818	-0.254839	0.021523	-0.0924416	-1.49866	-0.998914	0.769172	-0.128109	0.568844	-0.16245	0.274421
-8.33984	-0.255676	-1.68129	-1.69347	-0.735897	-0.611211	1.03796	-0.320045	0.514752	-1.75042	-2.68416	-1.51203	-0.541799	0.210799	0.497603	1.46961	0.375643	-2.16173	-3.21844	-1.92711	-0.287927	-0.441264	0.654357	0.213044	0.629395	-0.571371	-0.48524	-0.808975	0.141196	-0.616272	0.506644	-0.254971	0.0219545	-0.0911992	-1.49652	-0.997817	0.769686	-0.126788	0.568114	-0.161834	0.273936
-8.33789	-0.255236	-1.68113	-1.69292	-0.735452	-0.611258	1.03846	-0.318872	0.515113	-1.74986	-2.68378	-1.51111	-0.541493	0.211701	0.497307	1.469	0.376132	-2.16113	-3.21864	-1.9269	-0.28809	-0.441804	0.655006	0.21331	0.629543	-0.572341	-0.485498	-0.808127	0.14058	-0.615866	0.505384	-0.255384	0.0221338	-0.090761	-1.49428	-0.996662	0.768862	-0.124721	0.56794	-0.161023	0.274042
-8.33594	-0.254826	-1.68116	-1.69232	-0.73574	-0.611793	1.03854	-0.317837	0.515446	-1.7498	-2.68386	-1.51071	-0.541474	0.212756	0.497343	1.46835	0.376527	-2.16093	-3.21858	-1.92588	-0.288794	-0.440482	0.655018	0.213561	0.630384	-0.57395	-0.485995	-0.806953	0.139146	-0.61617	0.504988	-0.255447	0.0220854	-0.0901671	-1.49204	-0.995688	0.768303	-0.123954	0.568237	-0.159962	0.273872
-8.33398	-0.254506	-1.68078	-1.69143	-0.735798	-0.611939	1.03827	-0.317382	0.515667	-1.74989	-2.68345	-1.50983	-0.542209	0.214127	0.496961	1.46773	0.377226	-2.16033	-3.2186	-1.92532	-0.289032	-0.439616	0.655182	0.213589	0.630705	-0.57542	-0.48627	-0.805314	0.137781	-0.616151	0.504413	-0.255676	0.0216117	-0.0886039	-1.48983	-0.994955	0.76879	-0.124211	0.568616	-0.158915	0.273365
-8.33203	-0.254146	-1.68039	-1.6906	-0.735497	-0.611817	1.03778	-0.317094	0.515879	-1.7494	-2.68284	-1.50915	-0.542093	0.215373	0.496606	1.46703	0.377675	-2.15906	-3.21842	-1.92457	-0.28899	-0.438838	0.655298	0.21363	0.631226	-0.576993	-0.486723	-0.804506	0.137063	-0.614371	0.503816	-0.255628	0.0219803	-0.0869519	-1.48802	-0.994297	0.769646	-0.123923	0.569184	-0.157725	0.273341
-8.33008	-0.253942	-1.68007	-1.68954	-0.735896	-0.611377	1.03738	-0.31674	0.515967	-1.74859	-2.68227	-1.50856	-0.541571	0.216353	0.496517	1.46625	0.377889	-2.15789	-3.21847	-1.92405	-0.289148	-0.438917	0.655127	0.213387	0.631393	-0.578155	-0.487052	-0.804273	0.136844	-0.612827	0.503609	-0.255352	0.0227439	-0.0856451	-1.48606	-0.993636	0.769724	-0.123271	0.568947	-0.156691	0.273343
-8.32812	-0.253149	-1.67972	-1.6885	-0.736152	-0.611207	1.0371	-0.316194	0.516158	-1.74705	-2.68159	-1.5077	-0.540768	0.217106	0.496491	1.46557	0.378287	-2.15681	-3.21838	-1.92396	-0.28937	-0.439619	0.654928	0.212856	0.631061	-0.578882	-0.487421	-0.803837	0.136321	-0.61196	0.503428	-0.255292	0.022882	-0.0843837	-1.48408	-0.992906	0.769666	-0.122859	0.56893	-0.155773	0.27303
-8.32617	-0.252079	-1.67944	-1.68787	-0.735646	-0.612022	1.03734	-0.315868	0.515576	-1.74621	-2.68117	-1.50698	-0.540686	0.217739	0.496461	1.46478	0.378825	-2.15596	-3.21849	-1.92387	-0.289079	-0.440488	0.655035	0.212493	0.631115	-0.579671	-0.487653	-0.803452	0.13579	-0.611325	0.502652	-0.255403	0.0227909	-0.0826512	-1.48158	-0.991932	0.770185	-0.122956	0.568943	-0.155093	0.272544
-8.32422	-0.251002	-1.67924	-1.68703	-0.73486	-0.613157	1.03743	-0.315527	0.515223	-1.74561	-2.68092	-1.50618	-0.540944	0.218566	0.496011	1.46377	0.37915	-2.15491	-3.21851	-1.92337	-0.28868	-0.440439	0.655223	0.212324	0.630859	-0.580613	-0.488212	-0.803177	0.135699	-0.6113	0.50214	-0.255348	0.023151	-0.0811616	-1.47966	-0.9911	0.770249	-0.123025	0.568916	-0.15437	0.271928
-8.32227	-0.250049	-1.67854	-1.68578	-0.734637	-0.613375	1.03676	-0.315354	0.514688	-1.74468	-2.68067	-1.50553	-0.540243	0.218839	0.496038	1.46288	0.379355	-2.15376	-3.21838	-1.92268	-0.289174	-0.44053	0.655168	0.212073	0.630268	-0.581466	-0.488652	-0.802931	0.135715	-0.610557	0.501451	-0.255448	0.0237353	-0.0801971	-1.47766	-0.990803	0.770169	-0.123103	0.568552	-0.153929	0.271673
-8.32031	-0.249318	-1.6777	-1.68468	-0.734797	-0.613045	1.03581	-0.315185	0.514676	-1.74443	-2.68087	-1.50513	-0.539137	0.219986	0.496258	1.46202	0.380009	-2.15241	-3.21864	-1.92288	-0.289172	-0.441306	0.655286	0.212061	0.630254	-0.582352	-0.489222	-0.802677	0.135233	-0.609576	0.500822	-0.255632	0.0244741	-0.0792147	-1.47563	-0.990326	0.771007	-0.123005	0.568886	-0.153349	0.271016
-8.31836	-0.248616	-1.67693	-1.68403	-0.734516	-0.613854	1.03541	-0.315052	0.514294	-1.74441	-2.68108	-1.50499	-0.53936	0.221237	0.496277	1.46122	0.380518	-2.15128	-3.21888	-1.92315	-0.288648	-0.442409	0.655941	0.212567	0.630933	-0.58307	-0.489629	-0.802522	0.134193	-0.608879	0.500144	-0.256086	0.0247623	-0.0780723	-1.47354	-0.989806	0.771107	-0.123497	0.569745	-0.152509	0.27041
-8.31641	-0.248168	-1.6769	-1.68305	-0.734732	-0.614481	1.03512	-0.314741	0.513869	-1.74403	-2.68089	-1.50417	-0.539629	0.222636	0.495858	1.46021	0.38069	-2.15037	-3.21903	-1.92336	-0.288012	-0.442886	0.657061	0.213074	0.631321	-0.583835	-0.490118	-0.802103	0.133589	-0.607998	0.499554	-0.256414	0.0250992	-0.0773021	-1.4714	-0.989121	0.770024	-0.123801	0.569854	-0.151971	0.2703
-8.31445	-0.248268	-1.67686	-1.68178	-0.735345	-0.614365	1.0346	-0.314088	0.514202	-1.74354	-2.68058	-1.50326	-0.539375	0.223675	0.495339	1.45926	0.380804	-2.14935	-3.21894	-1.92364	-0.287857	-0.44283	0.657717	0.213438	0.631985	-0.584075	-0.490072	-0.8011	0.133496	-0.606812	0.499131	-0.256746	0.0254866	-0.0767726	-1.46909	-0.988452	0.769281	-0.123914	0.570027	-0.151631	0.26978
-8.3125	-0.248141	-1.67703	-1.68109	-0.73508	-0.614656	1.03431	-0.313228	0.514473	-1.74287	-2.68053	-1.50288	-0.538789	0.224637	0.495486	1.45827	0.380769	-2.14813	-3.21899	-1.92413	-0.287743	-0.442964	0.658329	0.21396	0.632734	-0.584527	-0.490147	-0.800418	0.132786	-0.606369	0.49828	-0.257046	0.0258888	-0.0766409	-1.46765	-0.988625	0.768668	-0.124234	0.570087	-0.151069	0.269565
-8.31055	-0.247881	-1.67695	-1.68024	-0.735357	-0.61428	1.03374	-0.312408	0.515038	-1.74284	-2.68099	-1.50323	-0.538439	0.225331	0.495622	1.45711	0.380853	-2.14678	-3.2188	-1.92378	-0.287586	-0.442538	0.658785	0.213981	0.632994	-0.585565	-0.490112	-0.800269	0.132109	-0.605441	0.497348	-0.256964	0.0267638	-0.0755714	-1.4659	-0.988795	0.767888	-0.123936	0.569796	-0.150498	0.269612
-8.30859	-0.247195	-1.6771	-1.67943	-0.735314	-0.614268	1.03336	-0.311724	0.515278	-1.74303	-2.68146	-1.50366	-0.538588	0.225923	0.495864	1.45626	0.380946	-2.14496	-3.21854	-1.92352	-0.28705	-0.442242	0.65894	0.213929	0.633388	-0.586552	-0.490351	-0.799945	0.132024	-0.604868	0.496509	-0.257042	0.0272635	-0.0740672	-1.46394	-0.988927	0.768542	-0.123922	0.569552	-0.15002	0.269238
-8.30664	-0.247094	-1.67738	-1.67893	-0.735555	-0.614177	1.03318	-0.311108	0.515424	-1.74329	-2.68198	-1.50346	-0.539318	0.22633	0.49563	1.45554	0.381018	-2.14329	-3.21786	-1.92297	-0.286824	-0.441229	0.658846	0.213798	0.634087	-0.586952	-0.490519	-0.800116	0.131925	-0.604269	0.495849	-0.256982	0.0279477	-0.0728041	-1.46237	-0.98854	0.768681	-0.124289	0.569737	-0.149662	0.268859
-8.30469	-0.247385	-1.6778	-1.6786	-0.736086	-0.613862	1.03333	-0.31024	0.515878	-1.74354	-2.68245	-1.50299	-0.539422	0.226669	0.4954	1.45481	0.380955	-2.14221	-3.21746	-1.92292	-0.286639	-0.441376	0.658999	0.213852	0.634864	-0.58719	-0.49101	-0.800527	0.132482	-0.603735	0.495709	-0.256955	0.0285178	-0.0717024	-1.46093	-0.987695	0.768141	-0.123868	0.56926	-0.149234	0.268769
-8.30273	-0.247409	-1.67788	-1.67762	-0.736248	-0.613522	1.03357	-0.309387	0.515911	-1.74391	-2.68293	-1.50322	-0.539686	0.226982	0.495535	1.45416	0.381317	-2.14133	-3.21689	-1.92251	-0.286741	-0.442422	0.658895	0.213663	0.634662	-0.587641	-0.491168	-0.800954	0.132317	-0.603167	0.495574	-0.256858	0.0285908	-0.0709613	-1.45904	-0.98676	0.768171	-0.123033	0.568684	-0.148636	0.268597
-8.30078	-0.246833	-1.67759	-1.67616	-0.735792	-0.61344	1.03348	-0.308737	0.515448	-1.74412	-2.68318	-1.50353	-0.540067	0.226675	0.495643	1.45351	0.381264	-2.14065	-3.21661	-1.92181	-0.287285	-0.441889	0.658872	0.213899	0.635272	-0.588643	-0.491834	-0.800827	0.131381	-0.602707	0.494864	-0.25677	0.0289788	-0.0705967	-1.45774	-0.986274	0.76881	-0.123248	0.568998	-0.147866	0.26825
-8.29883	-0.246888	-1.6775	-1.67477	-0.735891	-0.613226	1.03361	-0.307955	0.515343	-1.74363	-2.6831	-1.50319	-0.539915	0.227217	0.495474	1.4527	0.381456	-2.14005	-3.21605	-1.92103	-0.288057	-0.440223	0.658579	0.214236	0.636325	-0.589619	-0.492199	-0.800207	0.130307	-0.600551	0.494305	-0.25671	0.0299546	-0.070637	-1.4566	-0.985784	0.768145	-0.123149	0.569471	-0.146897	0.268433
-8.29688	-0.246877	-1.67771	-1.67429	-0.736176	-0.613087	1.0341	-0.306767	0.516257	-1.74355	-2.68318	-1.5028	-0.54033	0.227874	0.495704	1.45218	0.381853	-2.13932	-3.21595	-1.92057	-0.288563	-0.439789	0.65833	0.21428	0.637178	-0.590942	-0.492811	-0.799853	0.129393	-0.599334	0.493648	-0.256649	0.0305645	-0.0697847	-1.45543	-0.985375	0.76751	-0.122625	0.570115	-0.145933	0.268412
-8.29492	-0.24701	-1.67807	-1.67377	-0.736227	-0.613425	1.03415	-0.305811	0.516347	-1.74316	-2.68301	-1.50232	-0.540749	0.228757	0.495512	1.4515	0.382349	-2.13857	-3.21562	-1.91981	-0.288778	-0.440305	0.657884	0.214042	0.637734	-0.591352	-0.49282	-0.799184	0.128783	-0.599	0.492419	-0.257194	0.0302794	-0.0688026	-1.45403	-0.984556	0.767238	-0.122239	0.570095	-0.145301	0.268162
-8.29297	-0.247348	-1.67869	-1.67314	-0.736562	-0.613529	1.03391	-0.304637	0.51666	-1.74275	-2.68308	-1.50207	-0.540414	0.2288	0.495505	1.45067	0.382629	-2.13863	-3.21579	-1.919	-0.28946	-0.440356	0.657756	0.214191	0.638142	-0.592176	-0.493161	-0.798171	0.128174	-0.597607	0.491604	-0.257345	0.0304274	-0.0679583	-1.45269	-0.984209	0.767669	-0.121701	0.570014	-0.144783	0.26769
-8.29102	-0.247554	-1.67922	-1.67275	-0.736716	-0.613604	1.03369	-0.303367	0.517044	-1.74284	-2.68344	-1.50255	-0.540386	0.228791	0.49584	1.45007	0.383142	-2.13848	-3.21549	-1.91833	-0.289836	-0.439906	0.658222	0.214677	0.638761	-0.593259	-0.493596	-0.797412	0.12768	-0.597503	0.491355	-0.25709	0.0306761	-0.0667471	-1.45092	-0.983455	0.767856	-0.121529	0.569862	-0.144347	0.267158
-8.28906	-0.247868	-1.67976	-1.67224	-0.737169	-0.613341	1.03352	-0.302373	0.517339	-1.74296	-2.6833	-1.50244	-0.540649	0.229914	0.495605	1.44929	0.383775	-2.13759	-3.21512	-1.91743	-0.290068	-0.439268	0.658496	0.2149	0.639255	-0.595069	-0.494496	-0.797306	0.126632	-0.597394	0.490481	-0.257063	0.0310031	-0.0654408	-1.44958	-0.98368	0.767679	-0.121417	0.569664	-0.143582	0.266821
-8.28711	-0.247925	-1.68024	-1.6718	-0.737498	-0.613045	1.03356	-0.301174	0.517973	-1.74283	-2.6833	-1.50212	-0.540545	0.230674	0.495611	1.44835	0.38366	-2.13688	-3.21439	-1.91617	-0.290079	-0.438636	0.658083	0.214622	0.63914	-0.596476	-0.494996	-0.796982	0.12614	-0.595557	0.489602	-0.257286	0.0312091	-0.0647066	-1.44834	-0.984432	0.76704	-0.120592	0.5696	-0.142673	0.266891
-8.28516	-0.2478	-1.68082	-1.6715	-0.737302	-0.61283	1.0337	-0.299981	0.518631	-1.74241	-2.68325	-1.50176	-0.54052	0.23141	0.495823	1.44742	0.383472	-2.13675	-3.21467	-1.91555	-0.290064	-0.438549	0.657617	0.214482	0.639454	-0.597285	-0.495218	-0.796393	0.126137	-0.594125	0.488973	-0.257965	0.0310473	-0.0646377	-1.44719	-0.984659	0.766179	-0.119737	0.569749	-0.141802	0.266989
-8.2832	-0.247294	-1.68141	-1.67133	-0.737054	-0.612286	1.03365	-0.299068	0.519515	-1.74125	-2.68281	-1.50138	-0.540277	0.231802	0.495724	1.44642	0.383271	-2.13644	-3.21485	-1.91543	-0.289625	-0.43758	0.657258	0.214555	0.640346	-0.598058	-0.495195	-0.795376	0.12567	-0.593643	0.488123	-0.259163	0.0299496	-0.0637756	-1.4459	-0.984213	0.765727	-0.119601	0.568595	-0.141433	0.266781
-8.28125	-0.247114	-1.68167	-1.67055	-0.737075	-0.611906	1.03386	-0.298158	0.520137	-1.74017	-2.68229	-1.50093	-0.5398	0.232063	0.495842	1.44558	0.383184	-2.1353	-3.21495	-1.91505	-0.28921	-0.436119	0.657222	0.214794	0.64106	-0.598737	-0.495258	-0.794483	0.126054	-0.591991	0.487356	-0.259851	0.029254	-0.0621776	-1.44456	-0.984462	0.765045	-0.119746	0.567698	-0.141106	0.266524
-8.2793	-0.247177	-1.68212	-1.6694	-0.737402	-0.611476	1.03383	-0.297023	0.520961	-1.73993	-2.68212	-1.50074	-0.539923	0.232928	0.496101	1.44501	0.383516	-2.13416	-3.21481	-1.91472	-0.288993	-0.436899	0.657669	0.215008	0.64095	-0.599306	-0.495192	-0.793994	0.12621	-0.590598	0.48678	-0.260317	0.0288695	-0.0611557	-1.44262	-0.984061	0.76385	-0.119656	0.566698	-0.140896	0.265817
-8.27734	-0.246954	-1.68269	-1.66876	-0.737745	-0.611149	1.03343	-0.296006	0.521731	-1.73974	-2.68206	-1.5003	-0.54021	0.233638	0.495807	1.44435	0.384052	-2.13346	-3.21505	-1.91403	-0.289151	-0.437675	0.657492	0.215208	0.640909	-0.599882	-0.495502	-0.793611	0.126119	-0.590764	0.486317	-0.261095	0.0282746	-0.0611438	-1.44135	-0.983948	0.763485	-0.119555	0.5662	-0.140547	0.265276
-8.27539	-0.246566	-1.6832	-1.66845	-0.737644	-0.610861	1.03327	-0.295116	0.522237	-1.73944	-2.68203	-1.49952	-0.540438	0.234025	0.495387	1.44322	0.383985	-2.1324	-3.21489	-1.91339	-0.288777	-0.438619	0.657698	0.215455	0.640862	-0.600353	-0.495421	-0.792565	0.12558	-0.590542	0.485587	-0.262091	0.0273748	-0.0604547	-1.43989	-0.984169	0.764134	-0.118835	0.565747	-0.140176	0.264615
-8.27344	-0.246505	-1.68343	-1.66772	-0.73782	-0.610576	1.03323	-0.29436	0.522411	-1.73844	-2.68203	-1.49934	-0.540345	0.234563	0.495681	1.44203	0.384132	-2.13093	-3.21485	-1.91302	-0.288266	-0.4396	0.658329	0.215737	0.640671	-0.601035	-0.495138	-0.791397	0.124656	-0.589323	0.484793	-0.262728	0.0270298	-0.0596849	-1.4383	-0.983938	0.76406	-0.118237	0.565973	-0.139624	0.264403
-8.27148	-0.246282	-1.68375	-1.66713	-0.737943	-0.610338	1.03328	-0.293616	0.522668	-1.73708	-2.68168	-1.49933	-0.539694	0.235147	0.495592	1.44088	0.384213	-2.12954	-3.21417	-1.91167	-0.288101	-0.439042	0.658103	0.215784	0.641448	-0.601454	-0.494669	-0.790228	0.124314	-0.58879	0.483996	-0.263358	0.0264129	-0.0588704	-1.43704	-0.983552	0.763513	-0.117838	0.565651	-0.13925	0.264247
-8.26953	-0.245501	-1.68377	-1.66649	-0.737457	-0.610147	1.03343	-0.292841	0.522741	-1.73609	-2.68131	-1.4989	-0.538804	0.235124	0.495465	1.43981	0.384273	-2.12837	-3.21361	-1.91026	-0.288141	-0.438207	0.657923	0.215792	0.642075	-0.601769	-0.494061	-0.788859	0.124224	-0.587956	0.482959	-0.263998	0.0256848	-0.0577008	-1.43577	-0.983431	0.763463	-0.117487	0.564745	-0.138994	0.263928
-8.26758	-0.244569	-1.68374	-1.6657	-0.737436	-0.610235	1.03316	-0.292105	0.522769	-1.73554	-2.68117	-1.49885	-0.538418	0.235352	0.495546	1.43871	0.384354	-2.12696	-3.21295	-1.90986	-0.287726	-0.438464	0.657766	0.215638	0.641774	-0.601716	-0.493431	-0.787801	0.12448	-0.587715	0.482147	-0.264335	0.0251884	-0.0566213	-1.43406	-0.983655	0.762867	-0.116637	0.564201	-0.138268	0.264272
-8.26562	-0.243514	-1.68346	-1.66472	-0.737047	-0.610055	1.03264	-0.29144	0.522939	-1.73519	-2.68093	-1.499	-0.53789	0.235864	0.496291	1.43787	0.384476	-2.12606	-3.21308	-1.90956	-0.287988	-0.438803	0.65744	0.215394	0.642067	-0.602226	-0.493391	-0.787267	0.124645	-0.587158	0.481375	-0.264521	0.0250613	-0.0555201	-1.43246	-0.983526	0.762892	-0.115952	0.564245	-0.137629	0.264392
-8.26367	-0.242504	-1.68331	-1.66351	-0.737025	-0.609352	1.0322	-0.29066	0.522905	-1.73481	-2.68074	-1.49857	-0.537672	0.236235	0.496924	1.43689	0.384406	-2.12474	-3.21287	-1.90871	-0.287977	-0.440271	0.657122	0.21476	0.641477	-0.60241	-0.493253	-0.786507	0.124017	-0.586882	0.480031	-0.264835	0.0249915	-0.055337	-1.43132	-0.982574	0.762103	-0.115349	0.563806	-0.137244	0.264456
-8.26172	-0.242311	-1.68334	-1.66243	-0.73711	-0.609213	1.03196	-0.289817	0.522792	-1.73446	-2.68044	-1.49811	-0.538045	0.236305	0.496666	1.43575	0.384458	-2.12344	-3.21296	-1.90817	-0.287573	-0.441742	0.657526	0.214788	0.641689	-0.602936	-0.49348	-0.786126	0.123828	-0.586394	0.47876	-0.265107	0.0251126	-0.0554499	-1.43045	-0.982051	0.761622	-0.115258	0.563396	-0.136553	0.264493
-8.25977	-0.242286	-1.68386	-1.66179	-0.737008	-0.608984	1.03212	-0.288898	0.522942	-1.73377	-2.68018	-1.49762	-0.53808	0.2364	0.496183	1.43442	0.384388	-2.12192	-3.21225	-1.90716	-0.287682	-0.442177	0.657709	0.214651	0.641514	-0.604346	-0.494144	-0.785747	0.123499	-0.585726	0.478292	-0.265237	0.0251605	-0.0549216	-1.42965	-0.981829	0.761593	-0.114998	0.56302	-0.136034	0.264078
-8.25781	-0.242634	-1.68487	-1.66171	-0.737123	-0.608981	1.03249	-0.287921	0.523159	-1.73281	-2.67949	-1.49705	-0.537939	0.236944	0.495837	1.43318	0.384276	-2.12075	-3.21201	-1.90626	-0.287582	-0.442357	0.657619	0.214063	0.641219	-0.60556	-0.494454	-0.784953	0.122944	-0.585079	0.477547	-0.265306	0.0256743	-0.0544395	-1.4289	-0.981764	0.762278	-0.114661	0.562813	-0.135429	0.263759
-8.25586	-0.243141	-1.68602	-1.66169	-0.737116	-0.609794	1.03307	-0.286715	0.523485	-1.73182	-2.67907	-1.49622	-0.537753	0.237872	0.495274	1.43177	0.38417	-2.12019	-3.21214	-1.90632	-0.28719	-0.442951	0.657542	0.213441	0.640832	-0.606082	-0.494692	-0.784244	0.122334	-0.584992	0.476702	-0.265425	0.0257395	-0.0544565	-1.42843	-0.981513	0.761783	-0.114071	0.562627	-0.134483	0.263906
-8.25391	-0.243101	-1.68668	-1.66169	-0.736536	-0.610927	1.03382	-0.285575	0.523219	-1.73124	-2.679	-1.49522	-0.537728	0.238616	0.494944	1.4304	0.383849	-2.11931	-3.2116	-1.9058	-0.287164	-0.441487	0.657058	0.212934	0.640828	-0.607106	-0.494961	-0.78373	0.121171	-0.58466	0.475643	-0.265628	0.0257361	-0.0538993	-1.42746	-0.981662	0.760875	-0.113967	0.562338	-0.1335	0.263937
-8.25195	-0.243591	-1.68758	-1.66084	-0.736267	-0.610662	1.03434	-0.284401	0.523359	-1.73148	-2.67858	-1.4943	-0.537749	0.239836	0.494675	1.42929	0.383939	-2.11846	-3.21139	-1.9054	-0.287324	-0.440611	0.656984	0.21257	0.640806	-0.607647	-0.494922	-0.783176	0.119813	-0.583626	0.474571	-0.265843	0.0259201	-0.0529574	-1.42598	-0.981655	0.76098	-0.113625	0.56247	-0.132634	0.263762
-8.25	-0.243924	-1.68827	-1.66008	-0.736338	-0.610305	1.03456	-0.283311	0.523636	-1.73136	-2.67791	-1.49349	-0.538462	0.240585	0.494253	1.42781	0.383705	-2.11769	-3.2113	-1.90481	-0.287349	-0.441698	0.657024	0.21211	0.640348	-0.607957	-0.49456	-0.782662	0.119206	-0.581762	0.473801	-0.266005	0.0261264	-0.0524077	-1.42467	-0.982239	0.761488	-0.114185	0.562851	-0.131879	0.263234
-8.24805	-0.24452	-1.68928	-1.65962	-0.73682	-0.6105	1.03457	-0.282476	0.523702	-1.7306	-2.67738	-1.49288	-0.538777	0.241076	0.494071	1.42644	0.383472	-2.11677	-3.21104	-1.90376	-0.287075	-0.441997	0.656734	0.211562	0.640224	-0.609126	-0.49462	-0.782243	0.118369	-0.58045	0.472947	-0.265881	0.0267068	-0.0529211	-1.42374	-0.982664	0.761105	-0.114434	0.563282	-0.13118	0.262753
-8.24609	-0.244936	-1.69002	-1.65928	-0.737132	-0.610879	1.03493	-0.281575	0.523348	-1.7302	-2.67696	-1.49237	-0.538795	0.241576	0.494409	1.42535	0.383311	-2.11559	-3.21042	-1.90229	-0.287267	-0.441262	0.656142	0.210879	0.639987	-0.610188	-0.494528	-0.781431	0.117423	-0.580286	0.471914	-0.266274	0.0267497	-0.0534111	-1.42279	-0.982702	0.760486	-0.114611	0.562641	-0.13057	0.262464
-8.24414	-0.245567	-1.69108	-1.6593	-0.737246	-0.611002	1.03575	-0.280111	0.523919	-1.72947	-2.67653	-1.49178	-0.538758	0.241655	0.494094	1.42387	0.382853	-2.11453	-3.21025	-1.90178	-0.287264	-0.441461	0.655791	0.210582	0.63977	-0.610552	-0.49438	-0.780337	0.117167	-0.580219	0.470905	-0.266984	0.0264052	-0.0530615	-1.42196	-0.982863	0.759836	-0.115107	0.562051	-0.129619	0.262307
-8.24219	-0.246231	-1.69199	-1.65936	-0.73707	-0.611468	1.03668	-0.278421	0.524762	-1.72861	-2.67604	-1.4913	-0.538587	0.242423	0.493469	1.42264	0.383135	-2.11371	-3.21042	-1.90166	-0.287007	-0.441106	0.655919	0.210692	0.640412	-0.6112	-0.494104	-0.779413	0.117009	-0.58052	0.469898	-0.267587	0.0262032	-0.0517856	-1.4209	-0.982532	0.760214	-0.115296	0.561881	-0.128544	0.262332
-8.24023	-0.246416	-1.69284	-1.65916	-0.737232	-0.611988	1.03697	-0.277178	0.525216	-1.72727	-2.67521	-1.49077	-0.537615	0.242986	0.493104	1.42122	0.382998	-2.11348	-3.21078	-1.90125	-0.287338	-0.440593	0.655617	0.210325	0.640578	-0.611905	-0.494067	-0.777981	0.116352	-0.579968	0.468767	-0.267869	0.0265453	-0.0506776	-1.41963	-0.981627	0.759567	-0.115146	0.561064	-0.127765	0.262198
-8.23828	-0.246834	-1.69367	-1.65879	-0.737894	-0.612088	1.03709	-0.276359	0.52544	-1.72631	-2.67452	-1.48988	-0.537419	0.243626	0.493472	1.4202	0.382762	-2.11372	-3.21147	-1.90155	-0.287879	-0.440218	0.655474	0.210136	0.641162	-0.613038	-0.494164	-0.777131	0.115141	-0.578602	0.467301	-0.26778	0.0273088	-0.0496121	-1.41798	-0.981334	0.759539	-0.114349	0.560342	-0.127111	0.262027
-8.23633	-0.247601	-1.69439	-1.65821	-0.738168	-0.61242	1.03774	-0.275476	0.525928	-1.7258	-2.67382	-1.48858	-0.537592	0.244445	0.493496	1.4193	0.38243	-2.11356	-3.21175	-1.90104	-0.288726	-0.439504	0.655541	0.210013	0.642072	-0.614207	-0.49448	-0.776646	0.114596	-0.576972	0.465809	-0.267563	0.028306	-0.0492999	-1.4169	-0.980847	0.759117	-0.114325	0.559868	-0.126221	0.261921
-8.23438	-0.248163	-1.69488	-1.65751	-0.73857	-0.612655	1.03785	-0.27467	0.526562	-1.72496	-2.67289	-1.48739	-0.537819	0.245451	0.493046	1.41798	0.382244	-2.11313	-3.21211	-1.90052	-0.289317	-0.439646	0.655688	0.209656	0.642352	-0.614878	-0.494517	-0.776433	0.114357	-0.575889	0.464564	-0.267412	0.0290418	-0.0485093	-1.41515	-0.97951	0.75855	-0.114467	0.559356	-0.12542	0.261489
-8.23242	-0.248128	-1.69545	-1.65709	-0.738886	-0.612787	1.03763	-0.274065	0.526656	-1.72417	-2.67209	-1.48663	-0.537994	0.245898	0.492464	1.41666	0.382066	-2.11296	-3.21285	-1.90047	-0.28993	-0.438975	0.655322	0.209403	0.643118	-0.615809	-0.49461	-0.775577	0.114176	-0.57542	0.463166	-0.267367	0.0295869	-0.0483186	-1.41372	-0.97828	0.757752	-0.11373	0.559267	-0.12449	0.26138
-8.23047	-0.248261	-1.69622	-1.65686	-0.738632	-0.612776	1.03785	-0.273184	0.527117	-1.72321	-2.67131	-1.48561	-0.537791	0.24648	0.491877	1.41535	0.381874	-2.11249	-3.21328	-1.90015	-0.290622	-0.43856	0.654739	0.209174	0.64387	-0.617013	-0.494538	-0.774445	0.113618	-0.575073	0.46189	-0.267558	0.0297931	-0.0479449	-1.4124	-0.977136	0.757529	-0.113769	0.559174	-0.123823	0.260699
-8.22852	-0.248712	-1.69721	-1.65628	-0.738568	-0.61282	1.03794	-0.272339	0.527836	-1.72263	-2.67055	-1.48428	-0.538424	0.24767	0.490915	1.41428	0.381925	-2.11212	-3.21411	-1.90067	-0.291327	-0.438955	0.654828	0.209112	0.644583	-0.618404	-0.495024	-0.773779	0.113173	-0.573798	0.460951	-0.267428	0.0308245	-0.046964	-1.41107	-0.975788	0.758107	-0.114251	0.558807	-0.123185	0.259577
-8.22656	-0.249153	-1.69819	-1.65556	-0.738813	-0.61296	1.03798	-0.27163	0.528291	-1.7219	-2.66972	-1.4834	-0.538675	0.248665	0.490261	1.41333	0.382084	-2.11194	-3.21475	-1.90085	-0.291767	-0.438859	0.655004	0.209131	0.645645	-0.61888	-0.495057	-0.772587	0.112848	-0.573407	0.460284	-0.267718	0.0310513	-0.0461077	-1.40949	-0.97461	0.758275	-0.113428	0.558512	-0.122539	0.259485
-8.22461	-0.249329	-1.69918	-1.65519	-0.739298	-0.613657	1.03788	-0.27086	0.528723	-1.72187	-2.66913	-1.48305	-0.538786	0.249624	0.489796	1.41237	0.382579	-2.11143	-3.21526	-1.90115	-0.291833	-0.438381	0.655159	0.208894	0.645915	-0.618993	-0.495389	-0.772052	0.112767	-0.574332	0.459659	-0.26817	0.0306375	-0.0459474	-1.40856	-0.974541	0.757927	-0.113069	0.558347	-0.121527	0.259448
-8.22266	-0.249509	-1.70007	-1.65445	-0.740005	-0.614052	1.03754	-0.269779	0.529679	-1.72197	-2.66908	-1.48295	-0.539284	0.251014	0.489584	1.41168	0.383559	-2.11045	-3.21541	-1.90137	-0.291568	-0.438182	0.655246	0.20853	0.646092	-0.619031	-0.495413	-0.771782	0.112791	-0.573825	0.458998	-0.2683	0.0306637	-0.0459103	-1.40714	-0.974016	0.757553	-0.112969	0.557789	-0.120956	0.259032
-8.2207	-0.249721	-1.70128	-1.65424	-0.740197	-0.61423	1.03747	-0.268535	0.531234	-1.72147	-2.66873	-1.48272	-0.539244	0.252039	0.489624	1.41105	0.384094	-2.10944	-3.21602	-1.90213	-0.29118	-0.438385	0.655713	0.20833	0.646537	-0.6201	-0.495699	-0.771121	0.111953	-0.572264	0.45821	-0.268106	0.0316549	-0.0460308	-1.40589	-0.973729	0.75701	-0.112703	0.557282	-0.120364	0.258709
-8.21875	-0.250146	-1.70232	-1.654	-0.740186	-0.61437	1.03756	-0.267581	0.532043	-1.72136	-2.66856	-1.48259	-0.539797	0.252913	0.488992	1.41027	0.384785	-2.10833	-3.2162	-1.90191	-0.291221	-0.437506	0.655839	0.208112	0.64706	-0.622055	-0.495988	-0.770454	0.110262	-0.570584	0.457166	-0.26764	0.033016	-0.0454036	-1.40444	-0.973821	0.756633	-0.112926	0.557335	-0.11974	0.258393
-8.2168	-0.250755	-1.70328	-1.65379	-0.74071	-0.61387	1.03725	-0.266783	0.532994	-1.72157	-2.66855	-1.48263	-0.540315	0.253614	0.489155	1.40943	0.385186	-2.10814	-3.21684	-1.90203	-0.291664	-0.436342	0.655994	0.208072	0.647814	-0.623552	-0.496358	-0.769677	0.109389	-0.569639	0.456088	-0.267308	0.033809	-0.0443959	-1.40281	-0.973608	0.756065	-0.113342	0.556845	-0.119181	0.258002
-8.21484	-0.251481	-1.70388	-1.65284	-0.741995	-0.612536	1.03626	-0.266033	0.53413	-1.72094	-2.66786	-1.4819	-0.540436	0.254008	0.489029	1.40836	0.385302	-2.10802	-3.21733	-1.90246	-0.292464	-0.435708	0.65607	0.208208	0.648531	-0.62401	-0.496235	-0.768702	0.10996	-0.56912	0.455537	-0.267579	0.0340537	-0.0430769	-1.40105	-0.97289	0.756317	-0.112993	0.555397	-0.118902	0.257225
-8.21289	-0.251921	-1.70444	-1.65184	-0.742862	-0.611551	1.03544	-0.265122	0.535531	-1.72031	-2.66705	-1.48105	-0.540802	0.254819	0.488382	1.40756	0.386119	-2.10752	-3.21806	-1.90314	-0.292737	-0.436214	0.65665	0.2082	0.64841	-0.624889	-0.496682	-0.76818	0.109495	-0.568321	0.4548	-0.26785	0.0350806	-0.0422884	-1.39966	-0.972371	0.756913	-0.112254	0.554344	-0.118355	0.256785
-8.21094	-0.252144	-1.70458	-1.65049	-0.743418	-0.61065	1.03471	-0.264248	0.536451	-1.71952	-2.66649	-1.48056	-0.540535	0.255629	0.488406	1.40701	0.386867	-2.10693	-3.2183	-1.90292	-0.292504	-0.437128	0.656794	0.207891	0.647799	-0.625609	-0.496812	-0.76742	0.108937	-0.567733	0.45343	-0.268338	0.0357439	-0.0415945	-1.39827	-0.971711	0.75699	-0.111634	0.553775	-0.117795	0.256627
-8.20898	-0.252452	-1.70484	-1.64936	-0.743761	-0.609768	1.03401	-0.263639	0.536992	-1.71921	-2.66614	-1.47987	-0.541005	0.256627	0.488244	1.40644	0.387536	-2.10632	-3.21854	-1.90223	-0.292287	-0.436832	0.65676	0.207599	0.647577	-0.62669	-0.497355	-0.766508	0.108309	-0.56623	0.452504	-0.268621	0.0360637	-0.0407954	-1.39673	-0.970905	0.756639	-0.110522	0.553332	-0.11736	0.256564
-8.20703	-0.252876	-1.70554	-1.64903	-0.744525	-0.60943	1.03344	-0.263197	0.537596	-1.71952	-2.66588	-1.4789	-0.541928	0.257708	0.488032	1.40565	0.388202	-2.10604	-3.21878	-1.9023	-0.292294	-0.436572	0.656626	0.207578	0.648444	-0.627867	-0.497847	-0.7658	0.107643	-0.565225	0.451722	-0.268601	0.0365527	-0.039497	-1.39473	-0.969809	0.756325	-0.109449	0.55181	-0.117148	0.256518
-8.20508	-0.253901	-1.70677	-1.64898	-0.74511	-0.609602	1.03302	-0.262687	0.538131	-1.71956	-2.66577	-1.47838	-0.542878	0.258731	0.487788	1.40485	0.388782	-2.10593	-3.21927	-1.90219	-0.293086	-0.436469	0.656083	0.20716	0.648874	-0.628867	-0.498253	-0.764747	0.10679	-0.565242	0.450328	-0.26871	0.0370448	-0.0383591	-1.39335	-0.969657	0.75649	-0.108817	0.55074	-0.116579	0.256586
-8.20312	-0.254377	-1.70774	-1.64888	-0.745496	-0.609665	1.03255	-0.262134	0.538588	-1.71968	-2.66554	-1.47816	-0.54349	0.260156	0.487226	1.40386	0.389415	-2.1053	-3.21932	-1.90201	-0.294026	-0.435881	0.655895	0.206953	0.649435	-0.629569	-0.498363	-0.763575	0.105942	-0.564201	0.448896	-0.268891	0.0377053	-0.0378651	-1.39195	-0.969118	0.75587	-0.107865	0.550657	-0.115747	0.256587
-8.20117	-0.255432	-1.70852	-1.64858	-0.746526	-0.60961	1.03191	-0.261611	0.539273	-1.71983	-2.66504	-1.47765	-0.543779	0.261203	0.487086	1.4031	0.390025	-2.10477	-3.21994	-1.90195	-0.294543	-0.436527	0.656081	0.20688	0.649829	-0.630504	-0.498965	-0.763007	0.105469	-0.563288	0.447887	-0.268756	0.0380532	-0.0374042	-1.39071	-0.968669	0.755206	-0.107805	0.549598	-0.114975	0.256568
-8.19922	-0.256808	-1.70942	-1.6481	-0.74766	-0.609328	1.0312	-0.261067	0.540085	-1.71957	-2.66468	-1.47705	-0.543516	0.262521	0.487157	1.40262	0.390886	-2.10421	-3.22002	-1.90087	-0.295017	-0.436913	0.655635	0.206329	0.649545	-0.631348	-0.499323	-0.762326	0.104786	-0.56212	0.447005	-0.268513	0.0385408	-0.0360658	-1.38893	-0.967868	0.754631	-0.107781	0.548122	-0.114294	0.256636
-8.19727	-0.257331	-1.70987	-1.64714	-0.747858	-0.608637	1.03058	-0.260652	0.540556	-1.71948	-2.66471	-1.47666	-0.543099	0.263651	0.487186	1.40228	0.391844	-2.10322	-3.22025	-1.8998	-0.295268	-0.437471	0.6553	0.205987	0.649343	-0.632012	-0.49971	-0.761765	0.10447	-0.561491	0.446395	-0.268284	0.0388027	-0.0348251	-1.38692	-0.967115	0.754259	-0.107843	0.546619	-0.113684	0.256934
-8.19531	-0.257767	-1.71056	-1.64686	-0.747832	-0.608021	1.03032	-0.259974	0.541337	-1.71979	-2.66467	-1.47656	-0.542952	0.264595	0.487058	1.40191	0.392529	-2.10216	-3.21984	-1.89806	-0.295296	-0.437556	0.655155	0.205552	0.6488	-0.632724	-0.49992	-0.761195	0.104096	-0.561368	0.445517	-0.26798	0.0390783	-0.0337769	-1.38468	-0.96615	0.753959	-0.107643	0.545561	-0.113282	0.256762
-8.19336	-0.25811	-1.711	-1.64584	-0.748031	-0.607749	1.02979	-0.259693	0.541676	-1.71938	-2.66409	-1.47574	-0.542486	0.265914	0.487249	1.40165	0.393032	-2.10147	-3.21964	-1.89662	-0.295409	-0.436968	0.654923	0.205165	0.648895	-0.634063	-0.500348	-0.760613	0.103608	-0.561192	0.444258	-0.268031	0.0392318	-0.0328047	-1.38253	-0.965316	0.75332	-0.106217	0.544859	-0.112676	0.256872
-8.19141	-0.258845	-1.71154	-1.64462	-0.748155	-0.606988	1.02944	-0.259695	0.541658	-1.71841	-2.66316	-1.4748	-0.542122	0.266995	0.487743	1.40133	0.39333	-2.10115	-3.21974	-1.8961	-0.295335	-0.435934	0.655035	0.205479	0.649781	-0.635061	-0.500759	-0.760431	0.103367	-0.560815	0.443379	-0.268278	0.0391108	-0.0323374	-1.38051	-0.964334	0.752273	-0.104924	0.543999	-0.112083	0.256906
-8.18945	-0.259787	-1.71232	-1.64344	-0.748823	-0.606089	1.0291	-0.259678	0.541795	-1.71731	-2.66216	-1.47421	-0.541671	0.267818	0.487597	1.4008	0.393458	-2.10054	-3.22008	-1.89539	-0.295098	-0.435906	0.655522	0.205979	0.650354	-0.636293	-0.501073	-0.759641	0.102352	-0.560011	0.442136	-0.268278	0.0398585	-0.0326151	-1.37943	-0.963727	0.751156	-0.1049	0.543261	-0.111445	0.256905
-8.1875	-0.260315	-1.71293	-1.64225	-0.749258	-0.604715	1.02874	-0.259326	0.54252	-1.71671	-2.66144	-1.47403	-0.54177	0.268506	0.487586	1.40016	0.3938	-2.0998	-3.2198	-1.89427	-0.29501	-0.434789	0.655785	0.206529	0.650805	-0.637259	-0.50116	-0.758327	0.101646	-0.559972	0.440944	-0.268524	0.040323	-0.0327395	-1.3788	-0.963423	0.750464	-0.104311	0.542684	-0.110601	0.256994
-8.18555	-0.260535	-1.71302	-1.64113	-0.749525	-0.604089	1.02856	-0.258842	0.543049	-1.71635	-2.66037	-1.47351	-0.542235	0.269025	0.487575	1.39958	0.394009	-2.09891	-3.22007	-1.89375	-0.294847	-0.434709	0.656169	0.207114	0.650661	-0.639169	-0.501674	-0.757626	0.100213	-0.559885	0.439985	-0.268684	0.0407597	-0.0317304	-1.37772	-0.963749	0.750962	-0.104145	0.542176	-0.1099	0.256607
-8.18359	-0.260902	-1.71337	-1.6402	-0.749778	-0.60381	1.02814	-0.258637	0.542743	-1.71591	-2.6593	-1.47255	-0.542076	0.270307	0.487664	1.39885	0.394001	-2.0985	-3.22009	-1.89284	-0.295306	-0.433632	0.656324	0.207542	0.650858	-0.640646	-0.502085	-0.756796	0.0988229	-0.558369	0.438994	-0.268734	0.0413158	-0.0307466	-1.37629	-0.963774	0.75157	-0.104495	0.541745	-0.109331	0.255777
-8.18164	-0.261263	-1.71346	-1.63889	-0.750542	-0.603455	1.02745	-0.258885	0.542048	-1.71523	-2.65813	-1.47144	-0.541933	0.271981	0.487611	1.39809	0.39405	-2.09779	-3.21961	-1.89116	-0.295865	-0.43258	0.65593	0.207623	0.651156	-0.641312	-0.502425	-0.75657	0.0986672	-0.557416	0.438493	-0.268456	0.0418097	-0.0306688	-1.37498	-0.963895	0.751711	-0.103841	0.541655	-0.108287	0.255677
-8.17969	-0.261514	-1.71366	-1.63789	-0.751077	-0.60227	1.0267	-0.259016	0.541987	-1.71458	-2.65706	-1.47015	-0.542099	0.273375	0.487383	1.3972	0.394371	-2.09667	-3.2188	-1.89007	-0.296071	-0.432053	0.655528	0.207605	0.651517	-0.64171	-0.502949	-0.756257	0.0983277	-0.557734	0.437806	-0.268463	0.0417023	-0.0304343	-1.37383	-0.96393	0.751356	-0.103459	0.541516	-0.107235	0.255657
-8.17773	-0.26212	-1.71383	-1.63662	-0.751538	-0.601035	1.02583	-0.258858	0.541949	-1.71423	-2.65612	-1.46928	-0.542496	0.273984	0.486821	1.39635	0.394725	-2.09531	-3.21871	-1.8896	-0.295896	-0.432474	0.655442	0.207826	0.652285	-0.642675	-0.503687	-0.755905	0.0979044	-0.55806	0.436664	-0.26875	0.0412917	-0.0299231	-1.37281	-0.963943	0.751487	-0.103819	0.541183	-0.106786	0.255083
-8.17578	-0.262625	-1.71404	-1.63519	-0.751481	-0.59972	1.02504	-0.258727	0.541758	-1.7131	-2.65493	-1.46844	-0.542419	0.274304	0.486392	1.39559	0.394713	-2.09379	-3.21825	-1.88848	-0.295684	-0.433213	0.655138	0.207717	0.652814	-0.644295	-0.504492	-0.755294	0.0970527	-0.557651	0.435408	-0.268665	0.0417593	-0.0300528	-1.372	-0.964198	0.750297	-0.103449	0.540704	-0.106295	0.254947
-8.17383	-0.262579	-1.71401	-1.63437	-0.751121	-0.599125	1.02433	-0.258642	0.541334	-1.71174	-2.65341	-1.46757	-0.54148	0.274984	0.48596	1.39459	0.394387	-2.09229	-3.21764	-1.88727	-0.295273	-0.433551	0.655098	0.207522	0.653126	-0.645963	-0.505318	-0.754917	0.0959056	-0.556825	0.434866	-0.26817	0.0428287	-0.0294546	-1.37058	-0.963832	0.7499	-0.103121	0.540129	-0.105512	0.254748
-8.17188	-0.262718	-1.71417	-1.63355	-0.751492	-0.598616	1.02381	-0.258038	0.541325	-1.71068	-2.6518	-1.46641	-0.541245	0.276026	0.485577	1.39351	0.394078	-2.09146	-3.2174	-1.88618	-0.295062	-0.433663	0.655203	0.207245	0.65319	-0.64714	-0.506387	-0.755159	0.0951282	-0.557172	0.434369	-0.268056	0.043412	-0.0286408	-1.36878	-0.963119	0.750647	-0.102682	0.539664	-0.104837	0.254026
-8.16992	-0.262833	-1.7143	-1.63236	-0.752371	-0.598041	1.02315	-0.257402	0.541342	-1.7101	-2.65068	-1.46512	-0.54157	0.277058	0.485145	1.39255	0.393943	-2.09021	-3.21719	-1.88542	-0.294687	-0.432521	0.655274	0.207042	0.653577	-0.648263	-0.507123	-0.7551	0.093934	-0.556771	0.433178	-0.26814	0.0440524	-0.0279552	-1.36687	-0.962458	0.750816	-0.102347	0.539141	-0.104378	0.253555
-8.16797	-0.262902	-1.71473	-1.63127	-0.752623	-0.597386	1.02279	-0.256627	0.541653	-1.70993	-2.64964	-1.46364	-0.542124	0.278502	0.484423	1.39156	0.394295	-2.08887	-3.21653	-1.88428	-0.294218	-0.431642	0.655399	0.206869	0.653573	-0.649397	-0.507935	-0.755199	0.0931173	-0.556198	0.432513	-0.268092	0.0448418	-0.027771	-1.36533	-0.962222	0.750619	-0.102714	0.538713	-0.103822	0.253233
-8.16602	-0.262951	-1.71511	-1.63014	-0.752405	-0.59698	1.02253	-0.256492	0.541184	-1.70976	-2.64821	-1.46232	-0.542386	0.279831	0.483591	1.39024	0.394299	-2.08704	-3.21507	-1.88221	-0.293702	-0.43111	0.655449	0.206521	0.653048	-0.650933	-0.508643	-0.755129	0.0918898	-0.556977	0.431779	-0.268078	0.0454083	-0.0273731	-1.36362	-0.962496	0.749983	-0.103272	0.53902	-0.103088	0.252804
-8.16406	-0.262864	-1.71566	-1.62918	-0.752456	-0.596528	1.02226	-0.256368	0.540785	-1.70933	-2.64693	-1.46143	-0.542674	0.281098	0.48315	1.38919	0.394499	-2.08481	-3.21348	-1.88119	-0.293177	-0.431171	0.655313	0.206115	0.652608	-0.652338	-0.509388	-0.754388	0.0907377	-0.556161	0.430632	-0.268141	0.0458475	-0.0267745	-1.36207	-0.962106	0.749587	-0.103088	0.539343	-0.101898	0.252828
-8.16211	-0.262889	-1.71593	-1.62803	-0.75249	-0.595244	1.02183	-0.256093	0.540944	-1.70884	-2.64581	-1.46026	-0.543051	0.282397	0.482581	1.38807	0.394665	-2.08302	-3.21216	-1.88034	-0.292559	-0.431805	0.65552	0.205815	0.652512	-0.65422	-0.51043	-0.753934	0.0892093	-0.555631	0.429565	-0.268524	0.0457237	-0.0258128	-1.35969	-0.961008	0.749716	-0.102056	0.538521	-0.1008	0.252879
-8.16016	-0.262538	-1.71591	-1.62682	-0.752028	-0.594314	1.02135	-0.255814	0.540523	-1.70814	-2.64474	-1.45865	-0.543422	0.283374	0.482011	1.38703	0.394514	-2.0816	-3.21154	-1.87959	-0.292041	-0.43264	0.656011	0.205752	0.652915	-0.655739	-0.511129	-0.753005	0.088675	-0.554551	0.428812	-0.268792	0.0462522	-0.0246195	-1.3574	-0.960065	0.750276	-0.101929	0.538094	-0.0996584	0.252654
-8.1582	-0.261905	-1.71561	-1.62554	-0.752254	-0.593585	1.02069	-0.255614	0.540371	-1.70701	-2.64336	-1.45703	-0.543051	0.283884	0.481401	1.38595	0.393966	-2.08003	-3.21111	-1.87939	-0.291847	-0.433071	0.656452	0.205644	0.653378	-0.6566	-0.511168	-0.752025	0.0881008	-0.553503	0.427827	-0.268978	0.0471355	-0.0230885	-1.355	-0.959744	0.750341	-0.101904	0.537791	-0.0987935	0.252222
-8.15625	-0.261701	-1.71577	-1.62444	-0.75268	-0.59268	1.01998	-0.255485	0.540249	-1.70536	-2.6419	-1.45573	-0.542139	0.284805	0.480716	1.38469	0.393456	-2.07825	-3.21024	-1.87854	-0.291347	-0.433132	0.656774	0.205495	0.65385	-0.658129	-0.511752	-0.751376	0.0875525	-0.553304	0.426884	-0.268991	0.0477049	-0.0219867	-1.35337	-0.959446	0.750953	-0.102377	0.537628	-0.0979125	0.251638
-8.1543	-0.26148	-1.7158	-1.62351	-0.752823	-0.59196	1.01954	-0.255307	0.539949	-1.70382	-2.64064	-1.45522	-0.541142	0.285148	0.48048	1.38357	0.393298	-2.07669	-3.20969	-1.87774	-0.291059	-0.433769	0.656429	0.204982	0.654381	-0.660041	-0.512149	-0.750741	0.0867663	-0.552521	0.425771	-0.269125	0.0478446	-0.0205231	-1.3514	-0.958904	0.751425	-0.103358	0.537468	-0.0972824	0.250907
-8.15234	-0.261286	-1.71573	-1.62278	-0.752852	-0.59115	1.01906	-0.254803	0.540657	-1.70305	-2.63986	-1.45493	-0.540525	0.285652	0.480139	1.38242	0.393566	-2.07586	-3.20926	-1.87666	-0.291616	-0.434238	0.655704	0.204478	0.654715	-0.661648	-0.512888	-0.750832	0.0860139	-0.551601	0.424936	-0.269072	0.0483512	-0.0188517	-1.34969	-0.958418	0.751769	-0.103199	0.537106	-0.0962315	0.250633
-8.15039	-0.260887	-1.71571	-1.62212	-0.752507	-0.591419	1.01865	-0.254619	0.540582	-1.70247	-2.6393	-1.45444	-0.540253	0.286554	0.47974	1.38137	0.393778	-2.07488	-3.20879	-1.87569	-0.291658	-0.433525	0.655534	0.204373	0.655451	-0.662359	-0.51323	-0.750902	0.0859144	-0.551197	0.424329	-0.269202	0.0490164	-0.017592	-1.34832	-0.958352	0.752218	-0.102561	0.536623	-0.0950245	0.250753
-8.14844	-0.260472	-1.71605	-1.62204	-0.75197	-0.59173	1.01824	-0.254302	0.5407	-1.70144	-2.63842	-1.45383	-0.539973	0.287848	0.479018	1.38037	0.393991	-2.07363	-3.20881	-1.87542	-0.291625	-0.433255	0.655445	0.204212	0.656416	-0.664025	-0.513626	-0.750498	0.0843382	-0.549849	0.423108	-0.269221	0.0497821	-0.0165835	-1.34725	-0.95812	0.752392	-0.102607	0.536483	-0.0938619	0.250552
-8.14648	-0.259704	-1.71624	-1.62159	-0.751324	-0.591858	1.01767	-0.25388	0.540699	-1.70017	-2.63725	-1.45239	-0.539761	0.289089	0.477997	1.37878	0.393809	-2.0726	-3.20844	-1.87439	-0.291785	-0.432961	0.655629	0.203951	0.656797	-0.665702	-0.513941	-0.749942	0.0827051	-0.548191	0.421624	-0.269098	0.0509557	-0.0158931	-1.34583	-0.957682	0.752699	-0.103236	0.53692	-0.0927849	0.249891
-8.14453	-0.259936	-1.71703	-1.62026	-0.751521	-0.591662	1.01682	-0.253486	0.541029	-1.69914	-2.6362	-1.45067	-0.539482	0.290253	0.477182	1.37707	0.393611	-2.07166	-3.20838	-1.87419	-0.291429	-0.433556	0.656474	0.204193	0.657409	-0.666831	-0.514525	-0.749533	0.0826223	-0.547182	0.420625	-0.269072	0.0517793	-0.0161074	-1.34468	-0.956832	0.751975	-0.103021	0.5366	-0.0916295	0.249635
-8.14258	-0.260673	-1.71772	-1.61888	-0.752269	-0.591039	1.01617	-0.252937	0.5419	-1.69834	-2.63529	-1.44934	-0.539685	0.291424	0.476493	1.37609	0.393716	-2.0711	-3.20836	-1.87367	-0.291961	-0.434473	0.657417	0.204424	0.657578	-0.667599	-0.515029	-0.749266	0.0822525	-0.547649	0.419381	-0.269826	0.051459	-0.0153329	-1.34323	-0.956068	0.751703	-0.102024	0.536232	-0.0907637	0.249684
-8.14062	-0.261295	-1.71894	-1.61829	-0.752897	-0.590243	1.01536	-0.252432	0.542956	-1.69721	-2.63407	-1.44799	-0.539951	0.292816	0.475617	1.37528	0.394007	-2.07042	-3.20785	-1.87216	-0.293004	-0.433912	0.657222	0.204009	0.656942	-0.668349	-0.515751	-0.748891	0.0806918	-0.547998	0.417779	-0.270433	0.0516326	-0.0148154	-1.34247	-0.955854	0.751246	-0.101974	0.53611	-0.0899491	0.249616
-8.13867	-0.26105	-1.71962	-1.61746	-0.752828	-0.590159	1.01457	-0.252397	0.542716	-1.69648	-2.63305	-1.44731	-0.540352	0.294052	0.474838	1.3743	0.394593	-2.06962	-3.20727	-1.87077	-0.29331	-0.432726	0.656963	0.203808	0.657389	-0.669039	-0.515955	-0.748594	0.0795837	-0.54713	0.416296	-0.270854	0.0519346	-0.0145659	-1.34187	-0.955483	0.751021	-0.102157	0.536037	-0.0892411	0.249453
-8.13672	-0.260508	-1.71953	-1.61635	-0.752037	-0.590482	1.01422	-0.252435	0.541864	-1.6957	-2.63211	-1.44677	-0.540266	0.294977	0.47505	1.37353	0.394778	-2.06878	-3.20743	-1.87076	-0.29299	-0.433066	0.657581	0.204186	0.658002	-0.67087	-0.516339	-0.747665	0.078077	-0.545219	0.414766	-0.271263	0.0528377	-0.0136574	-1.34087	-0.954574	0.751468	-0.102068	0.536142	-0.0883313	0.248814
-8.13477	-0.260254	-1.71927	-1.61509	-0.752816	-0.590486	1.01364	-0.252382	0.541505	-1.69497	-2.63151	-1.44628	-0.540318	0.295284	0.474985	1.37261	0.394674	-2.06798	-3.20727	-1.87067	-0.292907	-0.432384	0.657785	0.204642	0.658798	-0.671706	-0.515638	-0.746002	0.0771888	-0.542345	0.413357	-0.271898	0.0529712	-0.0134005	-1.33941	-0.953987	0.751597	-0.101946	0.535746	-0.0875324	0.248367
-8.13281	-0.260729	-1.71967	-1.61425	-0.753725	-0.589642	1.01314	-0.25225	0.541834	-1.69424	-2.63078	-1.44562	-0.540649	0.296262	0.474352	1.37181	0.394902	-2.0673	-3.20703	-1.87014	-0.293025	-0.431329	0.657861	0.204866	0.659372	-0.671954	-0.515077	-0.744324	0.0767351	-0.540865	0.412359	-0.272285	0.0526948	-0.0136369	-1.33863	-0.953845	0.750977	-0.102373	0.535104	-0.0871037	0.247928
-8.13086	-0.261773	-1.72077	-1.6138	-0.754256	-0.589059	1.01264	-0.252228	0.54222	-1.69347	-2.63008	-1.44497	-0.540366	0.297419	0.474497	1.37115	0.395236	-2.06654	-3.20628	-1.86952	-0.293064	-0.43061	0.657764	0.204885	0.659688	-0.672659	-0.51475	-0.742774	0.0762078	-0.541097	0.411458	-0.2726	0.0525524	-0.0139933	-1.33781	-0.953302	0.750121	-0.103013	0.534971	-0.0867148	0.247252
-8.12891	-0.262592	-1.722	-1.61345	-0.754736	-0.588441	1.01228	-0.252086	0.542865	-1.6933	-2.62939	-1.44375	-0.540475	0.299062	0.474552	1.3705	0.395536	-2.06529	-3.2058	-1.86888	-0.293205	-0.430492	0.657742	0.204852	0.660312	-0.673495	-0.514669	-0.741854	0.0757152	-0.54011	0.410112	-0.273051	0.0526602	-0.0142534	-1.33696	-0.952311	0.749253	-0.102538	0.534933	-0.0859862	0.247032
-8.12695	-0.262922	-1.72263	-1.61335	-0.755072	-0.588019	1.01176	-0.251984	0.543455	-1.69289	-2.62877	-1.44307	-0.54065	0.300157	0.474274	1.36997	0.395508	-2.0646	-3.20533	-1.86788	-0.294228	-0.430971	0.657734	0.204911	0.660488	-0.674158	-0.514283	-0.740612	0.0752387	-0.5395	0.408296	-0.274061	0.0520861	-0.0141568	-1.33573	-0.951513	0.748995	-0.102041	0.535146	-0.085156	0.246657
-8.125	-0.263211	-1.72305	-1.61324	-0.755337	-0.587832	1.01118	-0.251933	0.543625	-1.69196	-2.62805	-1.44279	-0.540439	0.300489	0.474391	1.36892	0.394784	-2.0634	-3.20468	-1.86682	-0.295346	-0.432348	0.657058	0.204813	0.660264	-0.675109	-0.513942	-0.738909	0.074305	-0.53889	0.406466	-0.274565	0.05237	-0.0134278	-1.33441	-0.950583	0.749267	-0.101659	0.534234	-0.0843752	0.246455
-8.12305	-0.264005	-1.72383	-1.61286	-0.756243	-0.587476	1.01066	-0.251887	0.544001	-1.69113	-2.62718	-1.44217	-0.539926	0.300613	0.474585	1.36764	0.393811	-2.06233	-3.20368	-1.86532	-0.296138	-0.43297	0.656616	0.204743	0.660322	-0.675259	-0.513203	-0.73694	0.0732861	-0.538355	0.405001	-0.27495	0.0527618	-0.01239	-1.33261	-0.949006	0.748793	-0.101604	0.533291	-0.0833807	0.246229
-8.12109	-0.264465	-1.72451	-1.6124	-0.757367	-0.587037	1.01036	-0.251714	0.544763	-1.691	-2.62663	-1.44137	-0.539642	0.30104	0.475025	1.36669	0.393509	-2.06126	-3.20304	-1.86384	-0.296525	-0.432812	0.656555	0.204812	0.660648	-0.675825	-0.513084	-0.735823	0.072531	-0.537616	0.403558	-0.275312	0.0530865	-0.0113275	-1.33093	-0.947736	0.748789	-0.102322	0.533284	-0.0827272	0.245511
-8.11914	-0.26436	-1.72516	-1.61238	-0.757664	-0.587014	1.01019	-0.251554	0.545244	-1.69086	-2.62628	-1.4408	-0.540138	0.301985	0.475318	1.36577	0.393664	-2.05986	-3.20226	-1.8624	-0.296412	-0.432197	0.656475	0.204941	0.661122	-0.675752	-0.512504	-0.734882	0.0724659	-0.536784	0.402267	-0.275835	0.0530828	-0.0107068	-1.32892	-0.946902	0.749402	-0.101779	0.533713	-0.0820181	0.245005
-8.11719	-0.264425	-1.72562	-1.6116	-0.757702	-0.586555	1.00958	-0.251682	0.545431	-1.69055	-2.6259	-1.44038	-0.540302	0.30272	0.475396	1.36515	0.394093	-2.05854	-3.20162	-1.86135	-0.29647	-0.431965	0.656661	0.204982	0.661481	-0.676083	-0.512108	-0.734372	0.072409	-0.535908	0.401562	-0.276243	0.0533275	-0.0101105	-1.32684	-0.946754	0.749819	-0.101114	0.533907	-0.0813089	0.244531
-8.11523	-0.264614	-1.72612	-1.61135	-0.757551	-0.586281	1.00889	-0.25165	0.545767	-1.69011	-2.62538	-1.4396	-0.539769	0.30332	0.475873	1.36475	0.39457	-2.0571	-3.20054	-1.8605	-0.296339	-0.433214	0.656628	0.204568	0.66116	-0.676722	-0.511962	-0.733716	0.0723146	-0.535337	0.400912	-0.276962	0.0535491	-0.00901163	-1.32469	-0.946577	0.750425	-0.100637	0.533919	-0.0807851	0.244103
-8.11328	-0.264519	-1.72652	-1.61116	-0.757732	-0.58683	1.0082	-0.251847	0.545574	-1.68959	-2.62494	-1.43897	-0.539393	0.304255	0.476305	1.36422	0.394869	-2.05556	-3.19976	-1.85989	-0.2965	-0.434358	0.656366	0.204125	0.660917	-0.677491	-0.51216	-0.733238	0.0717011	-0.535113	0.399683	-0.277519	0.0538179	-0.00814054	-1.32294	-0.946376	0.750892	-0.1003	0.53395	-0.0802693	0.243895
-8.11133	-0.264708	-1.72691	-1.61036	-0.75858	-0.586905	1.00696	-0.252197	0.545472	-1.68938	-2.62475	-1.43848	-0.539937	0.305289	0.476099	1.36333	0.395217	-2.05425	-3.19884	-1.85955	-0.296287	-0.434736	0.655847	0.203699	0.660995	-0.678044	-0.512241	-0.732737	0.0707799	-0.535842	0.398719	-0.277966	0.0535442	-0.00756852	-1.32116	-0.945958	0.751258	-0.100103	0.533929	-0.0797172	0.243571
-8.10938	-0.265091	-1.72754	-1.6096	-0.75937	-0.586777	1.00616	-0.252365	0.545357	-1.68875	-2.62422	-1.43734	-0.539806	0.306223	0.475857	1.36191	0.395145	-2.05294	-3.19789	-1.85829	-0.296401	-0.433227	0.65563	0.203613	0.661703	-0.678569	-0.512617	-0.73209	0.0704859	-0.535651	0.397641	-0.278292	0.0533483	-0.00757171	-1.31926	-0.944921	0.751332	-0.0994671	0.533941	-0.0789356	0.243351
-8.10742	-0.265986	-1.72854	-1.60849	-0.760399	-0.586474	1.006	-0.252162	0.545606	-1.68843	-2.62367	-1.43596	-0.540158	0.307473	0.475837	1.36117	0.395532	-2.05143	-3.19682	-1.8573	-0.29696	-0.432737	0.655813	0.203746	0.662236	-0.678968	-0.51279	-0.731609	0.0702719	-0.534429	0.396684	-0.278265	0.0537533	-0.00740233	-1.31762	-0.944004	0.751119	-0.0994503	0.533226	-0.0782969	0.243231
-8.10547	-0.266644	-1.72942	-1.60796	-0.76107	-0.586607	1.00594	-0.252049	0.545333	-1.68815	-2.62315	-1.43474	-0.540672	0.308864	0.475403	1.36071	0.396372	-2.04942	-3.19551	-1.85569	-0.297028	-0.432678	0.6558	0.203664	0.661632	-0.679524	-0.512862	-0.730923	0.0698911	-0.533458	0.395924	-0.27819	0.0537856	-0.0066706	-1.31589	-0.943694	0.751102	-0.100171	0.532991	-0.0779693	0.242669
-8.10352	-0.266921	-1.73012	-1.60771	-0.761132	-0.586348	1.00614	-0.252097	0.545199	-1.68833	-2.62283	-1.43406	-0.54132	0.310333	0.475213	1.36042	0.397412	-2.04752	-3.19411	-1.85518	-0.297021	-0.43348	0.655177	0.203496	0.661519	-0.680627	-0.512863	-0.729716	0.0689938	-0.532846	0.394887	-0.278309	0.0537814	-0.00678577	-1.31388	-0.943095	0.750355	-0.099455	0.533034	-0.0775256	0.242441
-8.10156	-0.266894	-1.73035	-1.60712	-0.76107	-0.585771	1.00599	-0.25223	0.545019	-1.68835	-2.62235	-1.43346	-0.541699	0.310989	0.475456	1.35996	0.397758	-2.04622	-3.19347	-1.85525	-0.296927	-0.432008	0.654543	0.203757	0.662726	-0.681625	-0.512867	-0.728751	0.0685018	-0.532735	0.394098	-0.278379	0.0535426	-0.00644207	-1.31179	-0.94257	0.750045	-0.0981751	0.532538	-0.0772414	0.242299
-8.09961	-0.266995	-1.73092	-1.60648	-0.76078	-0.586252	1.00585	-0.252282	0.544293	-1.68734	-2.62131	-1.43253	-0.54047	0.311355	0.476301	1.35915	0.397446	-2.04508	-3.19279	-1.85479	-0.297201	-0.431545	0.654011	0.203709	0.663072	-0.682524	-0.512566	-0.72779	0.0680403	-0.532713	0.393039	-0.278555	0.053081	-0.0057539	-1.30968	-0.942363	0.749542	-0.0982286	0.531866	-0.0769397	0.241883
-8.09766	-0.267035	-1.73115	-1.6054	-0.761233	-0.586573	1.00558	-0.252213	0.543868	-1.68641	-2.62025	-1.43142	-0.540205	0.311946	0.476585	1.35828	0.39734	-2.04432	-3.19199	-1.85301	-0.298155	-0.431526	0.653925	0.203746	0.663616	-0.6834	-0.512504	-0.727196	0.0681051	-0.53161	0.391977	-0.278617	0.0531213	-0.00563163	-1.30788	-0.941969	0.748365	-0.0982261	0.531648	-0.0763909	0.2417
-8.0957	-0.266809	-1.73172	-1.60453	-0.761683	-0.58586	1.00523	-0.25219	0.543965	-1.68616	-2.61972	-1.43097	-0.54035	0.312859	0.476413	1.35762	0.397425	-2.04337	-3.19128	-1.85209	-0.29829	-0.431096	0.654281	0.204283	0.664401	-0.684058	-0.51227	-0.725858	0.0673098	-0.531289	0.391044	-0.278783	0.052689	-0.00518178	-1.30624	-0.941498	0.74767	-0.097657	0.531312	-0.0757544	0.241638
-8.09375	-0.266382	-1.73227	-1.60401	-0.761124	-0.585787	1.00542	-0.252354	0.543487	-1.68619	-2.61948	-1.43015	-0.541131	0.314574	0.476057	1.35708	0.398166	-2.04218	-3.19061	-1.85151	-0.298428	-0.430588	0.654242	0.204773	0.665196	-0.684719	-0.51226	-0.724839	0.0669004	-0.531125	0.39045	-0.278795	0.0525594	-0.00464995	-1.30433	-0.941152	0.747756	-0.096788	0.53108	-0.074828	0.241631
-8.0918	-0.266753	-1.73288	-1.60305	-0.761399	-0.58546	1.00562	-0.252353	0.543356	-1.68648	-2.6191	-1.42946	-0.541803	0.31571	0.475507	1.35636	0.398852	-2.04043	-3.18948	-1.8507	-0.298519	-0.43093	0.65414	0.204865	0.66565	-0.685626	-0.512484	-0.724305	0.0665109	-0.530895	0.389926	-0.278317	0.0527659	-0.00424266	-1.30253	-0.940637	0.747593	-0.0962761	0.53081	-0.0740509	0.241788
-8.08984	-0.266771	-1.73287	-1.60186	-0.761667	-0.585413	1.00516	-0.252432	0.542921	-1.68678	-2.61867	-1.42907	-0.542398	0.316655	0.475575	1.35576	0.399294	-2.03957	-3.18851	-1.84945	-0.299511	-0.430263	0.653985	0.205275	0.666803	-0.686945	-0.512908	-0.724211	0.0654795	-0.530757	0.389812	-0.278027	0.0525732	-0.00354247	-1.30015	-0.939311	0.747272	-0.0965262	0.530508	-0.0732037	0.241667
-8.08789	-0.266648	-1.73328	-1.6007	-0.761626	-0.585666	1.00445	-0.252435	0.542522	-1.68636	-2.61792	-1.42855	-0.5425	0.317571	0.475666	1.35512	0.399604	-2.03859	-3.18747	-1.8484	-0.300633	-0.429948	0.653278	0.205483	0.667599	-0.688403	-0.513199	-0.724009	0.064228	-0.531174	0.38919	-0.277837	0.052225	-0.00328498	-1.29759	-0.93778	0.74617	-0.0956756	0.5302	-0.071816	0.242126
-8.08594	-0.26717	-1.73412	-1.59954	-0.762371	-0.585283	1.00374	-0.25234	0.542408	-1.68609	-2.61752	-1.42795	-0.542499	0.318446	0.475479	1.3544	0.400019	-2.03771	-3.1864	-1.8477	-0.301592	-0.429319	0.65308	0.2059	0.668453	-0.689162	-0.513352	-0.723749	0.0638064	-0.53066	0.388429	-0.277763	0.0522121	-0.00289838	-1.29454	-0.936217	0.745177	-0.0944632	0.529232	-0.0704985	0.242452
-8.08398	-0.268047	-1.73532	-1.59891	-0.763341	-0.584505	1.00301	-0.251947	0.542894	-1.68572	-2.61683	-1.42739	-0.542808	0.319484	0.475134	1.35355	0.400532	-2.03669	-3.18554	-1.84718	-0.301975	-0.42953	0.653338	0.206405	0.669109	-0.689136	-0.513133	-0.722796	0.0641348	-0.529292	0.388226	-0.277511	0.0521975	-0.0021984	-1.29198	-0.935542	0.744861	-0.0933346	0.52845	-0.0694066	0.242724
-8.08203	-0.268633	-1.73626	-1.59904	-0.763668	-0.584178	1.00288	-0.251299	0.543458	-1.68517	-2.61605	-1.42609	-0.543559	0.320547	0.474427	1.35251	0.400842	-2.03568	-3.18516	-1.84701	-0.302068	-0.43093	0.653661	0.206644	0.669389	-0.689973	-0.513194	-0.722011	0.0637539	-0.530086	0.387935	-0.277284	0.0519851	-0.00154819	-1.28949	-0.934999	0.744823	-0.0928467	0.528135	-0.0682157	0.242914
-8.08008	-0.26891	-1.73701	-1.59877	-0.76418	-0.583067	1.00227	-0.250912	0.543715	-1.6842	-2.61522	-1.42467	-0.543743	0.321665	0.474147	1.3516	0.401086	-2.03487	-3.18436	-1.84618	-0.302677	-0.431366	0.6542	0.20709	0.669981	-0.690593	-0.512984	-0.721195	0.0634625	-0.530043	0.387349	-0.276831	0.0523538	-0.0011467	-1.28724	-0.933748	0.744724	-0.0925118	0.527956	-0.0670438	0.242852
-8.07812	-0.269355	-1.7375	-1.59793	-0.764909	-0.582147	1.00165	-0.250518	0.543644	-1.68408	-2.61452	-1.4233	-0.544517	0.323014	0.473483	1.35066	0.40156	-2.0341	-3.18338	-1.84484	-0.303706	-0.42999	0.65446	0.207642	0.67043	-0.6907	-0.512415	-0.719969	0.0633842	-0.528914	0.386842	-0.277014	0.0519935	-0.000441336	-1.28473	-0.9324	0.74462	-0.0917408	0.527687	-0.0660845	0.242667
-8.07617	-0.270076	-1.73837	-1.59728	-0.765886	-0.581873	1.00112	-0.249943	0.543828	-1.68368	-2.61367	-1.42174	-0.544768	0.324432	0.472524	1.34936	0.401544	-2.03291	-3.18283	-1.8442	-0.303857	-0.429293	0.654782	0.20835	0.671082	-0.691464	-0.511937	-0.718058	0.0625797	-0.52816	0.385883	-0.277163	0.0518425	0.000412739	-1.28256	-0.931614	0.744574	-0.0907057	0.527652	-0.0649479	0.242743
-8.07422	-0.270151	-1.73874	-1.59619	-0.7667	-0.581412	1.00076	-0.249257	0.544153	-1.68328	-2.61307	-1.42125	-0.545176	0.325044	0.472322	1.34789	0.40138	-2.03191	-3.18234	-1.8439	-0.303905	-0.429088	0.65547	0.208919	0.672062	-0.692023	-0.511441	-0.716915	0.0618407	-0.528153	0.385172	-0.276964	0.051789	0.000431189	-1.2808	-0.930826	0.743739	-0.0907676	0.527438	-0.0640536	0.242609
-8.07227	-0.270131	-1.73883	-1.59508	-0.767128	-0.581688	1.00046	-0.248582	0.544197	-1.68291	-2.61241	-1.42038	-0.545712	0.325977	0.472255	1.34677	0.401339	-2.0308	-3.18162	-1.84342	-0.304484	-0.429101	0.655682	0.209408	0.67291	-0.691844	-0.511116	-0.716331	0.0621515	-0.527602	0.384923	-0.27671	0.0517429	0.00082403	-1.27888	-0.929859	0.743048	-0.0907046	0.526463	-0.0632545	0.242319
-8.07031	-0.270145	-1.73876	-1.59401	-0.767633	-0.582023	0.999648	-0.248463	0.543794	-1.68243	-2.61209	-1.4195	-0.545246	0.326184	0.472262	1.34587	0.401159	-2.02974	-3.18094	-1.84294	-0.305051	-0.429685	0.655902	0.209929	0.673346	-0.692188	-0.5106	-0.715556	0.0617519	-0.527341	0.384232	-0.276772	0.0512663	0.00169804	-1.27639	-0.929133	0.742534	-0.0902794	0.525665	-0.0622399	0.24262
-8.06836	-0.270175	-1.73872	-1.59225	-0.767785	-0.581666	0.998927	-0.248562	0.543061	-1.6818	-2.61169	-1.4189	-0.545015	0.326631	0.47128	1.34471	0.4011	-2.02878	-3.18028	-1.84244	-0.305495	-0.429797	0.656511	0.21028	0.673271	-0.692336	-0.510048	-0.713766	0.061592	-0.527847	0.383877	-0.277085	0.0503338	0.00196595	-1.27371	-0.92857	0.742321	-0.0893471	0.525207	-0.0613659	0.242738
-8.06641	-0.270011	-1.73817	-1.58998	-0.768064	-0.581196	0.998478	-0.248526	0.542306	-1.68117	-2.61086	-1.41772	-0.54484	0.327578	0.470616	1.34352	0.401022	-2.02769	-3.1794	-1.84201	-0.306074	-0.429436	0.657316	0.210979	0.673887	-0.693058	-0.509635	-0.71234	0.0604282	-0.528782	0.383043	-0.277171	0.049687	0.00221976	-1.27136	-0.927951	0.742214	-0.0887738	0.5249	-0.060648	0.242738
-8.06445	-0.269785	-1.73765	-1.58791	-0.768316	-0.580645	0.998051	-0.248551	0.541656	-1.68063	-2.61008	-1.41664	-0.544572	0.328379	0.47015	1.34239	0.401231	-2.02695	-3.17873	-1.84085	-0.30704	-0.429499	0.657575	0.211522	0.674667	-0.694346	-0.509506	-0.711499	0.0591299	-0.526471	0.381526	-0.276512	0.0506355	0.00197335	-1.26985	-0.927322	0.741332	-0.0882284	0.524538	-0.0593185	0.243225
-8.0625	-0.268884	-1.73693	-1.58622	-0.768289	-0.579593	0.997247	-0.248462	0.541753	-1.6799	-2.60944	-1.41548	-0.544815	0.329269	0.469346	1.34123	0.401386	-2.02615	-3.17789	-1.8394	-0.307547	-0.428567	0.657697	0.212062	0.675357	-0.695162	-0.509124	-0.710401	0.0592384	-0.524824	0.380792	-0.275887	0.0513966	0.00217447	-1.26792	-0.926778	0.740949	-0.0883827	0.524457	-0.0582959	0.242682
-8.06055	-0.268261	-1.7366	-1.58488	-0.768409	-0.579136	0.996892	-0.248243	0.541653	-1.6796	-2.60865	-1.414	-0.545047	0.330343	0.468748	1.33995	0.401599	-2.02499	-3.17706	-1.83888	-0.307609	-0.427852	0.657902	0.212719	0.676035	-0.695934	-0.508988	-0.709795	0.0590212	-0.524496	0.380213	-0.275294	0.0522328	0.00283981	-1.26602	-0.925819	0.740838	-0.08806	0.524428	-0.0574137	0.242298
-8.05859	-0.268016	-1.73603	-1.58313	-0.768764	-0.578843	0.996633	-0.248142	0.541021	-1.67873	-2.60775	-1.41307	-0.545441	0.331239	0.467994	1.33833	0.401704	-2.02388	-3.17592	-1.83798	-0.307914	-0.427575	0.658337	0.213246	0.676601	-0.6966	-0.508434	-0.709393	0.0580289	-0.523921	0.379662	-0.27453	0.0529841	0.00316852	-1.26401	-0.92465	0.740224	-0.0877728	0.524013	-0.0562781	0.242327
-8.05664	-0.267466	-1.73571	-1.58186	-0.768963	-0.578542	0.996303	-0.247911	0.541031	-1.67792	-2.60684	-1.41234	-0.545546	0.332239	0.467117	1.33694	0.401919	-2.02334	-3.17538	-1.83727	-0.308752	-0.42747	0.658415	0.213779	0.677054	-0.69673	-0.507576	-0.708505	0.0575549	-0.523627	0.378528	-0.274045	0.0527613	0.00244997	-1.26252	-0.923631	0.738944	-0.0883133	0.524005	-0.0547835	0.242421
-8.05469	-0.267	-1.73544	-1.58057	-0.768833	-0.578433	0.996176	-0.24746	0.540837	-1.6778	-2.60584	-1.41105	-0.546049	0.333188	0.466669	1.33567	0.402246	-2.02264	-3.17489	-1.83708	-0.308784	-0.426686	0.658715	0.214594	0.677836	-0.696989	-0.506497	-0.707308	0.0570193	-0.522315	0.377155	-0.273295	0.0530186	0.00222376	-1.26065	-0.922523	0.73834	-0.0876741	0.524075	-0.0535065	0.242486
-8.05273	-0.266707	-1.73521	-1.57921	-0.768801	-0.578227	0.99588	-0.246933	0.54078	-1.67781	-2.60494	-1.40921	-0.547087	0.334221	0.466378	1.33439	0.402381	-2.02198	-3.17476	-1.8368	-0.308557	-0.427126	0.659368	0.215248	0.678084	-0.697614	-0.505849	-0.70597	0.0571854	-0.521411	0.375682	-0.273083	0.0529918	0.00228825	-1.25879	-0.921764	0.738145	-0.0867867	0.52457	-0.0526973	0.241932
-8.05078	-0.265838	-1.73464	-1.5777	-0.768598	-0.578165	0.995035	-0.246746	0.540821	-1.67674	-2.60383	-1.40722	-0.547484	0.335423	0.465539	1.33328	0.40233	-2.02123	-3.17439	-1.83657	-0.30892	-0.427153	0.659971	0.216092	0.678631	-0.698058	-0.50447	-0.704255	0.0571213	-0.519859	0.373859	-0.273109	0.0530883	0.00204981	-1.25689	-0.920895	0.737185	-0.0863598	0.524531	-0.0522758	0.24141
-8.04883	-0.264911	-1.73381	-1.57637	-0.768722	-0.577792	0.994058	-0.246872	0.540455	-1.67513	-2.60231	-1.40519	-0.54761	0.336397	0.464258	1.33203	0.402298	-2.02048	-3.17405	-1.83639	-0.309447	-0.427334	0.660392	0.217189	0.679481	-0.698023	-0.503208	-0.702285	0.0567342	-0.519108	0.372142	-0.273208	0.0526764	0.0020782	-1.25532	-0.920363	0.736738	-0.0854497	0.524432	-0.0517805	0.241233
-8.04688	-0.26421	-1.73294	-1.57477	-0.769046	-0.577351	0.993196	-0.247177	0.539882	-1.67398	-2.60069	-1.40356	-0.547524	0.33729	0.462994	1.33063	0.402349	-2.01902	-3.173	-1.83538	-0.30907	-0.427598	0.66075	0.217752	0.67974	-0.697977	-0.502124	-0.701025	0.0569646	-0.517838	0.371205	-0.272798	0.0527292	0.0025957	-1.25301	-0.919525	0.736676	-0.084324	0.524185	-0.0509658	0.24105
-8.04492	-0.263967	-1.73249	-1.57363	-0.769231	-0.577323	0.992844	-0.247371	0.539236	-1.67284	-2.59937	-1.4022	-0.547308	0.337884	0.462629	1.32921	0.402089	-2.01702	-3.17208	-1.8345	-0.308302	-0.426756	0.661229	0.218368	0.680432	-0.697646	-0.50122	-0.699899	0.0574858	-0.51647	0.370574	-0.272126	0.0530031	0.00336184	-1.25073	-0.918942	0.736857	-0.0840063	0.524445	-0.0501473	0.240532
-8.04297	-0.263818	-1.73259	-1.57292	-0.769701	-0.577619	0.992504	-0.247685	0.539084	-1.67225	-2.59854	-1.40126	-0.548076	0.338905	0.46226	1.32818	0.402205	-2.01526	-3.17118	-1.83359	-0.308302	-0.426237	0.661446	0.218886	0.681164	-0.69718	-0.50002	-0.698627	0.0577071	-0.514858	0.369439	-0.271475	0.0535508	0.00346852	-1.24903	-0.918754	0.736287	-0.0846147	0.524723	-0.0493728	0.239868
-8.04102	-0.263723	-1.73286	-1.57217	-0.77018	-0.577767	0.992204	-0.247851	0.53873	-1.67169	-2.59761	-1.40072	-0.548145	0.340214	0.461894	1.3272	0.402561	-2.01357	-3.16972	-1.83216	-0.307891	-0.425548	0.661758	0.219455	0.681255	-0.697253	-0.498966	-0.697152	0.0577228	-0.513677	0.368	-0.271091	0.0540279	0.00300442	-1.24813	-0.918714	0.735636	-0.0854092	0.524936	-0.0484561	0.239364
-8.03906	-0.263881	-1.73313	-1.57123	-0.770519	-0.577708	0.992173	-0.247701	0.538681	-1.67093	-2.5967	-1.40003	-0.548115	0.341256	0.46128	1.32602	0.402482	-2.01268	-3.1684	-1.83143	-0.307641	-0.424812	0.662285	0.220542	0.681897	-0.697706	-0.497942	-0.695585	0.0573612	-0.512568	0.366738	-0.270801	0.0543791	0.00263582	-1.24676	-0.918641	0.735479	-0.0855034	0.524882	-0.0477174	0.238794
-8.03711	-0.264002	-1.7333	-1.57002	-0.770793	-0.577973	0.991841	-0.247806	0.538464	-1.67077	-2.59621	-1.39953	-0.54909	0.341915	0.460339	1.32489	0.402564	-2.01223	-3.16817	-1.83146	-0.3076	-0.42571	0.663286	0.221592	0.682728	-0.698013	-0.497453	-0.69455	0.0573009	-0.511414	0.365642	-0.270738	0.0543071	0.0023055	-1.24533	-0.918889	0.735083	-0.0856099	0.524853	-0.0470599	0.238382
-8.03516	-0.263969	-1.73345	-1.56858	-0.771188	-0.5778	0.991381	-0.248161	0.537952	-1.67029	-2.59531	-1.39857	-0.549358	0.341846	0.459879	1.32375	0.402243	-2.01157	-3.16776	-1.83086	-0.308043	-0.425813	0.664308	0.222363	0.683458	-0.698172	-0.497011	-0.694038	0.0566764	-0.509957	0.364647	-0.270457	0.0546051	0.00235362	-1.24389	-0.91902	0.734531	-0.0857008	0.525074	-0.0464288	0.237914
-8.0332	-0.263435	-1.73315	-1.5667	-0.771845	-0.577401	0.99105	-0.248482	0.537456	-1.66961	-2.59442	-1.39778	-0.549325	0.341856	0.459455	1.32249	0.401614	-2.01085	-3.16786	-1.83026	-0.308223	-0.42596	0.665588	0.223246	0.683954	-0.698973	-0.496818	-0.693697	0.0558417	-0.508465	0.363799	-0.269684	0.0553663	0.00280184	-1.24245	-0.918817	0.734246	-0.0859915	0.52535	-0.0455884	0.237587
-8.03125	-0.263059	-1.73314	-1.56569	-0.771803	-0.577784	0.991103	-0.248566	0.536636	-1.66895	-2.59393	-1.39738	-0.549305	0.342492	0.459104	1.32123	0.401219	-2.00977	-3.1676	-1.82996	-0.307947	-0.42658	0.666909	0.224154	0.6842	-0.699664	-0.496446	-0.692856	0.0551869	-0.507593	0.362905	-0.269341	0.0551734	0.00307513	-1.24088	-0.91798	0.733429	-0.0859473	0.524935	-0.0447699	0.237472
-8.0293	-0.262801	-1.7332	-1.56529	-0.771406	-0.577707	0.99122	-0.248311	0.536393	-1.66814	-2.59367	-1.39704	-0.548439	0.342891	0.45924	1.32013	0.401124	-2.0088	-3.16756	-1.8297	-0.307922	-0.427188	0.668035	0.225191	0.684894	-0.700266	-0.495776	-0.690571	0.0542145	-0.507026	0.361746	-0.269197	0.0553054	0.00270014	-1.23932	-0.916964	0.73223	-0.0848145	0.524896	-0.0436859	0.238158
-8.02734	-0.262608	-1.73342	-1.56486	-0.771526	-0.577482	0.991104	-0.247857	0.536816	-1.66748	-2.59313	-1.3965	-0.547933	0.343303	0.459039	1.31915	0.401226	-2.00782	-3.16732	-1.82943	-0.307671	-0.42711	0.669036	0.226325	0.685536	-0.700253	-0.494924	-0.688823	0.0540984	-0.506691	0.360643	-0.269045	0.0553938	0.0027195	-1.23711	-0.915701	0.730927	-0.0831222	0.524143	-0.0425253	0.238655
-8.02539	-0.262593	-1.73373	-1.5642	-0.771929	-0.577488	0.99106	-0.247192	0.537296	-1.66711	-2.59264	-1.39599	-0.548028	0.34387	0.458771	1.31834	0.401319	-2.00681	-3.16758	-1.82956	-0.307131	-0.426786	0.670298	0.227411	0.686337	-0.700274	-0.494389	-0.687884	0.0547454	-0.504527	0.360225	-0.268544	0.0559469	0.00305209	-1.23506	-0.914872	0.73085	-0.0827914	0.524347	-0.0416388	0.238178
-8.02344	-0.262481	-1.73376	-1.56272	-0.772031	-0.577016	0.990975	-0.246658	0.537282	-1.66679	-2.59212	-1.39558	-0.547972	0.344189	0.459381	1.31775	0.401332	-2.00609	-3.16729	-1.82938	-0.306527	-0.426915	0.671459	0.228326	0.686822	-0.700388	-0.493523	-0.686659	0.0546904	-0.503506	0.359695	-0.268355	0.055957	0.00354483	-1.23291	-0.914388	0.730742	-0.0825797	0.524827	-0.0404954	0.23813
-8.02148	-0.262306	-1.7335	-1.56123	-0.77167	-0.577074	0.990867	-0.246288	0.536826	-1.66708	-2.59226	-1.39575	-0.548022	0.344287	0.459126	1.31706	0.401698	-2.00556	-3.16726	-1.82918	-0.306403	-0.426527	0.672577	0.229237	0.687153	-0.701141	-0.492936	-0.685446	0.0540327	-0.502493	0.358915	-0.268329	0.0559059	0.00380937	-1.23088	-0.913579	0.730192	-0.0819128	0.52485	-0.0394604	0.238143
-8.01953	-0.262681	-1.73358	-1.55999	-0.772275	-0.576666	0.990632	-0.24549	0.537261	-1.66769	-2.59235	-1.39561	-0.548654	0.344625	0.458417	1.31635	0.402138	-2.00493	-3.16681	-1.82903	-0.306092	-0.425992	0.673811	0.230117	0.687555	-0.700927	-0.491799	-0.683726	0.0545037	-0.50067	0.357895	-0.268962	0.0554814	0.00402184	-1.22894	-0.913077	0.729819	-0.0821377	0.5248	-0.0384881	0.237319
-8.01758	-0.263048	-1.73404	-1.55923	-0.774045	-0.576605	0.98987	-0.245098	0.537498	-1.66793	-2.59214	-1.39492	-0.549211	0.345349	0.458003	1.3158	0.402647	-2.004	-3.16615	-1.82847	-0.306406	-0.426044	0.674531	0.230898	0.688157	-0.700415	-0.490421	-0.681831	0.0545843	-0.499768	0.356436	-0.269743	0.0549712	0.00492145	-1.22689	-0.912178	0.730049	-0.0818373	0.524337	-0.0375101	0.236266
-8.01562	-0.263048	-1.73481	-1.55861	-0.774634	-0.576899	0.98923	-0.245022	0.537364	-1.6679	-2.59149	-1.39395	-0.549597	0.346338	0.457617	1.31506	0.403252	-2.00313	-3.16581	-1.82809	-0.306746	-0.425238	0.674981	0.232155	0.689643	-0.699923	-0.489534	-0.680517	0.0544914	-0.49922	0.355242	-0.270279	0.0547816	0.00477789	-1.22551	-0.911858	0.730182	-0.081999	0.524294	-0.0365297	0.235772
-8.01367	-0.262492	-1.7351	-1.55796	-0.774582	-0.576722	0.988823	-0.24469	0.537601	-1.6677	-2.59083	-1.39299	-0.549916	0.34701	0.45728	1.31429	0.403555	-2.00191	-3.16571	-1.82793	-0.306138	-0.424148	0.675488	0.233288	0.690518	-0.700086	-0.488773	-0.678981	0.0542245	-0.498063	0.353774	-0.2708	0.0550853	0.00362686	-1.22422	-0.912617	0.72949	-0.0826227	0.524747	-0.0353507	0.235434
-8.01172	-0.261497	-1.73512	-1.5572	-0.77384	-0.576793	0.98899	-0.244332	0.537908	-1.6677	-2.59048	-1.39209	-0.550147	0.347365	0.457076	1.31364	0.403829	-2.00058	-3.16529	-1.82784	-0.305319	-0.424207	0.676349	0.234199	0.690424	-0.700635	-0.488245	-0.677902	0.0536274	-0.497029	0.35242	-0.270853	0.0557045	0.0029082	-1.22281	-0.912654	0.729084	-0.0823837	0.524713	-0.0342936	0.235196
-8.00977	-0.261127	-1.73507	-1.55615	-0.773954	-0.576483	0.989211	-0.243999	0.538113	-1.6675	-2.59016	-1.39139	-0.550663	0.347729	0.456331	1.31284	0.404152	-1.99953	-3.1649	-1.8275	-0.305364	-0.424986	0.677228	0.235208	0.690798	-0.70068	-0.487736	-0.677454	0.054423	-0.49629	0.351237	-0.271033	0.0558697	0.00273081	-1.22133	-0.91234	0.728857	-0.0814884	0.524368	-0.0331167	0.235067
-8.00781	-0.26175	-1.73592	-1.55563	-0.774952	-0.576107	0.988965	-0.24342	0.538887	-1.66731	-2.58988	-1.39092	-0.550583	0.347837	0.456277	1.31211	0.404061	-1.9984	-3.16432	-1.82655	-0.30521	-0.424985	0.677568	0.235826	0.691095	-0.700621	-0.486995	-0.676579	0.0547787	-0.495297	0.349844	-0.271009	0.056056	0.00249908	-1.21985	-0.911493	0.728444	-0.0805359	0.524291	-0.0317847	0.235129
-8.00586	-0.261437	-1.73621	-1.55475	-0.774666	-0.576133	0.988649	-0.242927	0.539028	-1.66696	-2.5895	-1.39021	-0.550162	0.347815	0.456539	1.31148	0.403786	-1.99723	-3.16388	-1.82562	-0.304866	-0.423575	0.677795	0.236592	0.691759	-0.701044	-0.486443	-0.67557	0.0539625	-0.494508	0.34838	-0.270772	0.0565137	0.00258651	-1.21833	-0.910962	0.727959	-0.0803887	0.52415	-0.0307827	0.235423
-8.00391	-0.260967	-1.73621	-1.55314	-0.773598	-0.575746	0.988508	-0.242601	0.538987	-1.66638	-2.58895	-1.38943	-0.54958	0.348481	0.456728	1.31062	0.403612	-1.99629	-3.16325	-1.82479	-0.304482	-0.422654	0.678069	0.237245	0.692103	-0.702125	-0.486492	-0.675388	0.053608	-0.49378	0.347634	-0.270638	0.0563469	0.00239035	-1.21702	-0.910771	0.727119	-0.0809669	0.523712	-0.0302254	0.23497
-8.00195	-0.26024	-1.73561	-1.55102	-0.773358	-0.575112	0.987984	-0.242561	0.538741	-1.66588	-2.58837	-1.38859	-0.549838	0.34893	0.456769	1.30958	0.403517	-1.99516	-3.16256	-1.82419	-0.303853	-0.422555	0.678489	0.237599	0.69239	-0.703533	-0.486566	-0.675225	0.0531329	-0.493691	0.346841	-0.270595	0.0563223	0.00236227	-1.21591	-0.910627	0.7263	-0.0804873	0.523436	-0.0294134	0.234947
-8	-0.259506	-1.73538	-1.54921	-0.773664	-0.574805	0.987288	-0.242753	0.538115	-1.66546	-2.58767	-1.38769	-0.55054	0.349682	0.456373	1.30838	0.403767	-1.99341	-3.16129	-1.82386	-0.302886	-0.422971	0.67865	0.237717	0.692789	-0.704136	-0.486428	-0.67437	0.0527155	-0.49329	0.345472	-0.270451	0.056238	0.00166169	-1.21528	-0.910342	0.725093	-0.079166	0.523904	-0.0279882	0.235875
-7.99805	-0.259516	-1.73538	-1.54809	-0.773892	-0.574415	0.98687	-0.242432	0.5382	-1.66548	-2.58722	-1.38744	-0.550622	0.350704	0.45662	1.30732	0.404147	-1.99148	-3.15956	-1.82286	-0.302456	-0.42245	0.678577	0.237816	0.693038	-0.704189	-0.486117	-0.673102	0.0527633	-0.492964	0.344415	-0.270307	0.0561945	0.00109282	-1.21413	-0.909688	0.724283	-0.0778231	0.523961	-0.026478	0.236899
-7.99609	-0.259961	-1.73555	-1.54704	-0.774207	-0.573465	0.986587	-0.241736	0.538736	-1.66541	-2.58668	-1.38725	-0.550739	0.351272	0.456814	1.30628	0.404385	-1.98995	-3.15824	-1.82174	-0.302419	-0.421671	0.678155	0.237781	0.692956	-0.704573	-0.486058	-0.672226	0.0534278	-0.492185	0.343385	-0.270183	0.0562009	0.00148384	-1.2125	-0.908469	0.724235	-0.0768117	0.523234	-0.0253995	0.237145
-7.99414	-0.26003	-1.73528	-1.54578	-0.774151	-0.572944	0.986289	-0.241457	0.538364	-1.66498	-2.5861	-1.38683	-0.550922	0.351843	0.455938	1.30532	0.404902	-1.98865	-3.15731	-1.82039	-0.302422	-0.421101	0.677921	0.237736	0.692683	-0.705711	-0.485893	-0.671397	0.0532399	-0.491098	0.341995	-0.270081	0.0563505	0.00219897	-1.21032	-0.907299	0.723835	-0.0771419	0.522488	-0.0249046	0.236658
-7.99219	-0.260221	-1.73553	-1.54506	-0.774962	-0.572405	0.985983	-0.241085	0.538269	-1.66471	-2.58554	-1.3864	-0.550927	0.352241	0.455355	1.30456	0.405634	-1.98753	-3.15647	-1.8195	-0.302065	-0.420201	0.678494	0.237895	0.692678	-0.706443	-0.485823	-0.670638	0.0527377	-0.490461	0.34114	-0.26997	0.0561725	0.00250647	-1.20849	-0.906297	0.723416	-0.0780058	0.5221	-0.0244176	0.235988
-7.99023	-0.259669	-1.73523	-1.54395	-0.775508	-0.571644	0.985815	-0.240325	0.538494	-1.66445	-2.5848	-1.38606	-0.551339	0.352609	0.455367	1.30371	0.406322	-1.9863	-3.15537	-1.81838	-0.302297	-0.419692	0.678516	0.237908	0.693138	-0.706624	-0.485625	-0.669854	0.0523955	-0.489405	0.340605	-0.269448	0.0563341	0.00259504	-1.20687	-0.905921	0.723139	-0.0779597	0.522252	-0.0236954	0.235199
-7.98828	-0.258741	-1.7343	-1.54207	-0.775237	-0.571262	0.985421	-0.239732	0.538221	-1.66461	-2.58463	-1.38545	-0.551831	0.353778	0.455564	1.30316	0.4074	-1.98494	-3.15449	-1.81775	-0.30214	-0.421181	0.678566	0.237832	0.692652	-0.707535	-0.485942	-0.669257	0.0515479	-0.488917	0.340151	-0.268761	0.0566497	0.00282752	-1.20588	-0.90635	0.723125	-0.0779768	0.522925	-0.0225502	0.235178
-7.98633	-0.25789	-1.73338	-1.54001	-0.775374	-0.570559	0.984607	-0.239274	0.538217	-1.66379	-2.58412	-1.38458	-0.551763	0.354834	0.455097	1.30231	0.407975	-1.98366	-3.15343	-1.81655	-0.301766	-0.421673	0.679014	0.237755	0.691941	-0.708244	-0.485751	-0.668189	0.0513812	-0.488222	0.339738	-0.26799	0.0570147	0.00307828	-1.2049	-0.906298	0.723066	-0.0782479	0.523232	-0.0213917	0.235178
-7.98438	-0.257274	-1.73284	-1.53847	-0.775539	-0.57017	0.98377	-0.239074	0.538126	-1.66334	-2.5835	-1.38386	-0.551544	0.3556	0.454887	1.30148	0.408457	-1.98252	-3.15237	-1.81536	-0.302011	-0.421233	0.679165	0.23759	0.691728	-0.70879	-0.48584	-0.667269	0.0513519	-0.487419	0.339266	-0.267076	0.0574799	0.00286474	-1.20379	-0.905804	0.722058	-0.0772045	0.522861	-0.0201042	0.235668
-7.98242	-0.256528	-1.73239	-1.53689	-0.775795	-0.569515	0.98269	-0.239287	0.538005	-1.6637	-2.58328	-1.38378	-0.552532	0.356401	0.454581	1.3008	0.408936	-1.98114	-3.15157	-1.81439	-0.302267	-0.420582	0.679048	0.237493	0.691544	-0.709931	-0.486306	-0.667395	0.0506588	-0.486655	0.338785	-0.266133	0.0584804	0.00272438	-1.20207	-0.905122	0.721096	-0.0768169	0.521997	-0.0190114	0.235871
-7.98047	-0.256226	-1.73256	-1.5359	-0.77605	-0.568843	0.981495	-0.239311	0.538556	-1.66341	-2.58281	-1.38359	-0.552536	0.357227	0.453614	1.29969	0.409071	-1.97892	-3.1504	-1.8131	-0.301982	-0.42039	0.67883	0.237385	0.691482	-0.710595	-0.486334	-0.666835	0.0506268	-0.486475	0.338551	-0.265433	0.058783	0.00207108	-1.20046	-0.903857	0.719796	-0.0768716	0.520953	-0.0181515	0.235887
-7.97852	-0.256117	-1.73246	-1.53474	-0.77639	-0.568729	0.980771	-0.239201	0.53874	-1.66312	-2.58243	-1.38285	-0.552446	0.357877	0.453022	1.29857	0.409358	-1.97681	-3.1491	-1.81152	-0.301171	-0.420894	0.678966	0.23714	0.691009	-0.711398	-0.486324	-0.666386	0.0505158	-0.486923	0.338172	-0.264818	0.0589549	0.00195591	-1.19892	-0.902948	0.718641	-0.0755035	0.520112	-0.017372	0.236034
-7.97656	-0.256251	-1.73215	-1.53297	-0.776684	-0.567522	0.980044	-0.238867	0.538836	-1.6629	-2.58202	-1.38163	-0.552711	0.358174	0.452144	1.29756	0.409501	-1.97555	-3.14827	-1.81022	-0.300883	-0.419557	0.679088	0.236957	0.691095	-0.712189	-0.486736	-0.665876	0.050575	-0.486578	0.337575	-0.264427	0.0590715	0.00197223	-1.19777	-0.902166	0.718166	-0.0741861	0.5193	-0.0164978	0.236434
-7.97461	-0.256496	-1.732	-1.53086	-0.777349	-0.56576	0.979368	-0.23842	0.53937	-1.66261	-2.58176	-1.38144	-0.552684	0.357928	0.45157	1.29662	0.409262	-1.97396	-3.14744	-1.80911	-0.301071	-0.41928	0.678963	0.236592	0.690431	-0.712369	-0.486628	-0.665067	0.0508004	-0.485298	0.337016	-0.264263	0.0590725	0.00147605	-1.1963	-0.900997	0.716947	-0.0733082	0.518198	-0.0159525	0.236721
-7.97266	-0.256717	-1.73192	-1.5289	-0.777899	-0.564575	0.978544	-0.238202	0.539916	-1.66216	-2.58164	-1.38135	-0.552886	0.358225	0.450986	1.29548	0.409039	-1.97229	-3.14634	-1.8077	-0.300964	-0.419292	0.678756	0.236208	0.689691	-0.712728	-0.486749	-0.663988	0.0507901	-0.484157	0.336216	-0.264216	0.0589064	0.00150252	-1.19505	-0.899842	0.716516	-0.0730848	0.517481	-0.0155452	0.236527
-7.9707	-0.256531	-1.73185	-1.52739	-0.778252	-0.563898	0.977838	-0.238188	0.539697	-1.66159	-2.58103	-1.38018	-0.553133	0.359057	0.450479	1.29449	0.408826	-1.97099	-3.14511	-1.8066	-0.300379	-0.41875	0.678733	0.236136	0.68964	-0.713571	-0.486919	-0.663466	0.0502428	-0.483584	0.33551	-0.264014	0.0589066	0.00140327	-1.19369	-0.898211	0.715576	-0.072525	0.517685	-0.014683	0.236392
-7.96875	-0.256023	-1.7315	-1.52633	-0.778056	-0.564156	0.977413	-0.23826	0.539109	-1.66104	-2.58033	-1.37884	-0.552926	0.359945	0.450279	1.29341	0.408625	-1.97	-3.14447	-1.80569	-0.300118	-0.418416	0.679012	0.23614	0.689637	-0.714918	-0.487356	-0.662962	0.0492425	-0.481852	0.334588	-0.263554	0.0594557	0.00129282	-1.19243	-0.896909	0.71435	-0.0719693	0.517944	-0.0136087	0.236856
-7.9668	-0.255503	-1.73122	-1.52531	-0.777798	-0.563238	0.976989	-0.23791	0.539185	-1.66078	-2.57995	-1.37802	-0.553062	0.36023	0.449808	1.29226	0.408352	-1.96908	-3.14374	-1.80448	-0.300135	-0.417983	0.67946	0.236126	0.689847	-0.716537	-0.487916	-0.663257	0.0486866	-0.481672	0.334178	-0.263029	0.0598557	0.00193871	-1.19074	-0.895287	0.713864	-0.0716192	0.517069	-0.0130364	0.236647
[truncated: 24,558 more rows]

## Sheet: S2 Fig
	Power (0.01-Hz freuqency resolution achieved by zero-padding for visualization only)
	High pain, no rating																																	High pain, rating
[truncated: 49 more rows]
[truncated: 112 more columns]

## Sheet: S3 Fig
High pain, no rating															High pain, rating														Low pain, rating														Auditory, no rating
[truncated: 125 more rows]
[truncated: 19 more columns]

[truncated: 3 more sheets: S4 Fig, S5 Fig, S7 Fig]
